# Supplementary material for: Structural basis of phosphorylation-independent nuclear import of CIRBP by TNPO3
Source: Nat Commun. 2025 May 14;16:4456. doi: 10.1038/s41467-025-59802-2 (PMC12075686; doi:10.1038/s41467-025-59802-2)
Supplement: Supplementary file 3 — Supplementary Data 1 [file 41467_2025_59802_MOESM3_ESM.xlsx]

## Sheet: SRSRSR
From	Entry	Reviewed	Entry Name	Protein names	Gene Names	Organism	Length
Q9NYF8-2	Q9NYF8	reviewed	BCLF1_HUMAN	Bcl-2-associated transcription factor 1 (Btf) (BCLAF1 and THRAP3 family member 1)	BCLAF1 BTF KIAA0164	Homo sapiens (Human)	920
Q13247-3	Q13247	reviewed	SRSF6_HUMAN	Serine/arginine-rich splicing factor 6 (Pre-mRNA-splicing factor SRP55) (Splicing factor, arginine/serine-rich 6)	SRSF6 SFRS6 SRP55	Homo sapiens (Human)	344
Q9UKV3-2	Q9UKV3	reviewed	ACINU_HUMAN	Apoptotic chromatin condensation inducer in the nucleus (Acinus)	ACIN1 ACINUS KIAA0670	Homo sapiens (Human)	1341
Q13427	Q13427	reviewed	PPIG_HUMAN	Peptidyl-prolyl cis-trans isomerase G (PPIase G) (Peptidyl-prolyl isomerase G) (EC 5.2.1.8) (CASP10) (Clk-associating RS-cyclophilin) (CARS-Cyp) (CARS-cyclophilin) (SR-cyclophilin) (SR-cyp) (SRcyp) (Cyclophilin G) (Rotamase G)	PPIG	Homo sapiens (Human)	754
Q5T8P6	Q5T8P6	reviewed	RBM26_HUMAN	RNA-binding protein 26 (CTCL tumor antigen se70-2) (RNA-binding motif protein 26)	RBM26 C13orf10 PRO1777	Homo sapiens (Human)	1007
Q96S94-3	Q96S94	reviewed	CCNL2_HUMAN	Cyclin-L2 (Paneth cell-enhanced expression protein)	CCNL2 SB138	Homo sapiens (Human)	520
Q13243	Q13243	reviewed	SRSF5_HUMAN	Serine/arginine-rich splicing factor 5 (Delayed-early protein HRS) (Pre-mRNA-splicing factor SRP40) (Splicing factor, arginine/serine-rich 5)	SRSF5 HRS SFRS5 SRP40	Homo sapiens (Human)	272
Q9NYF8	Q9NYF8	reviewed	BCLF1_HUMAN	Bcl-2-associated transcription factor 1 (Btf) (BCLAF1 and THRAP3 family member 1)	BCLAF1 BTF KIAA0164	Homo sapiens (Human)	920
P26368-2	P26368	reviewed	U2AF2_HUMAN	Splicing factor U2AF 65 kDa subunit (U2 auxiliary factor 65 kDa subunit) (hU2AF(65)) (hU2AF65) (U2 snRNP auxiliary factor large subunit)	U2AF2 U2AF65	Homo sapiens (Human)	475
P21860-5	P21860	reviewed	ERBB3_HUMAN	Receptor tyrosine-protein kinase erbB-3 (EC 2.7.10.1) (Proto-oncogene-like protein c-ErbB-3) (Tyrosine kinase-type cell surface receptor HER3)	ERBB3 HER3	Homo sapiens (Human)	1342
Q16629	Q16629	reviewed	SRSF7_HUMAN	Serine/arginine-rich splicing factor 7 (Splicing factor 9G8) (Splicing factor, arginine/serine-rich 7)	SRSF7 SFRS7	Homo sapiens (Human)	238
P21860-4	P21860	reviewed	ERBB3_HUMAN	Receptor tyrosine-protein kinase erbB-3 (EC 2.7.10.1) (Proto-oncogene-like protein c-ErbB-3) (Tyrosine kinase-type cell surface receptor HER3)	ERBB3 HER3	Homo sapiens (Human)	1342
Q66PJ3-7	Q66PJ3	reviewed	AR6P4_HUMAN	ADP-ribosylation factor-like protein 6-interacting protein 4 (ARL-6-interacting protein 4) (Aip-4) (HSP-975) (HSVI-binding protein) (SR-15) (SRp25) (SR-25) (Splicing factor SRrp37)	ARL6IP4	Homo sapiens (Human)	237
Q14498-2	Q14498	reviewed	RBM39_HUMAN	RNA-binding protein 39 (CAPER alpha) (CAPERalpha) (Hepatocellular carcinoma protein 1) (RNA-binding motif protein 39) (RNA-binding region-containing protein 2) (Splicing factor HCC1)	RBM39 HCC1 RNPC2	Homo sapiens (Human)	530
Q66PJ3-10	Q66PJ3	reviewed	AR6P4_HUMAN	ADP-ribosylation factor-like protein 6-interacting protein 4 (ARL-6-interacting protein 4) (Aip-4) (HSP-975) (HSVI-binding protein) (SR-15) (SRp25) (SR-25) (Splicing factor SRrp37)	ARL6IP4	Homo sapiens (Human)	237
Q8WUQ7	Q8WUQ7	reviewed	CATIN_HUMAN	Splicing factor Cactin (Renal carcinoma antigen NY-REN-24)	CACTIN C19orf29	Homo sapiens (Human)	758
Q9NWB6	Q9NWB6	reviewed	ARGL1_HUMAN	Arginine and glutamate-rich protein 1	ARGLU1	Homo sapiens (Human)	273
Q13595-3	Q13595	reviewed	TRA2A_HUMAN	Transformer-2 protein homolog alpha (TRA-2 alpha) (TRA2-alpha) (Transformer-2 protein homolog A)	TRA2A	Homo sapiens (Human)	282
A7MD48	A7MD48	reviewed	SRRM4_HUMAN	Serine/arginine repetitive matrix protein 4 (Medulloblastoma antigen MU-MB-2.76) (Neural-specific serine/arginine repetitive splicing factor of 100 kDa) (Neural-specific SR-related protein of 100 kDa) (nSR100)	SRRM4 KIAA1853	Homo sapiens (Human)	611
Q96IZ7	Q96IZ7	reviewed	RSRC1_HUMAN	Serine/Arginine-related protein 53 (SRrp53) (Arginine/serine-rich coiled-coil protein 1)	RSRC1 SRRP53 BM-011	Homo sapiens (Human)	334
Q96HJ9-2	Q96HJ9	reviewed	FMC1_HUMAN	Protein FMC1 homolog (ATP synthase assembly factor FMC1, mitochondrial) (Formation of mitochondrial complex V assembly factor 1 homolog)	FMC1 C7orf55 HSPC268	Homo sapiens (Human)	113
Q9BRL6-2	Q9BRL6	reviewed	SRSF8_HUMAN	Serine/arginine-rich splicing factor 8 (Pre-mRNA-splicing factor SRP46) (Splicing factor SRp46) (Splicing factor, arginine/serine-rich 2B)	SRSF8 SFRS2B SRP46	Homo sapiens (Human)	282
Q9Y383-3	Q9Y383	reviewed	LC7L2_HUMAN	Putative RNA-binding protein Luc7-like 2	LUC7L2 CGI-59 CGI-74	Homo sapiens (Human)	392
Q9UKV3	Q9UKV3	reviewed	ACINU_HUMAN	Apoptotic chromatin condensation inducer in the nucleus (Acinus)	ACIN1 ACINUS KIAA0670	Homo sapiens (Human)	1341
Q9P2N5	Q9P2N5	reviewed	RBM27_HUMAN	RNA-binding protein 27 (RNA-binding motif protein 27)	RBM27 KIAA1311	Homo sapiens (Human)	1060
Q9Y383-2	Q9Y383	reviewed	LC7L2_HUMAN	Putative RNA-binding protein Luc7-like 2	LUC7L2 CGI-59 CGI-74	Homo sapiens (Human)	392
Q66PJ3-3	Q66PJ3	reviewed	AR6P4_HUMAN	ADP-ribosylation factor-like protein 6-interacting protein 4 (ARL-6-interacting protein 4) (Aip-4) (HSP-975) (HSVI-binding protein) (SR-15) (SRp25) (SR-25) (Splicing factor SRrp37)	ARL6IP4	Homo sapiens (Human)	237
P18583-7	P18583	reviewed	SON_HUMAN	Protein SON (Bax antagonist selected in saccharomyces 1) (BASS1) (Negative regulatory element-binding protein) (NRE-binding protein) (Protein DBP-5) (SON3)	SON C21orf50 DBP5 KIAA1019 NREBP HSPC310 HSPC312	Homo sapiens (Human)	2426
Q5VWQ8	Q5VWQ8	reviewed	DAB2P_HUMAN	Disabled homolog 2-interacting protein (DAB2 interaction protein) (DAB2-interacting protein) (ASK-interacting protein 1) (AIP-1) (DOC-2/DAB-2 interactive protein)	DAB2IP AF9Q34 AIP1 KIAA1743	Homo sapiens (Human)	1189
Q7L4I2	Q7L4I2	reviewed	RSRC2_HUMAN	Arginine/serine-rich coiled-coil protein 2	RSRC2	Homo sapiens (Human)	434
Q12872-2	Q12872	reviewed	SFSWA_HUMAN	Splicing factor, suppressor of white-apricot homolog (Splicing factor, arginine/serine-rich 8) (Suppressor of white apricot protein homolog)	SFSWAP SFRS8 SWAP	Homo sapiens (Human)	951
O95104-3	O95104	reviewed	SCAF4_HUMAN	SR-related and CTD-associated factor 4 (CTD-binding SR-like protein RA4) (Splicing factor, arginine/serine-rich 15)	SCAF4 KIAA1172 SFRS15	Homo sapiens (Human)	1147
Q5T8P6-3	Q5T8P6	reviewed	RBM26_HUMAN	RNA-binding protein 26 (CTCL tumor antigen se70-2) (RNA-binding motif protein 26)	RBM26 C13orf10 PRO1777	Homo sapiens (Human)	1007
Q96IZ7-2	Q96IZ7	reviewed	RSRC1_HUMAN	Serine/Arginine-related protein 53 (SRrp53) (Arginine/serine-rich coiled-coil protein 1)	RSRC1 SRRP53 BM-011	Homo sapiens (Human)	334
O95232	O95232	reviewed	LC7L3_HUMAN	Luc7-like protein 3 (Cisplatin resistance-associated-overexpressed protein) (Luc7A) (Okadaic acid-inducible phosphoprotein OA48-18) (cAMP regulatory element-associated protein 1) (CRE-associated protein 1) (CREAP-1)	LUC7L3 CREAP1 CROP O48	Homo sapiens (Human)	432
Q15696	Q15696	reviewed	U2AFM_HUMAN	U2 small nuclear ribonucleoprotein auxiliary factor 35 kDa subunit-related protein 2 (CCCH type zinc finger, RNA-binding motif and serine/arginine rich protein 2) (Renal carcinoma antigen NY-REN-20) (U2(RNU2) small nuclear RNA auxiliary factor 1-like 2) (U2AF35-related protein) (URP)	ZRSR2 U2AF1-RS2 U2AF1L2 U2AF1RS2 URP	Homo sapiens (Human)	482
Q9BUV0-3	Q9BUV0	reviewed	RSRP1_HUMAN	Arginine/serine-rich protein 1	RSRP1 C1orf63 HT033 NPD014	Homo sapiens (Human)	290
Q13595-4	Q13595	reviewed	TRA2A_HUMAN	Transformer-2 protein homolog alpha (TRA-2 alpha) (TRA2-alpha) (Transformer-2 protein homolog A)	TRA2A	Homo sapiens (Human)	282
Q14498	Q14498	reviewed	RBM39_HUMAN	RNA-binding protein 39 (CAPER alpha) (CAPERalpha) (Hepatocellular carcinoma protein 1) (RNA-binding motif protein 39) (RNA-binding region-containing protein 2) (Splicing factor HCC1)	RBM39 HCC1 RNPC2	Homo sapiens (Human)	530
Q9UBK2-9	Q9UBK2	reviewed	PRGC1_HUMAN	Peroxisome proliferator-activated receptor gamma coactivator 1-alpha (PGC-1-alpha) (PPAR-gamma coactivator 1-alpha) (PPARGC-1-alpha) (Ligand effect modulator 6)	PPARGC1A LEM6 PGC1 PGC1A PPARGC1	Homo sapiens (Human)	798
Q9Y383	Q9Y383	reviewed	LC7L2_HUMAN	Putative RNA-binding protein Luc7-like 2	LUC7L2 CGI-59 CGI-74	Homo sapiens (Human)	392
Q66PJ3-5	Q66PJ3	reviewed	AR6P4_HUMAN	ADP-ribosylation factor-like protein 6-interacting protein 4 (ARL-6-interacting protein 4) (Aip-4) (HSP-975) (HSVI-binding protein) (SR-15) (SRp25) (SR-25) (Splicing factor SRrp37)	ARL6IP4	Homo sapiens (Human)	237
Q9UKV3-3	Q9UKV3	reviewed	ACINU_HUMAN	Apoptotic chromatin condensation inducer in the nucleus (Acinus)	ACIN1 ACINUS KIAA0670	Homo sapiens (Human)	1341
Q66PJ3-9	Q66PJ3	reviewed	AR6P4_HUMAN	ADP-ribosylation factor-like protein 6-interacting protein 4 (ARL-6-interacting protein 4) (Aip-4) (HSP-975) (HSVI-binding protein) (SR-15) (SRp25) (SR-25) (Splicing factor SRrp37)	ARL6IP4	Homo sapiens (Human)	237
Q8N2M8-3	Q8N2M8	reviewed	CLASR_HUMAN	CLK4-associating serine/arginine rich protein (Splicing factor, arginine/serine-rich 16) (Suppressor of white-apricot homolog 2)	CLASRP SFRS16 SWAP2 UNQ2428/PRO4988	Homo sapiens (Human)	674
Q5VTL8	Q5VTL8	reviewed	PR38B_HUMAN	Pre-mRNA-splicing factor 38B (Sarcoma antigen NY-SAR-27)	PRPF38B	Homo sapiens (Human)	546
Q9UBK2	Q9UBK2	reviewed	PRGC1_HUMAN	Peroxisome proliferator-activated receptor gamma coactivator 1-alpha (PGC-1-alpha) (PPAR-gamma coactivator 1-alpha) (PPARGC-1-alpha) (Ligand effect modulator 6)	PPARGC1A LEM6 PGC1 PGC1A PPARGC1	Homo sapiens (Human)	798
Q5T8P6-2	Q5T8P6	reviewed	RBM26_HUMAN	RNA-binding protein 26 (CTCL tumor antigen se70-2) (RNA-binding motif protein 26)	RBM26 C13orf10 PRO1777	Homo sapiens (Human)	1007
Q9H7N4	Q9H7N4	reviewed	SFR19_HUMAN	Splicing factor, arginine/serine-rich 19 (SR-related C-terminal domain-associated factor 1) (SR-related and CTD-associated factor 1) (SR-related-CTD-associated factor) (SCAF) (Serine arginine-rich pre-mRNA splicing factor SR-A1) (SR-A1)	SCAF1 SFRS19 SRA1	Homo sapiens (Human)	1312
Q8WUA2	Q8WUA2	reviewed	PPIL4_HUMAN	Peptidyl-prolyl cis-trans isomerase-like 4 (PPIase) (EC 5.2.1.8) (Cyclophilin-like protein PPIL4) (Rotamase PPIL4)	PPIL4	Homo sapiens (Human)	492
Q9UQ35-2	Q9UQ35	reviewed	SRRM2_HUMAN	Serine/arginine repetitive matrix protein 2 (300 kDa nuclear matrix antigen) (Serine/arginine-rich splicing factor-related nuclear matrix protein of 300 kDa) (SR-related nuclear matrix protein of 300 kDa) (Ser/Arg-related nuclear matrix protein of 300 kDa) (Splicing coactivator subunit SRm300) (Tax-responsive enhancer element-binding protein 803) (TaxREB803)	SRRM2 KIAA0324 SRL300 SRM300 HSPC075	Homo sapiens (Human)	2752
Q14004-2	Q14004	reviewed	CDK13_HUMAN	Cyclin-dependent kinase 13 (EC 2.7.11.22) (EC 2.7.11.23) (CDC2-related protein kinase 5) (Cell division cycle 2-like protein kinase 5) (Cell division protein kinase 13) (hCDK13) (Cholinesterase-related cell division controller)	CDK13 CDC2L CDC2L5 CHED KIAA1791	Homo sapiens (Human)	1512
Q01081-4	Q01081	reviewed	U2AF1_HUMAN	Splicing factor U2AF 35 kDa subunit (U2 auxiliary factor 35 kDa subunit) (U2 small nuclear RNA auxiliary factor 1) (U2 snRNP auxiliary factor small subunit)	U2AF1 U2AF35 U2AFBP FP793	Homo sapiens (Human)	240
Q9NS56	Q9NS56	reviewed	TOPRS_HUMAN	E3 ubiquitin-protein ligase Topors (EC 2.3.2.27) (RING-type E3 ubiquitin transferase Topors) (SUMO1-protein E3 ligase Topors) (Topoisomerase I-binding RING finger protein) (Topoisomerase I-binding arginine/serine-rich protein) (Tumor suppressor p53-binding protein 3) (p53-binding protein 3) (p53BP3)	TOPORS LUN TP53BPL	Homo sapiens (Human)	1045
Q7L4I2-2	Q7L4I2	reviewed	RSRC2_HUMAN	Arginine/serine-rich coiled-coil protein 2	RSRC2	Homo sapiens (Human)	434
Q9UK58-6	Q9UK58	reviewed	CCNL1_HUMAN	Cyclin-L1 (Cyclin-L)	CCNL1 BM-001 UNQ530/PRO1073	Homo sapiens (Human)	526
P18583-9	P18583	reviewed	SON_HUMAN	Protein SON (Bax antagonist selected in saccharomyces 1) (BASS1) (Negative regulatory element-binding protein) (NRE-binding protein) (Protein DBP-5) (SON3)	SON C21orf50 DBP5 KIAA1019 NREBP HSPC310 HSPC312	Homo sapiens (Human)	2426
P18583-3	P18583	reviewed	SON_HUMAN	Protein SON (Bax antagonist selected in saccharomyces 1) (BASS1) (Negative regulatory element-binding protein) (NRE-binding protein) (Protein DBP-5) (SON3)	SON C21orf50 DBP5 KIAA1019 NREBP HSPC310 HSPC312	Homo sapiens (Human)	2426
Q9BUV0-2	Q9BUV0	reviewed	RSRP1_HUMAN	Arginine/serine-rich protein 1	RSRP1 C1orf63 HT033 NPD014	Homo sapiens (Human)	290
P21860	P21860	reviewed	ERBB3_HUMAN	Receptor tyrosine-protein kinase erbB-3 (EC 2.7.10.1) (Proto-oncogene-like protein c-ErbB-3) (Tyrosine kinase-type cell surface receptor HER3)	ERBB3 HER3	Homo sapiens (Human)	1342
Q5VV67	Q5VV67	reviewed	PPRC1_HUMAN	Peroxisome proliferator-activated receptor gamma coactivator-related protein 1 (PGC-1-related coactivator) (PRC)	PPRC1 KIAA0595	Homo sapiens (Human)	1664
Q9Y2W1	Q9Y2W1	reviewed	TR150_HUMAN	Thyroid hormone receptor-associated protein 3 (BCLAF1 and THRAP3 family member 2) (Thyroid hormone receptor-associated protein complex 150 kDa component) (Trap150)	THRAP3 BCLAF2 TRAP150	Homo sapiens (Human)	955
Q14966-2	Q14966	reviewed	ZN638_HUMAN	Zinc finger protein 638 (Cutaneous T-cell lymphoma-associated antigen se33-1) (CTCL-associated antigen se33-1) (Nuclear protein 220) (Zinc finger matrin-like protein)	ZNF638 NP220 ZFML	Homo sapiens (Human)	1978
Q14966-4	Q14966	reviewed	ZN638_HUMAN	Zinc finger protein 638 (Cutaneous T-cell lymphoma-associated antigen se33-1) (CTCL-associated antigen se33-1) (Nuclear protein 220) (Zinc finger matrin-like protein)	ZNF638 NP220 ZFML	Homo sapiens (Human)	1978
Q9NQ29-3	Q9NQ29	reviewed	LUC7L_HUMAN	Putative RNA-binding protein Luc7-like 1 (Putative SR protein LUC7B1) (SR+89)	LUC7L LUC7L1	Homo sapiens (Human)	371
Q9UBK2-4	Q9UBK2	reviewed	PRGC1_HUMAN	Peroxisome proliferator-activated receptor gamma coactivator 1-alpha (PGC-1-alpha) (PPAR-gamma coactivator 1-alpha) (PPARGC-1-alpha) (Ligand effect modulator 6)	PPARGC1A LEM6 PGC1 PGC1A PPARGC1	Homo sapiens (Human)	798
Q66PJ3	Q66PJ3	reviewed	AR6P4_HUMAN	ADP-ribosylation factor-like protein 6-interacting protein 4 (ARL-6-interacting protein 4) (Aip-4) (HSP-975) (HSVI-binding protein) (SR-15) (SRp25) (SR-25) (Splicing factor SRrp37)	ARL6IP4	Homo sapiens (Human)	237
Q01130-2	Q01130	reviewed	SRSF2_HUMAN	Serine/arginine-rich splicing factor 2 (Protein PR264) (Splicing component, 35 kDa) (Splicing factor SC35) (SC-35) (Splicing factor, arginine/serine-rich 2)	SRSF2 SFRS2	Homo sapiens (Human)	221
Q9UQ35-3	Q9UQ35	reviewed	SRRM2_HUMAN	Serine/arginine repetitive matrix protein 2 (300 kDa nuclear matrix antigen) (Serine/arginine-rich splicing factor-related nuclear matrix protein of 300 kDa) (SR-related nuclear matrix protein of 300 kDa) (Ser/Arg-related nuclear matrix protein of 300 kDa) (Splicing coactivator subunit SRm300) (Tax-responsive enhancer element-binding protein 803) (TaxREB803)	SRRM2 KIAA0324 SRL300 SRM300 HSPC075	Homo sapiens (Human)	2752
Q14498-3	Q14498	reviewed	RBM39_HUMAN	RNA-binding protein 39 (CAPER alpha) (CAPERalpha) (Hepatocellular carcinoma protein 1) (RNA-binding motif protein 39) (RNA-binding region-containing protein 2) (Splicing factor HCC1)	RBM39 HCC1 RNPC2	Homo sapiens (Human)	530
Q9Y388	Q9Y388	reviewed	RBMX2_HUMAN	RNA-binding motif protein, X-linked 2	RBMX2 CGI-79	Homo sapiens (Human)	322
P51178-2	P51178	reviewed	PLCD1_HUMAN	1-phosphatidylinositol 4,5-bisphosphate phosphodiesterase delta-1 (EC 3.1.4.11) (Phosphoinositide phospholipase C-delta-1) (Phospholipase C-III) (PLC-III) (Phospholipase C-delta-1) (PLC-delta-1)	PLCD1	Homo sapiens (Human)	756
Q9NYF8-3	Q9NYF8	reviewed	BCLF1_HUMAN	Bcl-2-associated transcription factor 1 (Btf) (BCLAF1 and THRAP3 family member 1)	BCLAF1 BTF KIAA0164	Homo sapiens (Human)	920
Q8WUQ7-2	Q8WUQ7	reviewed	CATIN_HUMAN	Splicing factor Cactin (Renal carcinoma antigen NY-REN-24)	CACTIN C19orf29	Homo sapiens (Human)	758
Q13243-3	Q13243	reviewed	SRSF5_HUMAN	Serine/arginine-rich splicing factor 5 (Delayed-early protein HRS) (Pre-mRNA-splicing factor SRP40) (Splicing factor, arginine/serine-rich 5)	SRSF5 HRS SFRS5 SRP40	Homo sapiens (Human)	272
P84103	P84103	reviewed	SRSF3_HUMAN	Serine/arginine-rich splicing factor 3 (Pre-mRNA-splicing factor SRP20) (Splicing factor, arginine/serine-rich 3)	SRSF3 SFRS3 SRP20	Homo sapiens (Human)	164
Q8IWX8	Q8IWX8	reviewed	CHERP_HUMAN	Calcium homeostasis endoplasmic reticulum protein (ERPROT 213-21) (SR-related CTD-associated factor 6)	CHERP DAN26 SCAF6	Homo sapiens (Human)	916
Q12872	Q12872	reviewed	SFSWA_HUMAN	Splicing factor, suppressor of white-apricot homolog (Splicing factor, arginine/serine-rich 8) (Suppressor of white apricot protein homolog)	SFSWAP SFRS8 SWAP	Homo sapiens (Human)	951
Q99932-1	Q99932	reviewed	SPAG8_HUMAN	Sperm-associated antigen 8 (HSD-1) (Sperm membrane protein 1) (SMP-1) (Sperm membrane protein BS-84)	SPAG8	Homo sapiens (Human)	485
P18583	P18583	reviewed	SON_HUMAN	Protein SON (Bax antagonist selected in saccharomyces 1) (BASS1) (Negative regulatory element-binding protein) (NRE-binding protein) (Protein DBP-5) (SON3)	SON C21orf50 DBP5 KIAA1019 NREBP HSPC310 HSPC312	Homo sapiens (Human)	2426
Q9NQ29	Q9NQ29	reviewed	LUC7L_HUMAN	Putative RNA-binding protein Luc7-like 1 (Putative SR protein LUC7B1) (SR+89)	LUC7L LUC7L1	Homo sapiens (Human)	371
Q16629-4	Q16629	reviewed	SRSF7_HUMAN	Serine/arginine-rich splicing factor 7 (Splicing factor 9G8) (Splicing factor, arginine/serine-rich 7)	SRSF7 SFRS7	Homo sapiens (Human)	238
P30414	P30414	reviewed	NKTR_HUMAN	NK-tumor recognition protein (NK-TR protein) (Natural-killer cells cyclophilin-related protein) (Peptidyl-prolyl cis-trans isomerase NKTR) (PPIase) (EC 5.2.1.8) (Rotamase)	NKTR	Homo sapiens (Human)	1462
P18583-2	P18583	reviewed	SON_HUMAN	Protein SON (Bax antagonist selected in saccharomyces 1) (BASS1) (Negative regulatory element-binding protein) (NRE-binding protein) (Protein DBP-5) (SON3)	SON C21orf50 DBP5 KIAA1019 NREBP HSPC310 HSPC312	Homo sapiens (Human)	2426
Q14966-3	Q14966	reviewed	ZN638_HUMAN	Zinc finger protein 638 (Cutaneous T-cell lymphoma-associated antigen se33-1) (CTCL-associated antigen se33-1) (Nuclear protein 220) (Zinc finger matrin-like protein)	ZNF638 NP220 ZFML	Homo sapiens (Human)	1978
Q01081-2	Q01081	reviewed	U2AF1_HUMAN	Splicing factor U2AF 35 kDa subunit (U2 auxiliary factor 35 kDa subunit) (U2 small nuclear RNA auxiliary factor 1) (U2 snRNP auxiliary factor small subunit)	U2AF1 U2AF35 U2AFBP FP793	Homo sapiens (Human)	240
P62995-3	P62995	reviewed	TRA2B_HUMAN	Transformer-2 protein homolog beta (TRA-2 beta) (TRA2-beta) (hTRA2-beta) (Splicing factor, arginine/serine-rich 10) (Transformer-2 protein homolog B)	TRA2B SFRS10	Homo sapiens (Human)	288
Q8N2M8-4	Q8N2M8	reviewed	CLASR_HUMAN	CLK4-associating serine/arginine rich protein (Splicing factor, arginine/serine-rich 16) (Suppressor of white-apricot homolog 2)	CLASRP SFRS16 SWAP2 UNQ2428/PRO4988	Homo sapiens (Human)	674
Q9NS56-2	Q9NS56	reviewed	TOPRS_HUMAN	E3 ubiquitin-protein ligase Topors (EC 2.3.2.27) (RING-type E3 ubiquitin transferase Topors) (SUMO1-protein E3 ligase Topors) (Topoisomerase I-binding RING finger protein) (Topoisomerase I-binding arginine/serine-rich protein) (Tumor suppressor p53-binding protein 3) (p53-binding protein 3) (p53BP3)	TOPORS LUN TP53BPL	Homo sapiens (Human)	1045
O95218	O95218	reviewed	ZRAB2_HUMAN	Zinc finger Ran-binding domain-containing protein 2 (Zinc finger protein 265) (Zinc finger, splicing)	ZRANB2 ZIS ZNF265	Homo sapiens (Human)	330
Q8N5F7	Q8N5F7	reviewed	NKAP_HUMAN	NF-kappa-B-activating protein	NKAP	Homo sapiens (Human)	415
Q14966	Q14966	reviewed	ZN638_HUMAN	Zinc finger protein 638 (Cutaneous T-cell lymphoma-associated antigen se33-1) (CTCL-associated antigen se33-1) (Nuclear protein 220) (Zinc finger matrin-like protein)	ZNF638 NP220 ZFML	Homo sapiens (Human)	1978
Q9NQ29-2	Q9NQ29	reviewed	LUC7L_HUMAN	Putative RNA-binding protein Luc7-like 1 (Putative SR protein LUC7B1) (SR+89)	LUC7L LUC7L1	Homo sapiens (Human)	371
Q9BUQ8-2	Q9BUQ8	reviewed	DDX23_HUMAN	Probable ATP-dependent RNA helicase DDX23 (EC 3.6.4.13) (100 kDa U5 snRNP-specific protein) (DEAD box protein 23) (PRP28 homolog) (U5-100kD)	DDX23	Homo sapiens (Human)	820
P26368	P26368	reviewed	U2AF2_HUMAN	Splicing factor U2AF 65 kDa subunit (U2 auxiliary factor 65 kDa subunit) (hU2AF(65)) (hU2AF65) (U2 snRNP auxiliary factor large subunit)	U2AF2 U2AF65	Homo sapiens (Human)	475
Q99932-2	Q99932	reviewed	SPAG8_HUMAN	Sperm-associated antigen 8 (HSD-1) (Sperm membrane protein 1) (SMP-1) (Sperm membrane protein BS-84)	SPAG8	Homo sapiens (Human)	485
Q9UQ35	Q9UQ35	reviewed	SRRM2_HUMAN	Serine/arginine repetitive matrix protein 2 (300 kDa nuclear matrix antigen) (Serine/arginine-rich splicing factor-related nuclear matrix protein of 300 kDa) (SR-related nuclear matrix protein of 300 kDa) (Ser/Arg-related nuclear matrix protein of 300 kDa) (Splicing coactivator subunit SRm300) (Tax-responsive enhancer element-binding protein 803) (TaxREB803)	SRRM2 KIAA0324 SRL300 SRM300 HSPC075	Homo sapiens (Human)	2752
Q9UPN6	Q9UPN6	reviewed	SCAF8_HUMAN	SR-related and CTD-associated factor 8 (CDC5L complex-associated protein 7) (RNA-binding motif protein 16)	SCAF8 CCAP7 KIAA1116 RBM16	Homo sapiens (Human)	1271
Q8N2M8	Q8N2M8	reviewed	CLASR_HUMAN	CLK4-associating serine/arginine rich protein (Splicing factor, arginine/serine-rich 16) (Suppressor of white-apricot homolog 2)	CLASRP SFRS16 SWAP2 UNQ2428/PRO4988	Homo sapiens (Human)	674
Q9NXX6-2	Q9NXX6	reviewed	NSE4A_HUMAN	Non-structural maintenance of chromosomes element 4 homolog A (NS4EA) (Non-SMC element 4 homolog A)	NSMCE4A C10orf86 PP4762	Homo sapiens (Human)	385
Q66PJ3-1	Q66PJ3	reviewed	AR6P4_HUMAN	ADP-ribosylation factor-like protein 6-interacting protein 4 (ARL-6-interacting protein 4) (Aip-4) (HSP-975) (HSVI-binding protein) (SR-15) (SRp25) (SR-25) (Splicing factor SRrp37)	ARL6IP4	Homo sapiens (Human)	237
Q7L014	Q7L014	reviewed	DDX46_HUMAN	Probable ATP-dependent RNA helicase DDX46 (EC 3.6.4.13) (DEAD box protein 46) (PRP5 homolog)	DDX46 KIAA0801	Homo sapiens (Human)	1031
O95104	O95104	reviewed	SCAF4_HUMAN	SR-related and CTD-associated factor 4 (CTD-binding SR-like protein RA4) (Splicing factor, arginine/serine-rich 15)	SCAF4 KIAA1172 SFRS15	Homo sapiens (Human)	1147
Q99932	Q99932	reviewed	SPAG8_HUMAN	Sperm-associated antigen 8 (HSD-1) (Sperm membrane protein 1) (SMP-1) (Sperm membrane protein BS-84)	SPAG8	Homo sapiens (Human)	485
Q5VV67-2	Q5VV67	reviewed	PPRC1_HUMAN	Peroxisome proliferator-activated receptor gamma coactivator-related protein 1 (PGC-1-related coactivator) (PRC)	PPRC1 KIAA0595	Homo sapiens (Human)	1664
Q9H5P4	Q9H5P4	reviewed	PDZD7_HUMAN	PDZ domain-containing protein 7	PDZD7 PDZK7	Homo sapiens (Human)	1033
Q86VM9	Q86VM9	reviewed	ZCH18_HUMAN	Zinc finger CCCH domain-containing protein 18 (Nuclear protein NHN1)	ZC3H18 NHN1	Homo sapiens (Human)	953
Q9BRL6	Q9BRL6	reviewed	SRSF8_HUMAN	Serine/arginine-rich splicing factor 8 (Pre-mRNA-splicing factor SRP46) (Splicing factor SRp46) (Splicing factor, arginine/serine-rich 2B)	SRSF8 SFRS2B SRP46	Homo sapiens (Human)	282
Q01130	Q01130	reviewed	SRSF2_HUMAN	Serine/arginine-rich splicing factor 2 (Protein PR264) (Splicing component, 35 kDa) (Splicing factor SC35) (SC-35) (Splicing factor, arginine/serine-rich 2)	SRSF2 SFRS2	Homo sapiens (Human)	221
Q08170	Q08170	reviewed	SRSF4_HUMAN	Serine/arginine-rich splicing factor 4 (Pre-mRNA-splicing factor SRP75) (SRP001LB) (Splicing factor, arginine/serine-rich 4)	SRSF4 SFRS4 SRP75	Homo sapiens (Human)	494
Q9UKV3-5	Q9UKV3	reviewed	ACINU_HUMAN	Apoptotic chromatin condensation inducer in the nucleus (Acinus)	ACIN1 ACINUS KIAA0670	Homo sapiens (Human)	1341
Q9NWB6-2	Q9NWB6	reviewed	ARGL1_HUMAN	Arginine and glutamate-rich protein 1	ARGLU1	Homo sapiens (Human)	273
Q9NYF8-4	Q9NYF8	reviewed	BCLF1_HUMAN	Bcl-2-associated transcription factor 1 (Btf) (BCLAF1 and THRAP3 family member 1)	BCLAF1 BTF KIAA0164	Homo sapiens (Human)	920
Q9UK58	Q9UK58	reviewed	CCNL1_HUMAN	Cyclin-L1 (Cyclin-L)	CCNL1 BM-001 UNQ530/PRO1073	Homo sapiens (Human)	526
P18583-5	P18583	reviewed	SON_HUMAN	Protein SON (Bax antagonist selected in saccharomyces 1) (BASS1) (Negative regulatory element-binding protein) (NRE-binding protein) (Protein DBP-5) (SON3)	SON C21orf50 DBP5 KIAA1019 NREBP HSPC310 HSPC312	Homo sapiens (Human)	2426
Q9BUQ8	Q9BUQ8	reviewed	DDX23_HUMAN	Probable ATP-dependent RNA helicase DDX23 (EC 3.6.4.13) (100 kDa U5 snRNP-specific protein) (DEAD box protein 23) (PRP28 homolog) (U5-100kD)	DDX23	Homo sapiens (Human)	820
Q13595	Q13595	reviewed	TRA2A_HUMAN	Transformer-2 protein homolog alpha (TRA-2 alpha) (TRA2-alpha) (Transformer-2 protein homolog A)	TRA2A	Homo sapiens (Human)	282
Q14004	Q14004	reviewed	CDK13_HUMAN	Cyclin-dependent kinase 13 (EC 2.7.11.22) (EC 2.7.11.23) (CDC2-related protein kinase 5) (Cell division cycle 2-like protein kinase 5) (Cell division protein kinase 13) (hCDK13) (Cholinesterase-related cell division controller)	CDK13 CDC2L CDC2L5 CHED KIAA1791	Homo sapiens (Human)	1512
Q13247	Q13247	reviewed	SRSF6_HUMAN	Serine/arginine-rich splicing factor 6 (Pre-mRNA-splicing factor SRP55) (Splicing factor, arginine/serine-rich 6)	SRSF6 SFRS6 SRP55	Homo sapiens (Human)	344
Q9UKJ3-2	Q9UKJ3	reviewed	GPTC8_HUMAN	G patch domain-containing protein 8	GPATCH8 GPATC8 KIAA0553	Homo sapiens (Human)	1502
Q8TF01	Q8TF01	reviewed	PNISR_HUMAN	Arginine/serine-rich protein PNISR (PNN-interacting serine/arginine-rich protein) (SR-related protein) (SR-rich protein) (Serine/arginine-rich-splicing regulatory protein 130) (SRrp130) (Splicing factor, arginine/serine-rich 130) (Splicing factor, arginine/serine-rich 18)	PNISR C6orf111 SFRS18 SRRP130 HSPC261 HSPC306	Homo sapiens (Human)	805
P62995	P62995	reviewed	TRA2B_HUMAN	Transformer-2 protein homolog beta (TRA-2 beta) (TRA2-beta) (hTRA2-beta) (Splicing factor, arginine/serine-rich 10) (Transformer-2 protein homolog B)	TRA2B SFRS10	Homo sapiens (Human)	288
Q9NXX6	Q9NXX6	reviewed	NSE4A_HUMAN	Non-structural maintenance of chromosomes element 4 homolog A (NS4EA) (Non-SMC element 4 homolog A)	NSMCE4A C10orf86 PP4762	Homo sapiens (Human)	385
Q07955	Q07955	reviewed	SRSF1_HUMAN	Serine/arginine-rich splicing factor 1 (Alternative-splicing factor 1) (ASF-1) (Splicing factor, arginine/serine-rich 1) (pre-mRNA-splicing factor SF2, P33 subunit)	SRSF1 ASF SF2 SF2P33 SFRS1 OK/SW-cl.3	Homo sapiens (Human)	248
Q9UKJ3	Q9UKJ3	reviewed	GPTC8_HUMAN	G patch domain-containing protein 8	GPATCH8 GPATC8 KIAA0553	Homo sapiens (Human)	1502
P18583-10	P18583	reviewed	SON_HUMAN	Protein SON (Bax antagonist selected in saccharomyces 1) (BASS1) (Negative regulatory element-binding protein) (NRE-binding protein) (Protein DBP-5) (SON3)	SON C21orf50 DBP5 KIAA1019 NREBP HSPC310 HSPC312	Homo sapiens (Human)	2426
Q14966-6	Q14966	reviewed	ZN638_HUMAN	Zinc finger protein 638 (Cutaneous T-cell lymphoma-associated antigen se33-1) (CTCL-associated antigen se33-1) (Nuclear protein 220) (Zinc finger matrin-like protein)	ZNF638 NP220 ZFML	Homo sapiens (Human)	1978
Q14739	Q14739	reviewed	LBR_HUMAN	Delta(14)-sterol reductase LBR (Delta-14-SR) (EC 1.3.1.70) (3-beta-hydroxysterol Delta (14)-reductase) (C-14 sterol reductase) (C14SR) (Integral nuclear envelope inner membrane protein) (LMN2R) (Lamin-B receptor) (Sterol C14-reductase)	LBR	Homo sapiens (Human)	615
Q05519	Q05519	reviewed	SRS11_HUMAN	Serine/arginine-rich splicing factor 11 (Arginine-rich 54 kDa nuclear protein) (p54) (Splicing factor, arginine/serine-rich 11)	SRSF11 SFRS11	Homo sapiens (Human)	484
O95104-2	O95104	reviewed	SCAF4_HUMAN	SR-related and CTD-associated factor 4 (CTD-binding SR-like protein RA4) (Splicing factor, arginine/serine-rich 15)	SCAF4 KIAA1172 SFRS15	Homo sapiens (Human)	1147
Q66PJ3-2	Q66PJ3	reviewed	AR6P4_HUMAN	ADP-ribosylation factor-like protein 6-interacting protein 4 (ARL-6-interacting protein 4) (Aip-4) (HSP-975) (HSVI-binding protein) (SR-15) (SRp25) (SR-25) (Splicing factor SRrp37)	ARL6IP4	Homo sapiens (Human)	237
Q05519-2	Q05519	reviewed	SRS11_HUMAN	Serine/arginine-rich splicing factor 11 (Arginine-rich 54 kDa nuclear protein) (p54) (Splicing factor, arginine/serine-rich 11)	SRSF11 SFRS11	Homo sapiens (Human)	484
Q9UBK2-3	Q9UBK2	reviewed	PRGC1_HUMAN	Peroxisome proliferator-activated receptor gamma coactivator 1-alpha (PGC-1-alpha) (PPAR-gamma coactivator 1-alpha) (PPARGC-1-alpha) (Ligand effect modulator 6)	PPARGC1A LEM6 PGC1 PGC1A PPARGC1	Homo sapiens (Human)	798
Q9UPN6-2	Q9UPN6	reviewed	SCAF8_HUMAN	SR-related and CTD-associated factor 8 (CDC5L complex-associated protein 7) (RNA-binding motif protein 16)	SCAF8 CCAP7 KIAA1116 RBM16	Homo sapiens (Human)	1271
P18583-6	P18583	reviewed	SON_HUMAN	Protein SON (Bax antagonist selected in saccharomyces 1) (BASS1) (Negative regulatory element-binding protein) (NRE-binding protein) (Protein DBP-5) (SON3)	SON C21orf50 DBP5 KIAA1019 NREBP HSPC310 HSPC312	Homo sapiens (Human)	2426
Q9BUV0	Q9BUV0	reviewed	RSRP1_HUMAN	Arginine/serine-rich protein 1	RSRP1 C1orf63 HT033 NPD014	Homo sapiens (Human)	290
Q01081	Q01081	reviewed	U2AF1_HUMAN	Splicing factor U2AF 35 kDa subunit (U2 auxiliary factor 35 kDa subunit) (U2 small nuclear RNA auxiliary factor 1) (U2 snRNP auxiliary factor small subunit)	U2AF1 U2AF35 U2AFBP FP793	Homo sapiens (Human)	240
O95218-2	O95218	reviewed	ZRAB2_HUMAN	Zinc finger Ran-binding domain-containing protein 2 (Zinc finger protein 265) (Zinc finger, splicing)	ZRANB2 ZIS ZNF265	Homo sapiens (Human)	330
Q66PJ3-6	Q66PJ3	reviewed	AR6P4_HUMAN	ADP-ribosylation factor-like protein 6-interacting protein 4 (ARL-6-interacting protein 4) (Aip-4) (HSP-975) (HSVI-binding protein) (SR-15) (SRp25) (SR-25) (Splicing factor SRrp37)	ARL6IP4	Homo sapiens (Human)	237
Q9H307	Q9H307	reviewed	PININ_HUMAN	Pinin (140 kDa nuclear and cell adhesion-related phosphoprotein) (Desmosome-associated protein) (Domain-rich serine protein) (DRS protein) (DRSP) (Melanoma metastasis clone A protein) (Nuclear protein SDK3) (SR-like protein)	PNN DRS MEMA	Homo sapiens (Human)	717
Q96S94	Q96S94	reviewed	CCNL2_HUMAN	Cyclin-L2 (Paneth cell-enhanced expression protein)	CCNL2 SB138	Homo sapiens (Human)	520
P18583-4	P18583	reviewed	SON_HUMAN	Protein SON (Bax antagonist selected in saccharomyces 1) (BASS1) (Negative regulatory element-binding protein) (NRE-binding protein) (Protein DBP-5) (SON3)	SON C21orf50 DBP5 KIAA1019 NREBP HSPC310 HSPC312	Homo sapiens (Human)	2426
Q66PJ3-4	Q66PJ3	reviewed	AR6P4_HUMAN	ADP-ribosylation factor-like protein 6-interacting protein 4 (ARL-6-interacting protein 4) (Aip-4) (HSP-975) (HSVI-binding protein) (SR-15) (SRp25) (SR-25) (Splicing factor SRrp37)	ARL6IP4	Homo sapiens (Human)	237
Q14562	Q14562	reviewed	DHX8_HUMAN	ATP-dependent RNA helicase DHX8 (EC 3.6.4.13) (DEAH box protein 8) (RNA helicase HRH1)	DHX8 DDX8	Homo sapiens (Human)	1220

## Sheet: SRSRRS
From	Entry	Reviewed	Entry Name	Protein names	Gene Names	Organism	Length
Q96GN5-4	Q96GN5	reviewed	CDA7L_HUMAN	Cell division cycle-associated 7-like protein (Protein JPO2) (Transcription factor RAM2)	CDCA7L HR1 JPO2 R1	Homo sapiens (Human)	454
CDA7L_HUMAN	Q96GN5	reviewed	CDA7L_HUMAN	Cell division cycle-associated 7-like protein (Protein JPO2) (Transcription factor RAM2)	CDCA7L HR1 JPO2 R1	Homo sapiens (Human)	454
O95104	O95104	reviewed	SCAF4_HUMAN	SR-related and CTD-associated factor 4 (CTD-binding SR-like protein RA4) (Splicing factor, arginine/serine-rich 15)	SCAF4 KIAA1172 SFRS15	Homo sapiens (Human)	1147
SCAF4_HUMAN	O95104	reviewed	SCAF4_HUMAN	SR-related and CTD-associated factor 4 (CTD-binding SR-like protein RA4) (Splicing factor, arginine/serine-rich 15)	SCAF4 KIAA1172 SFRS15	Homo sapiens (Human)	1147
Q9BUV0-2	Q9BUV0	reviewed	RSRP1_HUMAN	Arginine/serine-rich protein 1	RSRP1 C1orf63 HT033 NPD014	Homo sapiens (Human)	290
RSRP1_HUMAN	Q9BUV0	reviewed	RSRP1_HUMAN	Arginine/serine-rich protein 1	RSRP1 C1orf63 HT033 NPD014	Homo sapiens (Human)	290
Q9NYF8-3	Q9NYF8	reviewed	BCLF1_HUMAN	Bcl-2-associated transcription factor 1 (Btf) (BCLAF1 and THRAP3 family member 1)	BCLAF1 BTF KIAA0164	Homo sapiens (Human)	920
BCLF1_HUMAN	Q9NYF8	reviewed	BCLF1_HUMAN	Bcl-2-associated transcription factor 1 (Btf) (BCLAF1 and THRAP3 family member 1)	BCLAF1 BTF KIAA0164	Homo sapiens (Human)	920
Q9NYF8-2	Q9NYF8	reviewed	BCLF1_HUMAN	Bcl-2-associated transcription factor 1 (Btf) (BCLAF1 and THRAP3 family member 1)	BCLAF1 BTF KIAA0164	Homo sapiens (Human)	920
Q9NYF8-4	Q9NYF8	reviewed	BCLF1_HUMAN	Bcl-2-associated transcription factor 1 (Btf) (BCLAF1 and THRAP3 family member 1)	BCLAF1 BTF KIAA0164	Homo sapiens (Human)	920
P62995	P62995	reviewed	TRA2B_HUMAN	Transformer-2 protein homolog beta (TRA-2 beta) (TRA2-beta) (hTRA2-beta) (Splicing factor, arginine/serine-rich 10) (Transformer-2 protein homolog B)	TRA2B SFRS10	Homo sapiens (Human)	288
TRA2B_HUMAN	P62995	reviewed	TRA2B_HUMAN	Transformer-2 protein homolog beta (TRA-2 beta) (TRA2-beta) (hTRA2-beta) (Splicing factor, arginine/serine-rich 10) (Transformer-2 protein homolog B)	TRA2B SFRS10	Homo sapiens (Human)	288
O95104-3	O95104	reviewed	SCAF4_HUMAN	SR-related and CTD-associated factor 4 (CTD-binding SR-like protein RA4) (Splicing factor, arginine/serine-rich 15)	SCAF4 KIAA1172 SFRS15	Homo sapiens (Human)	1147
Q96GN5	Q96GN5	reviewed	CDA7L_HUMAN	Cell division cycle-associated 7-like protein (Protein JPO2) (Transcription factor RAM2)	CDCA7L HR1 JPO2 R1	Homo sapiens (Human)	454
Q13247	Q13247	reviewed	SRSF6_HUMAN	Serine/arginine-rich splicing factor 6 (Pre-mRNA-splicing factor SRP55) (Splicing factor, arginine/serine-rich 6)	SRSF6 SFRS6 SRP55	Homo sapiens (Human)	344
SRSF6_HUMAN	Q13247	reviewed	SRSF6_HUMAN	Serine/arginine-rich splicing factor 6 (Pre-mRNA-splicing factor SRP55) (Splicing factor, arginine/serine-rich 6)	SRSF6 SFRS6 SRP55	Homo sapiens (Human)	344
Q9BVQ7-3	Q9BVQ7	reviewed	AFG2B_HUMAN	ATPase family gene 2 protein homolog B (EC 3.6.4.10) (AFG2 AAA ATPase homolog B) (Ribosome biogenesis protein SPATA5L1) (Spermatogenesis-associated protein 5-like protein 1)	AFG2B SPATA5L1	Homo sapiens (Human)	753
AFG2B_HUMAN	Q9BVQ7	reviewed	AFG2B_HUMAN	ATPase family gene 2 protein homolog B (EC 3.6.4.10) (AFG2 AAA ATPase homolog B) (Ribosome biogenesis protein SPATA5L1) (Spermatogenesis-associated protein 5-like protein 1)	AFG2B SPATA5L1	Homo sapiens (Human)	753
Q9BVQ7	Q9BVQ7	reviewed	AFG2B_HUMAN	ATPase family gene 2 protein homolog B (EC 3.6.4.10) (AFG2 AAA ATPase homolog B) (Ribosome biogenesis protein SPATA5L1) (Spermatogenesis-associated protein 5-like protein 1)	AFG2B SPATA5L1	Homo sapiens (Human)	753
O95104-2	O95104	reviewed	SCAF4_HUMAN	SR-related and CTD-associated factor 4 (CTD-binding SR-like protein RA4) (Splicing factor, arginine/serine-rich 15)	SCAF4 KIAA1172 SFRS15	Homo sapiens (Human)	1147
Q9BUV0-3	Q9BUV0	reviewed	RSRP1_HUMAN	Arginine/serine-rich protein 1	RSRP1 C1orf63 HT033 NPD014	Homo sapiens (Human)	290
Q13247-3	Q13247	reviewed	SRSF6_HUMAN	Serine/arginine-rich splicing factor 6 (Pre-mRNA-splicing factor SRP55) (Splicing factor, arginine/serine-rich 6)	SRSF6 SFRS6 SRP55	Homo sapiens (Human)	344
Q15696	Q15696	reviewed	U2AFM_HUMAN	U2 small nuclear ribonucleoprotein auxiliary factor 35 kDa subunit-related protein 2 (CCCH type zinc finger, RNA-binding motif and serine/arginine rich protein 2) (Renal carcinoma antigen NY-REN-20) (U2(RNU2) small nuclear RNA auxiliary factor 1-like 2) (U2AF35-related protein) (URP)	ZRSR2 U2AF1-RS2 U2AF1L2 U2AF1RS2 URP	Homo sapiens (Human)	482
U2AFM_HUMAN	Q15696	reviewed	U2AFM_HUMAN	U2 small nuclear ribonucleoprotein auxiliary factor 35 kDa subunit-related protein 2 (CCCH type zinc finger, RNA-binding motif and serine/arginine rich protein 2) (Renal carcinoma antigen NY-REN-20) (U2(RNU2) small nuclear RNA auxiliary factor 1-like 2) (U2AF35-related protein) (URP)	ZRSR2 U2AF1-RS2 U2AF1L2 U2AF1RS2 URP	Homo sapiens (Human)	482
Q96GN5-2	Q96GN5	reviewed	CDA7L_HUMAN	Cell division cycle-associated 7-like protein (Protein JPO2) (Transcription factor RAM2)	CDCA7L HR1 JPO2 R1	Homo sapiens (Human)	454
Q9BVQ7-2	Q9BVQ7	reviewed	AFG2B_HUMAN	ATPase family gene 2 protein homolog B (EC 3.6.4.10) (AFG2 AAA ATPase homolog B) (Ribosome biogenesis protein SPATA5L1) (Spermatogenesis-associated protein 5-like protein 1)	AFG2B SPATA5L1	Homo sapiens (Human)	753
Q9BUV0	Q9BUV0	reviewed	RSRP1_HUMAN	Arginine/serine-rich protein 1	RSRP1 C1orf63 HT033 NPD014	Homo sapiens (Human)	290
Q9NYF8	Q9NYF8	reviewed	BCLF1_HUMAN	Bcl-2-associated transcription factor 1 (Btf) (BCLAF1 and THRAP3 family member 1)	BCLAF1 BTF KIAA0164	Homo sapiens (Human)	920
Q96GN5-5	Q96GN5	reviewed	CDA7L_HUMAN	Cell division cycle-associated 7-like protein (Protein JPO2) (Transcription factor RAM2)	CDCA7L HR1 JPO2 R1	Homo sapiens (Human)	454
A7MD48	A7MD48	reviewed	SRRM4_HUMAN	Serine/arginine repetitive matrix protein 4 (Medulloblastoma antigen MU-MB-2.76) (Neural-specific serine/arginine repetitive splicing factor of 100 kDa) (Neural-specific SR-related protein of 100 kDa) (nSR100)	SRRM4 KIAA1853	Homo sapiens (Human)	611
SRRM4_HUMAN	A7MD48	reviewed	SRRM4_HUMAN	Serine/arginine repetitive matrix protein 4 (Medulloblastoma antigen MU-MB-2.76) (Neural-specific serine/arginine repetitive splicing factor of 100 kDa) (Neural-specific SR-related protein of 100 kDa) (nSR100)	SRRM4 KIAA1853	Homo sapiens (Human)	611

## Sheet: SRRSSR
From	Entry	Reviewed	Entry Name	Protein names	Gene Names	Organism	Length
O43497-29	O43497	reviewed	CAC1G_HUMAN	Voltage-dependent T-type calcium channel subunit alpha-1G (Cav3.1c) (NBR13) (Voltage-gated calcium channel subunit alpha Cav3.1)	CACNA1G KIAA1123	Homo sapiens (Human)	2377
O43497-4	O43497	reviewed	CAC1G_HUMAN	Voltage-dependent T-type calcium channel subunit alpha-1G (Cav3.1c) (NBR13) (Voltage-gated calcium channel subunit alpha Cav3.1)	CACNA1G KIAA1123	Homo sapiens (Human)	2377
O43497-33	O43497	reviewed	CAC1G_HUMAN	Voltage-dependent T-type calcium channel subunit alpha-1G (Cav3.1c) (NBR13) (Voltage-gated calcium channel subunit alpha Cav3.1)	CACNA1G KIAA1123	Homo sapiens (Human)	2377
O43497	O43497	reviewed	CAC1G_HUMAN	Voltage-dependent T-type calcium channel subunit alpha-1G (Cav3.1c) (NBR13) (Voltage-gated calcium channel subunit alpha Cav3.1)	CACNA1G KIAA1123	Homo sapiens (Human)	2377
O43497-6	O43497	reviewed	CAC1G_HUMAN	Voltage-dependent T-type calcium channel subunit alpha-1G (Cav3.1c) (NBR13) (Voltage-gated calcium channel subunit alpha Cav3.1)	CACNA1G KIAA1123	Homo sapiens (Human)	2377
O43497-2	O43497	reviewed	CAC1G_HUMAN	Voltage-dependent T-type calcium channel subunit alpha-1G (Cav3.1c) (NBR13) (Voltage-gated calcium channel subunit alpha Cav3.1)	CACNA1G KIAA1123	Homo sapiens (Human)	2377
O43497-22	O43497	reviewed	CAC1G_HUMAN	Voltage-dependent T-type calcium channel subunit alpha-1G (Cav3.1c) (NBR13) (Voltage-gated calcium channel subunit alpha Cav3.1)	CACNA1G KIAA1123	Homo sapiens (Human)	2377
O43497-17	O43497	reviewed	CAC1G_HUMAN	Voltage-dependent T-type calcium channel subunit alpha-1G (Cav3.1c) (NBR13) (Voltage-gated calcium channel subunit alpha Cav3.1)	CACNA1G KIAA1123	Homo sapiens (Human)	2377
O43497-3	O43497	reviewed	CAC1G_HUMAN	Voltage-dependent T-type calcium channel subunit alpha-1G (Cav3.1c) (NBR13) (Voltage-gated calcium channel subunit alpha Cav3.1)	CACNA1G KIAA1123	Homo sapiens (Human)	2377
P52701-2	P52701	reviewed	MSH6_HUMAN	DNA mismatch repair protein Msh6 (hMSH6) (G/T mismatch-binding protein) (GTBP) (GTMBP) (MutS protein homolog 6) (MutS-alpha 160 kDa subunit) (p160)	MSH6 GTBP	Homo sapiens (Human)	1360
Q13233	Q13233	reviewed	M3K1_HUMAN	Mitogen-activated protein kinase kinase kinase 1 (EC 2.7.11.25) (MAPK/ERK kinase kinase 1) (MEK kinase 1) (MEKK 1) (EC 2.3.2.27)	MAP3K1 MAPKKK1 MEKK MEKK1	Homo sapiens (Human)	1512
O43497-8	O43497	reviewed	CAC1G_HUMAN	Voltage-dependent T-type calcium channel subunit alpha-1G (Cav3.1c) (NBR13) (Voltage-gated calcium channel subunit alpha Cav3.1)	CACNA1G KIAA1123	Homo sapiens (Human)	2377
P62995	P62995	reviewed	TRA2B_HUMAN	Transformer-2 protein homolog beta (TRA-2 beta) (TRA2-beta) (hTRA2-beta) (Splicing factor, arginine/serine-rich 10) (Transformer-2 protein homolog B)	TRA2B SFRS10	Homo sapiens (Human)	288
O43497-5	O43497	reviewed	CAC1G_HUMAN	Voltage-dependent T-type calcium channel subunit alpha-1G (Cav3.1c) (NBR13) (Voltage-gated calcium channel subunit alpha Cav3.1)	CACNA1G KIAA1123	Homo sapiens (Human)	2377
O43497-13	O43497	reviewed	CAC1G_HUMAN	Voltage-dependent T-type calcium channel subunit alpha-1G (Cav3.1c) (NBR13) (Voltage-gated calcium channel subunit alpha Cav3.1)	CACNA1G KIAA1123	Homo sapiens (Human)	2377
O43497-16	O43497	reviewed	CAC1G_HUMAN	Voltage-dependent T-type calcium channel subunit alpha-1G (Cav3.1c) (NBR13) (Voltage-gated calcium channel subunit alpha Cav3.1)	CACNA1G KIAA1123	Homo sapiens (Human)	2377
O96020	O96020	reviewed	CCNE2_HUMAN	G1/S-specific cyclin-E2	CCNE2	Homo sapiens (Human)	404
O43497-35	O43497	reviewed	CAC1G_HUMAN	Voltage-dependent T-type calcium channel subunit alpha-1G (Cav3.1c) (NBR13) (Voltage-gated calcium channel subunit alpha Cav3.1)	CACNA1G KIAA1123	Homo sapiens (Human)	2377
O43497-10	O43497	reviewed	CAC1G_HUMAN	Voltage-dependent T-type calcium channel subunit alpha-1G (Cav3.1c) (NBR13) (Voltage-gated calcium channel subunit alpha Cav3.1)	CACNA1G KIAA1123	Homo sapiens (Human)	2377
O43497-21	O43497	reviewed	CAC1G_HUMAN	Voltage-dependent T-type calcium channel subunit alpha-1G (Cav3.1c) (NBR13) (Voltage-gated calcium channel subunit alpha Cav3.1)	CACNA1G KIAA1123	Homo sapiens (Human)	2377
O43497-19	O43497	reviewed	CAC1G_HUMAN	Voltage-dependent T-type calcium channel subunit alpha-1G (Cav3.1c) (NBR13) (Voltage-gated calcium channel subunit alpha Cav3.1)	CACNA1G KIAA1123	Homo sapiens (Human)	2377
O43497-7	O43497	reviewed	CAC1G_HUMAN	Voltage-dependent T-type calcium channel subunit alpha-1G (Cav3.1c) (NBR13) (Voltage-gated calcium channel subunit alpha Cav3.1)	CACNA1G KIAA1123	Homo sapiens (Human)	2377
P52701	P52701	reviewed	MSH6_HUMAN	DNA mismatch repair protein Msh6 (hMSH6) (G/T mismatch-binding protein) (GTBP) (GTMBP) (MutS protein homolog 6) (MutS-alpha 160 kDa subunit) (p160)	MSH6 GTBP	Homo sapiens (Human)	1360
O96020-2	O96020	reviewed	CCNE2_HUMAN	G1/S-specific cyclin-E2	CCNE2	Homo sapiens (Human)	404
O43497-26	O43497	reviewed	CAC1G_HUMAN	Voltage-dependent T-type calcium channel subunit alpha-1G (Cav3.1c) (NBR13) (Voltage-gated calcium channel subunit alpha Cav3.1)	CACNA1G KIAA1123	Homo sapiens (Human)	2377
O43497-20	O43497	reviewed	CAC1G_HUMAN	Voltage-dependent T-type calcium channel subunit alpha-1G (Cav3.1c) (NBR13) (Voltage-gated calcium channel subunit alpha Cav3.1)	CACNA1G KIAA1123	Homo sapiens (Human)	2377
O43497-31	O43497	reviewed	CAC1G_HUMAN	Voltage-dependent T-type calcium channel subunit alpha-1G (Cav3.1c) (NBR13) (Voltage-gated calcium channel subunit alpha Cav3.1)	CACNA1G KIAA1123	Homo sapiens (Human)	2377
O43497-15	O43497	reviewed	CAC1G_HUMAN	Voltage-dependent T-type calcium channel subunit alpha-1G (Cav3.1c) (NBR13) (Voltage-gated calcium channel subunit alpha Cav3.1)	CACNA1G KIAA1123	Homo sapiens (Human)	2377
O43497-34	O43497	reviewed	CAC1G_HUMAN	Voltage-dependent T-type calcium channel subunit alpha-1G (Cav3.1c) (NBR13) (Voltage-gated calcium channel subunit alpha Cav3.1)	CACNA1G KIAA1123	Homo sapiens (Human)	2377
O43497-27	O43497	reviewed	CAC1G_HUMAN	Voltage-dependent T-type calcium channel subunit alpha-1G (Cav3.1c) (NBR13) (Voltage-gated calcium channel subunit alpha Cav3.1)	CACNA1G KIAA1123	Homo sapiens (Human)	2377
O43497-36	O43497	reviewed	CAC1G_HUMAN	Voltage-dependent T-type calcium channel subunit alpha-1G (Cav3.1c) (NBR13) (Voltage-gated calcium channel subunit alpha Cav3.1)	CACNA1G KIAA1123	Homo sapiens (Human)	2377
O43497-28	O43497	reviewed	CAC1G_HUMAN	Voltage-dependent T-type calcium channel subunit alpha-1G (Cav3.1c) (NBR13) (Voltage-gated calcium channel subunit alpha Cav3.1)	CACNA1G KIAA1123	Homo sapiens (Human)	2377
P59551	P59551	reviewed	T2R60_HUMAN	Taste receptor type 2 member 60 (T2R60) (Taste receptor type 2 member 56) (T2R56)	TAS2R60	Homo sapiens (Human)	318
O43497-30	O43497	reviewed	CAC1G_HUMAN	Voltage-dependent T-type calcium channel subunit alpha-1G (Cav3.1c) (NBR13) (Voltage-gated calcium channel subunit alpha Cav3.1)	CACNA1G KIAA1123	Homo sapiens (Human)	2377
O43497-23	O43497	reviewed	CAC1G_HUMAN	Voltage-dependent T-type calcium channel subunit alpha-1G (Cav3.1c) (NBR13) (Voltage-gated calcium channel subunit alpha Cav3.1)	CACNA1G KIAA1123	Homo sapiens (Human)	2377
O43497-12	O43497	reviewed	CAC1G_HUMAN	Voltage-dependent T-type calcium channel subunit alpha-1G (Cav3.1c) (NBR13) (Voltage-gated calcium channel subunit alpha Cav3.1)	CACNA1G KIAA1123	Homo sapiens (Human)	2377
O43497-32	O43497	reviewed	CAC1G_HUMAN	Voltage-dependent T-type calcium channel subunit alpha-1G (Cav3.1c) (NBR13) (Voltage-gated calcium channel subunit alpha Cav3.1)	CACNA1G KIAA1123	Homo sapiens (Human)	2377
P52701-3	P52701	reviewed	MSH6_HUMAN	DNA mismatch repair protein Msh6 (hMSH6) (G/T mismatch-binding protein) (GTBP) (GTMBP) (MutS protein homolog 6) (MutS-alpha 160 kDa subunit) (p160)	MSH6 GTBP	Homo sapiens (Human)	1360
O43497-24	O43497	reviewed	CAC1G_HUMAN	Voltage-dependent T-type calcium channel subunit alpha-1G (Cav3.1c) (NBR13) (Voltage-gated calcium channel subunit alpha Cav3.1)	CACNA1G KIAA1123	Homo sapiens (Human)	2377
O43497-25	O43497	reviewed	CAC1G_HUMAN	Voltage-dependent T-type calcium channel subunit alpha-1G (Cav3.1c) (NBR13) (Voltage-gated calcium channel subunit alpha Cav3.1)	CACNA1G KIAA1123	Homo sapiens (Human)	2377
O43497-9	O43497	reviewed	CAC1G_HUMAN	Voltage-dependent T-type calcium channel subunit alpha-1G (Cav3.1c) (NBR13) (Voltage-gated calcium channel subunit alpha Cav3.1)	CACNA1G KIAA1123	Homo sapiens (Human)	2377
Q13247-3	Q13247	reviewed	SRSF6_HUMAN	Serine/arginine-rich splicing factor 6 (Pre-mRNA-splicing factor SRP55) (Splicing factor, arginine/serine-rich 6)	SRSF6 SFRS6 SRP55	Homo sapiens (Human)	344
O43497-11	O43497	reviewed	CAC1G_HUMAN	Voltage-dependent T-type calcium channel subunit alpha-1G (Cav3.1c) (NBR13) (Voltage-gated calcium channel subunit alpha Cav3.1)	CACNA1G KIAA1123	Homo sapiens (Human)	2377
O43497-18	O43497	reviewed	CAC1G_HUMAN	Voltage-dependent T-type calcium channel subunit alpha-1G (Cav3.1c) (NBR13) (Voltage-gated calcium channel subunit alpha Cav3.1)	CACNA1G KIAA1123	Homo sapiens (Human)	2377
Q13247	Q13247	reviewed	SRSF6_HUMAN	Serine/arginine-rich splicing factor 6 (Pre-mRNA-splicing factor SRP55) (Splicing factor, arginine/serine-rich 6)	SRSF6 SFRS6 SRP55	Homo sapiens (Human)	344

## Sheet: SRRSRS
From	Entry	Reviewed	Entry Name	Protein names	Gene Names	Organism	Length
Q9BSG5	Q9BSG5	reviewed	RTBDN_HUMAN	Retbindin	RTBDN	Homo sapiens (Human)	229
RTBDN_HUMAN	Q9BSG5	reviewed	RTBDN_HUMAN	Retbindin	RTBDN	Homo sapiens (Human)	229
Q9H7N4	Q9H7N4	reviewed	SFR19_HUMAN	Splicing factor, arginine/serine-rich 19 (SR-related C-terminal domain-associated factor 1) (SR-related and CTD-associated factor 1) (SR-related-CTD-associated factor) (SCAF) (Serine arginine-rich pre-mRNA splicing factor SR-A1) (SR-A1)	SCAF1 SFRS19 SRA1	Homo sapiens (Human)	1312
SFR19_HUMAN	Q9H7N4	reviewed	SFR19_HUMAN	Splicing factor, arginine/serine-rich 19 (SR-related C-terminal domain-associated factor 1) (SR-related and CTD-associated factor 1) (SR-related-CTD-associated factor) (SCAF) (Serine arginine-rich pre-mRNA splicing factor SR-A1) (SR-A1)	SCAF1 SFRS19 SRA1	Homo sapiens (Human)	1312
Q13523	Q13523	reviewed	PRP4B_HUMAN	Serine/threonine-protein kinase PRP4 homolog (EC 2.7.11.1) (PRP4 kinase) (PRP4 pre-mRNA-processing factor 4 homolog)	PRPF4B KIAA0536 PRP4 PRP4H PRP4K	Homo sapiens (Human)	1007
PRP4B_HUMAN	Q13523	reviewed	PRP4B_HUMAN	Serine/threonine-protein kinase PRP4 homolog (EC 2.7.11.1) (PRP4 kinase) (PRP4 pre-mRNA-processing factor 4 homolog)	PRPF4B KIAA0536 PRP4 PRP4H PRP4K	Homo sapiens (Human)	1007
P18583-6	P18583	reviewed	SON_HUMAN	Protein SON (Bax antagonist selected in saccharomyces 1) (BASS1) (Negative regulatory element-binding protein) (NRE-binding protein) (Protein DBP-5) (SON3)	SON C21orf50 DBP5 KIAA1019 NREBP HSPC310 HSPC312	Homo sapiens (Human)	2426
SON_HUMAN	P18583	reviewed	SON_HUMAN	Protein SON (Bax antagonist selected in saccharomyces 1) (BASS1) (Negative regulatory element-binding protein) (NRE-binding protein) (Protein DBP-5) (SON3)	SON C21orf50 DBP5 KIAA1019 NREBP HSPC310 HSPC312	Homo sapiens (Human)	2426
Q9HC77-2	Q9HC77	reviewed	CENPJ_HUMAN	Centromere protein J (CENP-J) (Centrosomal P4.1-associated protein) (LAG-3-associated protein) (LYST-interacting protein 1)	CENPJ CPAP LAP LIP1	Homo sapiens (Human)	1338
CENPJ_HUMAN	Q9HC77	reviewed	CENPJ_HUMAN	Centromere protein J (CENP-J) (Centrosomal P4.1-associated protein) (LAG-3-associated protein) (LYST-interacting protein 1)	CENPJ CPAP LAP LIP1	Homo sapiens (Human)	1338
Q9UQ35-2	Q9UQ35	reviewed	SRRM2_HUMAN	Serine/arginine repetitive matrix protein 2 (300 kDa nuclear matrix antigen) (Serine/arginine-rich splicing factor-related nuclear matrix protein of 300 kDa) (SR-related nuclear matrix protein of 300 kDa) (Ser/Arg-related nuclear matrix protein of 300 kDa) (Splicing coactivator subunit SRm300) (Tax-responsive enhancer element-binding protein 803) (TaxREB803)	SRRM2 KIAA0324 SRL300 SRM300 HSPC075	Homo sapiens (Human)	2752
SRRM2_HUMAN	Q9UQ35	reviewed	SRRM2_HUMAN	Serine/arginine repetitive matrix protein 2 (300 kDa nuclear matrix antigen) (Serine/arginine-rich splicing factor-related nuclear matrix protein of 300 kDa) (SR-related nuclear matrix protein of 300 kDa) (Ser/Arg-related nuclear matrix protein of 300 kDa) (Splicing coactivator subunit SRm300) (Tax-responsive enhancer element-binding protein 803) (TaxREB803)	SRRM2 KIAA0324 SRL300 SRM300 HSPC075	Homo sapiens (Human)	2752
P18583-5	P18583	reviewed	SON_HUMAN	Protein SON (Bax antagonist selected in saccharomyces 1) (BASS1) (Negative regulatory element-binding protein) (NRE-binding protein) (Protein DBP-5) (SON3)	SON C21orf50 DBP5 KIAA1019 NREBP HSPC310 HSPC312	Homo sapiens (Human)	2426
Q9H254	Q9H254	reviewed	SPTN4_HUMAN	Spectrin beta chain, non-erythrocytic 4 (Beta-IV spectrin) (Spectrin, non-erythroid beta chain 3)	SPTBN4 KIAA1642 SPTBN3	Homo sapiens (Human)	2564
SPTN4_HUMAN	Q9H254	reviewed	SPTN4_HUMAN	Spectrin beta chain, non-erythrocytic 4 (Beta-IV spectrin) (Spectrin, non-erythroid beta chain 3)	SPTBN4 KIAA1642 SPTBN3	Homo sapiens (Human)	2564
Q12967	Q12967	reviewed	GNDS_HUMAN	Ral guanine nucleotide dissociation stimulator (RalGDS) (Ral guanine nucleotide exchange factor) (RalGEF)	RALGDS KIAA1308 RGF	Homo sapiens (Human)	914
GNDS_HUMAN	Q12967	reviewed	GNDS_HUMAN	Ral guanine nucleotide dissociation stimulator (RalGDS) (Ral guanine nucleotide exchange factor) (RalGEF)	RALGDS KIAA1308 RGF	Homo sapiens (Human)	914
O15042	O15042	reviewed	SR140_HUMAN	U2 snRNP-associated SURP motif-containing protein (140 kDa Ser/Arg-rich domain protein) (U2-associated protein SR140)	U2SURP KIAA0332 SR140	Homo sapiens (Human)	1029
SR140_HUMAN	O15042	reviewed	SR140_HUMAN	U2 snRNP-associated SURP motif-containing protein (140 kDa Ser/Arg-rich domain protein) (U2-associated protein SR140)	U2SURP KIAA0332 SR140	Homo sapiens (Human)	1029
P18583-9	P18583	reviewed	SON_HUMAN	Protein SON (Bax antagonist selected in saccharomyces 1) (BASS1) (Negative regulatory element-binding protein) (NRE-binding protein) (Protein DBP-5) (SON3)	SON C21orf50 DBP5 KIAA1019 NREBP HSPC310 HSPC312	Homo sapiens (Human)	2426
Q9BWT1	Q9BWT1	reviewed	CDCA7_HUMAN	Cell division cycle-associated protein 7 (Protein JPO1)	CDCA7 JPO1	Homo sapiens (Human)	371
CDCA7_HUMAN	Q9BWT1	reviewed	CDCA7_HUMAN	Cell division cycle-associated protein 7 (Protein JPO1)	CDCA7 JPO1	Homo sapiens (Human)	371
Q9BSG5-3	Q9BSG5	reviewed	RTBDN_HUMAN	Retbindin	RTBDN	Homo sapiens (Human)	229
Q6ZU80	Q6ZU80	reviewed	CE128_HUMAN	Centrosomal protein of 128 kDa (Cep128)	CEP128 C14orf145 C14orf61	Homo sapiens (Human)	1094
CE128_HUMAN	Q6ZU80	reviewed	CE128_HUMAN	Centrosomal protein of 128 kDa (Cep128)	CEP128 C14orf145 C14orf61	Homo sapiens (Human)	1094
Q86UR5-3	Q86UR5	reviewed	RIMS1_HUMAN	Regulating synaptic membrane exocytosis protein 1 (Rab-3-interacting molecule 1) (RIM 1) (Rab-3-interacting protein 2)	RIMS1 KIAA0340 RAB3IP2 RIM1 Nbla00761	Homo sapiens (Human)	1692
RIMS1_HUMAN	Q86UR5	reviewed	RIMS1_HUMAN	Regulating synaptic membrane exocytosis protein 1 (Rab-3-interacting molecule 1) (RIM 1) (Rab-3-interacting protein 2)	RIMS1 KIAA0340 RAB3IP2 RIM1 Nbla00761	Homo sapiens (Human)	1692
Q7Z3G6	Q7Z3G6	reviewed	PRIC2_HUMAN	Prickle-like protein 2	PRICKLE2	Homo sapiens (Human)	844
PRIC2_HUMAN	Q7Z3G6	reviewed	PRIC2_HUMAN	Prickle-like protein 2	PRICKLE2	Homo sapiens (Human)	844
Q12967-6	Q12967	reviewed	GNDS_HUMAN	Ral guanine nucleotide dissociation stimulator (RalGDS) (Ral guanine nucleotide exchange factor) (RalGEF)	RALGDS KIAA1308 RGF	Homo sapiens (Human)	914
P18583-3	P18583	reviewed	SON_HUMAN	Protein SON (Bax antagonist selected in saccharomyces 1) (BASS1) (Negative regulatory element-binding protein) (NRE-binding protein) (Protein DBP-5) (SON3)	SON C21orf50 DBP5 KIAA1019 NREBP HSPC310 HSPC312	Homo sapiens (Human)	2426
Q9HC77	Q9HC77	reviewed	CENPJ_HUMAN	Centromere protein J (CENP-J) (Centrosomal P4.1-associated protein) (LAG-3-associated protein) (LYST-interacting protein 1)	CENPJ CPAP LAP LIP1	Homo sapiens (Human)	1338
Q15696	Q15696	reviewed	U2AFM_HUMAN	U2 small nuclear ribonucleoprotein auxiliary factor 35 kDa subunit-related protein 2 (CCCH type zinc finger, RNA-binding motif and serine/arginine rich protein 2) (Renal carcinoma antigen NY-REN-20) (U2(RNU2) small nuclear RNA auxiliary factor 1-like 2) (U2AF35-related protein) (URP)	ZRSR2 U2AF1-RS2 U2AF1L2 U2AF1RS2 URP	Homo sapiens (Human)	482
U2AFM_HUMAN	Q15696	reviewed	U2AFM_HUMAN	U2 small nuclear ribonucleoprotein auxiliary factor 35 kDa subunit-related protein 2 (CCCH type zinc finger, RNA-binding motif and serine/arginine rich protein 2) (Renal carcinoma antigen NY-REN-20) (U2(RNU2) small nuclear RNA auxiliary factor 1-like 2) (U2AF35-related protein) (URP)	ZRSR2 U2AF1-RS2 U2AF1L2 U2AF1RS2 URP	Homo sapiens (Human)	482
Q86UR5-4	Q86UR5	reviewed	RIMS1_HUMAN	Regulating synaptic membrane exocytosis protein 1 (Rab-3-interacting molecule 1) (RIM 1) (Rab-3-interacting protein 2)	RIMS1 KIAA0340 RAB3IP2 RIM1 Nbla00761	Homo sapiens (Human)	1692
Q6ZU80-3	Q6ZU80	reviewed	CE128_HUMAN	Centrosomal protein of 128 kDa (Cep128)	CEP128 C14orf145 C14orf61	Homo sapiens (Human)	1094
Q9BWT1-5	Q9BWT1	reviewed	CDCA7_HUMAN	Cell division cycle-associated protein 7 (Protein JPO1)	CDCA7 JPO1	Homo sapiens (Human)	371
Q9BWT1-3	Q9BWT1	reviewed	CDCA7_HUMAN	Cell division cycle-associated protein 7 (Protein JPO1)	CDCA7 JPO1	Homo sapiens (Human)	371
Q8N699	Q8N699	reviewed	MYCT1_HUMAN	Myc target protein 1 (Myc target in myeloid cells protein 1)	MYCT1 MTLC MTMC1	Homo sapiens (Human)	235
MYCT1_HUMAN	Q8N699	reviewed	MYCT1_HUMAN	Myc target protein 1 (Myc target in myeloid cells protein 1)	MYCT1 MTLC MTMC1	Homo sapiens (Human)	235
Q86UR5	Q86UR5	reviewed	RIMS1_HUMAN	Regulating synaptic membrane exocytosis protein 1 (Rab-3-interacting molecule 1) (RIM 1) (Rab-3-interacting protein 2)	RIMS1 KIAA0340 RAB3IP2 RIM1 Nbla00761	Homo sapiens (Human)	1692
Q86UR5-5	Q86UR5	reviewed	RIMS1_HUMAN	Regulating synaptic membrane exocytosis protein 1 (Rab-3-interacting molecule 1) (RIM 1) (Rab-3-interacting protein 2)	RIMS1 KIAA0340 RAB3IP2 RIM1 Nbla00761	Homo sapiens (Human)	1692
Q12967-2	Q12967	reviewed	GNDS_HUMAN	Ral guanine nucleotide dissociation stimulator (RalGDS) (Ral guanine nucleotide exchange factor) (RalGEF)	RALGDS KIAA1308 RGF	Homo sapiens (Human)	914
Q86X95	Q86X95	reviewed	CIR1_HUMAN	Corepressor interacting with RBPJ 1 (CBF1-interacting corepressor) (Recepin)	CIR1 CIR	Homo sapiens (Human)	450
CIR1_HUMAN	Q86X95	reviewed	CIR1_HUMAN	Corepressor interacting with RBPJ 1 (CBF1-interacting corepressor) (Recepin)	CIR1 CIR	Homo sapiens (Human)	450
Q8WXA9	Q8WXA9	reviewed	SREK1_HUMAN	Splicing regulatory glutamine/lysine-rich protein 1 (Serine/arginine-rich-splicing regulatory protein 86) (SRrp86) (Splicing factor, arginine/serine-rich 12) (Splicing regulatory protein 508) (SRrp508)	SREK1 SFRS12 SRRP86	Homo sapiens (Human)	508
SREK1_HUMAN	Q8WXA9	reviewed	SREK1_HUMAN	Splicing regulatory glutamine/lysine-rich protein 1 (Serine/arginine-rich-splicing regulatory protein 86) (SRrp86) (Splicing factor, arginine/serine-rich 12) (Splicing regulatory protein 508) (SRrp508)	SREK1 SFRS12 SRRP86	Homo sapiens (Human)	508
Q96B23-2	Q96B23	reviewed	ARK2N_HUMAN	Protein ARK2N (ARKadia-like protein 1) (Arkadia (RNF111) N-terminal like PKA signaling regulator protein 2N)	ARK2N ARKL1 C18orf25	Homo sapiens (Human)	404
ARK2N_HUMAN	Q96B23	reviewed	ARK2N_HUMAN	Protein ARK2N (ARKadia-like protein 1) (Arkadia (RNF111) N-terminal like PKA signaling regulator protein 2N)	ARK2N ARKL1 C18orf25	Homo sapiens (Human)	404
Q9H254-3	Q9H254	reviewed	SPTN4_HUMAN	Spectrin beta chain, non-erythrocytic 4 (Beta-IV spectrin) (Spectrin, non-erythroid beta chain 3)	SPTBN4 KIAA1642 SPTBN3	Homo sapiens (Human)	2564
Q86UR5-12	Q86UR5	reviewed	RIMS1_HUMAN	Regulating synaptic membrane exocytosis protein 1 (Rab-3-interacting molecule 1) (RIM 1) (Rab-3-interacting protein 2)	RIMS1 KIAA0340 RAB3IP2 RIM1 Nbla00761	Homo sapiens (Human)	1692
P18583-4	P18583	reviewed	SON_HUMAN	Protein SON (Bax antagonist selected in saccharomyces 1) (BASS1) (Negative regulatory element-binding protein) (NRE-binding protein) (Protein DBP-5) (SON3)	SON C21orf50 DBP5 KIAA1019 NREBP HSPC310 HSPC312	Homo sapiens (Human)	2426
Q9BWT1-2	Q9BWT1	reviewed	CDCA7_HUMAN	Cell division cycle-associated protein 7 (Protein JPO1)	CDCA7 JPO1	Homo sapiens (Human)	371
P62995	P62995	reviewed	TRA2B_HUMAN	Transformer-2 protein homolog beta (TRA-2 beta) (TRA2-beta) (hTRA2-beta) (Splicing factor, arginine/serine-rich 10) (Transformer-2 protein homolog B)	TRA2B SFRS10	Homo sapiens (Human)	288
TRA2B_HUMAN	P62995	reviewed	TRA2B_HUMAN	Transformer-2 protein homolog beta (TRA-2 beta) (TRA2-beta) (hTRA2-beta) (Splicing factor, arginine/serine-rich 10) (Transformer-2 protein homolog B)	TRA2B SFRS10	Homo sapiens (Human)	288
Q9BSG5-2	Q9BSG5	reviewed	RTBDN_HUMAN	Retbindin	RTBDN	Homo sapiens (Human)	229
Q96B23	Q96B23	reviewed	ARK2N_HUMAN	Protein ARK2N (ARKadia-like protein 1) (Arkadia (RNF111) N-terminal like PKA signaling regulator protein 2N)	ARK2N ARKL1 C18orf25	Homo sapiens (Human)	404
P18583-10	P18583	reviewed	SON_HUMAN	Protein SON (Bax antagonist selected in saccharomyces 1) (BASS1) (Negative regulatory element-binding protein) (NRE-binding protein) (Protein DBP-5) (SON3)	SON C21orf50 DBP5 KIAA1019 NREBP HSPC310 HSPC312	Homo sapiens (Human)	2426
Q8WXA9-2	Q8WXA9	reviewed	SREK1_HUMAN	Splicing regulatory glutamine/lysine-rich protein 1 (Serine/arginine-rich-splicing regulatory protein 86) (SRrp86) (Splicing factor, arginine/serine-rich 12) (Splicing regulatory protein 508) (SRrp508)	SREK1 SFRS12 SRRP86	Homo sapiens (Human)	508
O15042-2	O15042	reviewed	SR140_HUMAN	U2 snRNP-associated SURP motif-containing protein (140 kDa Ser/Arg-rich domain protein) (U2-associated protein SR140)	U2SURP KIAA0332 SR140	Homo sapiens (Human)	1029
P18583	P18583	reviewed	SON_HUMAN	Protein SON (Bax antagonist selected in saccharomyces 1) (BASS1) (Negative regulatory element-binding protein) (NRE-binding protein) (Protein DBP-5) (SON3)	SON C21orf50 DBP5 KIAA1019 NREBP HSPC310 HSPC312	Homo sapiens (Human)	2426
Q6ZU80-1	Q6ZU80	reviewed	CE128_HUMAN	Centrosomal protein of 128 kDa (Cep128)	CEP128 C14orf145 C14orf61	Homo sapiens (Human)	1094
P18583-2	P18583	reviewed	SON_HUMAN	Protein SON (Bax antagonist selected in saccharomyces 1) (BASS1) (Negative regulatory element-binding protein) (NRE-binding protein) (Protein DBP-5) (SON3)	SON C21orf50 DBP5 KIAA1019 NREBP HSPC310 HSPC312	Homo sapiens (Human)	2426
O15042-3	O15042	reviewed	SR140_HUMAN	U2 snRNP-associated SURP motif-containing protein (140 kDa Ser/Arg-rich domain protein) (U2-associated protein SR140)	U2SURP KIAA0332 SR140	Homo sapiens (Human)	1029
Q9BWT1-6	Q9BWT1	reviewed	CDCA7_HUMAN	Cell division cycle-associated protein 7 (Protein JPO1)	CDCA7 JPO1	Homo sapiens (Human)	371
P18583-7	P18583	reviewed	SON_HUMAN	Protein SON (Bax antagonist selected in saccharomyces 1) (BASS1) (Negative regulatory element-binding protein) (NRE-binding protein) (Protein DBP-5) (SON3)	SON C21orf50 DBP5 KIAA1019 NREBP HSPC310 HSPC312	Homo sapiens (Human)	2426
Q9UQ35	Q9UQ35	reviewed	SRRM2_HUMAN	Serine/arginine repetitive matrix protein 2 (300 kDa nuclear matrix antigen) (Serine/arginine-rich splicing factor-related nuclear matrix protein of 300 kDa) (SR-related nuclear matrix protein of 300 kDa) (Ser/Arg-related nuclear matrix protein of 300 kDa) (Splicing coactivator subunit SRm300) (Tax-responsive enhancer element-binding protein 803) (TaxREB803)	SRRM2 KIAA0324 SRL300 SRM300 HSPC075	Homo sapiens (Human)	2752

## Sheet: RSSRSR
From	Entry	Reviewed	Entry Name	Protein names	Gene Names	Organism	Length
Q13247-3	Q13247	reviewed	SRSF6_HUMAN	Serine/arginine-rich splicing factor 6 (Pre-mRNA-splicing factor SRP55) (Splicing factor, arginine/serine-rich 6)	SRSF6 SFRS6 SRP55	Homo sapiens (Human)	344
P18583-5	P18583	reviewed	SON_HUMAN	Protein SON (Bax antagonist selected in saccharomyces 1) (BASS1) (Negative regulatory element-binding protein) (NRE-binding protein) (Protein DBP-5) (SON3)	SON C21orf50 DBP5 KIAA1019 NREBP HSPC310 HSPC312	Homo sapiens (Human)	2426
Q8TC71	Q8TC71	reviewed	MIEAP_HUMAN	Mitochondria-eating protein (Spermatogenesis-associated protein 18)	SPATA18 MIEAP	Homo sapiens (Human)	538
P18583-6	P18583	reviewed	SON_HUMAN	Protein SON (Bax antagonist selected in saccharomyces 1) (BASS1) (Negative regulatory element-binding protein) (NRE-binding protein) (Protein DBP-5) (SON3)	SON C21orf50 DBP5 KIAA1019 NREBP HSPC310 HSPC312	Homo sapiens (Human)	2426
P18583	P18583	reviewed	SON_HUMAN	Protein SON (Bax antagonist selected in saccharomyces 1) (BASS1) (Negative regulatory element-binding protein) (NRE-binding protein) (Protein DBP-5) (SON3)	SON C21orf50 DBP5 KIAA1019 NREBP HSPC310 HSPC312	Homo sapiens (Human)	2426
P18583-4	P18583	reviewed	SON_HUMAN	Protein SON (Bax antagonist selected in saccharomyces 1) (BASS1) (Negative regulatory element-binding protein) (NRE-binding protein) (Protein DBP-5) (SON3)	SON C21orf50 DBP5 KIAA1019 NREBP HSPC310 HSPC312	Homo sapiens (Human)	2426
P08621-2	P08621	reviewed	RU17_HUMAN	U1 small nuclear ribonucleoprotein 70 kDa (U1 snRNP 70 kDa) (U1-70K) (snRNP70)	SNRNP70 RNPU1Z RPU1 SNRP70 U1AP1	Homo sapiens (Human)	437
Q14839	Q14839	reviewed	CHD4_HUMAN	Chromodomain-helicase-DNA-binding protein 4 (CHD-4) (EC 3.6.4.12) (ATP-dependent helicase CHD4) (Mi-2 autoantigen 218 kDa protein) (Mi2-beta)	CHD4	Homo sapiens (Human)	1912
P18583-10	P18583	reviewed	SON_HUMAN	Protein SON (Bax antagonist selected in saccharomyces 1) (BASS1) (Negative regulatory element-binding protein) (NRE-binding protein) (Protein DBP-5) (SON3)	SON C21orf50 DBP5 KIAA1019 NREBP HSPC310 HSPC312	Homo sapiens (Human)	2426
Q9Y2W1	Q9Y2W1	reviewed	TR150_HUMAN	Thyroid hormone receptor-associated protein 3 (BCLAF1 and THRAP3 family member 2) (Thyroid hormone receptor-associated protein complex 150 kDa component) (Trap150)	THRAP3 BCLAF2 TRAP150	Homo sapiens (Human)	955
P08621	P08621	reviewed	RU17_HUMAN	U1 small nuclear ribonucleoprotein 70 kDa (U1 snRNP 70 kDa) (U1-70K) (snRNP70)	SNRNP70 RNPU1Z RPU1 SNRP70 U1AP1	Homo sapiens (Human)	437
Q13247	Q13247	reviewed	SRSF6_HUMAN	Serine/arginine-rich splicing factor 6 (Pre-mRNA-splicing factor SRP55) (Splicing factor, arginine/serine-rich 6)	SRSF6 SFRS6 SRP55	Homo sapiens (Human)	344
P18583-9	P18583	reviewed	SON_HUMAN	Protein SON (Bax antagonist selected in saccharomyces 1) (BASS1) (Negative regulatory element-binding protein) (NRE-binding protein) (Protein DBP-5) (SON3)	SON C21orf50 DBP5 KIAA1019 NREBP HSPC310 HSPC312	Homo sapiens (Human)	2426
P18583-3	P18583	reviewed	SON_HUMAN	Protein SON (Bax antagonist selected in saccharomyces 1) (BASS1) (Negative regulatory element-binding protein) (NRE-binding protein) (Protein DBP-5) (SON3)	SON C21orf50 DBP5 KIAA1019 NREBP HSPC310 HSPC312	Homo sapiens (Human)	2426
P08621-4	P08621	reviewed	RU17_HUMAN	U1 small nuclear ribonucleoprotein 70 kDa (U1 snRNP 70 kDa) (U1-70K) (snRNP70)	SNRNP70 RNPU1Z RPU1 SNRP70 U1AP1	Homo sapiens (Human)	437
Q8IWX8	Q8IWX8	reviewed	CHERP_HUMAN	Calcium homeostasis endoplasmic reticulum protein (ERPROT 213-21) (SR-related CTD-associated factor 6)	CHERP DAN26 SCAF6	Homo sapiens (Human)	916
Q08708	Q08708	reviewed	CLM6_HUMAN	CMRF35-like molecule 6 (CLM-6) (CD300 antigen-like family member C) (CMRF35-A1) (CMRF-35) (Immunoglobulin superfamily member 16) (IgSF16) (CD antigen CD300c)	CD300C CMRF35 CMRF35A CMRF35A1 IGSF16	Homo sapiens (Human)	224
Q14839-2	Q14839	reviewed	CHD4_HUMAN	Chromodomain-helicase-DNA-binding protein 4 (CHD-4) (EC 3.6.4.12) (ATP-dependent helicase CHD4) (Mi-2 autoantigen 218 kDa protein) (Mi2-beta)	CHD4	Homo sapiens (Human)	1912
P18583-2	P18583	reviewed	SON_HUMAN	Protein SON (Bax antagonist selected in saccharomyces 1) (BASS1) (Negative regulatory element-binding protein) (NRE-binding protein) (Protein DBP-5) (SON3)	SON C21orf50 DBP5 KIAA1019 NREBP HSPC310 HSPC312	Homo sapiens (Human)	2426
P18583-7	P18583	reviewed	SON_HUMAN	Protein SON (Bax antagonist selected in saccharomyces 1) (BASS1) (Negative regulatory element-binding protein) (NRE-binding protein) (Protein DBP-5) (SON3)	SON C21orf50 DBP5 KIAA1019 NREBP HSPC310 HSPC312	Homo sapiens (Human)	2426
A7MD48	A7MD48	reviewed	SRRM4_HUMAN	Serine/arginine repetitive matrix protein 4 (Medulloblastoma antigen MU-MB-2.76) (Neural-specific serine/arginine repetitive splicing factor of 100 kDa) (Neural-specific SR-related protein of 100 kDa) (nSR100)	SRRM4 KIAA1853	Homo sapiens (Human)	611
Q8TC71-2	Q8TC71	reviewed	MIEAP_HUMAN	Mitochondria-eating protein (Spermatogenesis-associated protein 18)	SPATA18 MIEAP	Homo sapiens (Human)	538
P30414	P30414	reviewed	NKTR_HUMAN	NK-tumor recognition protein (NK-TR protein) (Natural-killer cells cyclophilin-related protein) (Peptidyl-prolyl cis-trans isomerase NKTR) (PPIase) (EC 5.2.1.8) (Rotamase)	NKTR	Homo sapiens (Human)	1462

## Sheet: RSSRRS
From	Entry	Reviewed	Entry Name	Protein names	Gene Names	Organism	Length
Q9UKJ3-2	Q9UKJ3	reviewed	GPTC8_HUMAN	G patch domain-containing protein 8	GPATCH8 GPATC8 KIAA0553	Homo sapiens (Human)	1502
Q15672	Q15672	reviewed	TWST1_HUMAN	Twist-related protein 1 (Class A basic helix-loop-helix protein 38) (bHLHa38) (H-twist)	TWIST1 BHLHA38 TWIST	Homo sapiens (Human)	202
Q9UKJ3	Q9UKJ3	reviewed	GPTC8_HUMAN	G patch domain-containing protein 8	GPATCH8 GPATC8 KIAA0553	Homo sapiens (Human)	1502

## Sheet: RSRSSR
From	Entry	Reviewed	Entry Name	Protein names	Gene Names	Organism	Length
Q8NEE0	Q8NEE0	reviewed	KLAS1_HUMAN	Putative uncharacterized protein KLHL30-AS1 (KLHL30 antisense RNA 1)	KLHL30-AS1 C2orf19	Homo sapiens (Human)	82
Q8IWX8	Q8IWX8	reviewed	CHERP_HUMAN	Calcium homeostasis endoplasmic reticulum protein (ERPROT 213-21) (SR-related CTD-associated factor 6)	CHERP DAN26 SCAF6	Homo sapiens (Human)	916
P30414	P30414	reviewed	NKTR_HUMAN	NK-tumor recognition protein (NK-TR protein) (Natural-killer cells cyclophilin-related protein) (Peptidyl-prolyl cis-trans isomerase NKTR) (PPIase) (EC 5.2.1.8) (Rotamase)	NKTR	Homo sapiens (Human)	1462
Q9H5P4	Q9H5P4	reviewed	PDZD7_HUMAN	PDZ domain-containing protein 7	PDZD7 PDZK7	Homo sapiens (Human)	1033

## Sheet: RSRSRS
From	Entry	Reviewed	Entry Name	Protein names	Gene Names	Organism	Length
Q9NQ29	Q9NQ29	reviewed	LUC7L_HUMAN	Putative RNA-binding protein Luc7-like 1 (Putative SR protein LUC7B1) (SR+89)	LUC7L LUC7L1	Homo sapiens (Human)	371
Q66PJ3-3	Q66PJ3	reviewed	AR6P4_HUMAN	ADP-ribosylation factor-like protein 6-interacting protein 4 (ARL-6-interacting protein 4) (Aip-4) (HSP-975) (HSVI-binding protein) (SR-15) (SRp25) (SR-25) (Splicing factor SRrp37)	ARL6IP4	Homo sapiens (Human)	237
Q9P2N5	Q9P2N5	reviewed	RBM27_HUMAN	RNA-binding protein 27 (RNA-binding motif protein 27)	RBM27 KIAA1311	Homo sapiens (Human)	1060
Q5T8P6-3	Q5T8P6	reviewed	RBM26_HUMAN	RNA-binding protein 26 (CTCL tumor antigen se70-2) (RNA-binding motif protein 26)	RBM26 C13orf10 PRO1777	Homo sapiens (Human)	1007
Q8N2M8-3	Q8N2M8	reviewed	CLASR_HUMAN	CLK4-associating serine/arginine rich protein (Splicing factor, arginine/serine-rich 16) (Suppressor of white-apricot homolog 2)	CLASRP SFRS16 SWAP2 UNQ2428/PRO4988	Homo sapiens (Human)	674
O75400-2	O75400	reviewed	PR40A_HUMAN	Pre-mRNA-processing factor 40 homolog A (Fas ligand-associated factor 1) (Formin-binding protein 11) (Formin-binding protein 3) (Huntingtin yeast partner A) (Huntingtin-interacting protein 10) (HIP-10) (Huntingtin-interacting protein A) (Renal carcinoma antigen NY-REN-6)	PRPF40A FBP11 FLAF1 FNBP3 HIP10 HYPA HSPC225	Homo sapiens (Human)	957
Q16629	Q16629	reviewed	SRSF7_HUMAN	Serine/arginine-rich splicing factor 7 (Splicing factor 9G8) (Splicing factor, arginine/serine-rich 7)	SRSF7 SFRS7	Homo sapiens (Human)	238
Q9NYF8-3	Q9NYF8	reviewed	BCLF1_HUMAN	Bcl-2-associated transcription factor 1 (Btf) (BCLAF1 and THRAP3 family member 1)	BCLAF1 BTF KIAA0164	Homo sapiens (Human)	920
Q9UK58-6	Q9UK58	reviewed	CCNL1_HUMAN	Cyclin-L1 (Cyclin-L)	CCNL1 BM-001 UNQ530/PRO1073	Homo sapiens (Human)	526
P49761	P49761	reviewed	CLK3_HUMAN	Dual specificity protein kinase CLK3 (EC 2.7.12.1) (CDC-like kinase 3)	CLK3	Homo sapiens (Human)	638
A7MD48	A7MD48	reviewed	SRRM4_HUMAN	Serine/arginine repetitive matrix protein 4 (Medulloblastoma antigen MU-MB-2.76) (Neural-specific serine/arginine repetitive splicing factor of 100 kDa) (Neural-specific SR-related protein of 100 kDa) (nSR100)	SRRM4 KIAA1853	Homo sapiens (Human)	611
Q16629-4	Q16629	reviewed	SRSF7_HUMAN	Serine/arginine-rich splicing factor 7 (Splicing factor 9G8) (Splicing factor, arginine/serine-rich 7)	SRSF7 SFRS7	Homo sapiens (Human)	238
P18583-9	P18583	reviewed	SON_HUMAN	Protein SON (Bax antagonist selected in saccharomyces 1) (BASS1) (Negative regulatory element-binding protein) (NRE-binding protein) (Protein DBP-5) (SON3)	SON C21orf50 DBP5 KIAA1019 NREBP HSPC310 HSPC312	Homo sapiens (Human)	2426
Q9UQ35-3	Q9UQ35	reviewed	SRRM2_HUMAN	Serine/arginine repetitive matrix protein 2 (300 kDa nuclear matrix antigen) (Serine/arginine-rich splicing factor-related nuclear matrix protein of 300 kDa) (SR-related nuclear matrix protein of 300 kDa) (Ser/Arg-related nuclear matrix protein of 300 kDa) (Splicing coactivator subunit SRm300) (Tax-responsive enhancer element-binding protein 803) (TaxREB803)	SRRM2 KIAA0324 SRL300 SRM300 HSPC075	Homo sapiens (Human)	2752
Q9NS56-2	Q9NS56	reviewed	TOPRS_HUMAN	E3 ubiquitin-protein ligase Topors (EC 2.3.2.27) (RING-type E3 ubiquitin transferase Topors) (SUMO1-protein E3 ligase Topors) (Topoisomerase I-binding RING finger protein) (Topoisomerase I-binding arginine/serine-rich protein) (Tumor suppressor p53-binding protein 3) (p53-binding protein 3) (p53BP3)	TOPORS LUN TP53BPL	Homo sapiens (Human)	1045
Q13595-4	Q13595	reviewed	TRA2A_HUMAN	Transformer-2 protein homolog alpha (TRA-2 alpha) (TRA2-alpha) (Transformer-2 protein homolog A)	TRA2A	Homo sapiens (Human)	282
Q66PJ3-4	Q66PJ3	reviewed	AR6P4_HUMAN	ADP-ribosylation factor-like protein 6-interacting protein 4 (ARL-6-interacting protein 4) (Aip-4) (HSP-975) (HSVI-binding protein) (SR-15) (SRp25) (SR-25) (Splicing factor SRrp37)	ARL6IP4	Homo sapiens (Human)	237
Q13595	Q13595	reviewed	TRA2A_HUMAN	Transformer-2 protein homolog alpha (TRA-2 alpha) (TRA2-alpha) (Transformer-2 protein homolog A)	TRA2A	Homo sapiens (Human)	282
Q8N2M8-4	Q8N2M8	reviewed	CLASR_HUMAN	CLK4-associating serine/arginine rich protein (Splicing factor, arginine/serine-rich 16) (Suppressor of white-apricot homolog 2)	CLASRP SFRS16 SWAP2 UNQ2428/PRO4988	Homo sapiens (Human)	674
Q08170	Q08170	reviewed	SRSF4_HUMAN	Serine/arginine-rich splicing factor 4 (Pre-mRNA-splicing factor SRP75) (SRP001LB) (Splicing factor, arginine/serine-rich 4)	SRSF4 SFRS4 SRP75	Homo sapiens (Human)	494
Q8WUQ7	Q8WUQ7	reviewed	CATIN_HUMAN	Splicing factor Cactin (Renal carcinoma antigen NY-REN-24)	CACTIN C19orf29	Homo sapiens (Human)	758
Q14966-4	Q14966	reviewed	ZN638_HUMAN	Zinc finger protein 638 (Cutaneous T-cell lymphoma-associated antigen se33-1) (CTCL-associated antigen se33-1) (Nuclear protein 220) (Zinc finger matrin-like protein)	ZNF638 NP220 ZFML	Homo sapiens (Human)	1978
Q9UQ35-2	Q9UQ35	reviewed	SRRM2_HUMAN	Serine/arginine repetitive matrix protein 2 (300 kDa nuclear matrix antigen) (Serine/arginine-rich splicing factor-related nuclear matrix protein of 300 kDa) (SR-related nuclear matrix protein of 300 kDa) (Ser/Arg-related nuclear matrix protein of 300 kDa) (Splicing coactivator subunit SRm300) (Tax-responsive enhancer element-binding protein 803) (TaxREB803)	SRRM2 KIAA0324 SRL300 SRM300 HSPC075	Homo sapiens (Human)	2752
Q9Y388	Q9Y388	reviewed	RBMX2_HUMAN	RNA-binding motif protein, X-linked 2	RBMX2 CGI-79	Homo sapiens (Human)	322
Q66PJ3-10	Q66PJ3	reviewed	AR6P4_HUMAN	ADP-ribosylation factor-like protein 6-interacting protein 4 (ARL-6-interacting protein 4) (Aip-4) (HSP-975) (HSVI-binding protein) (SR-15) (SRp25) (SR-25) (Splicing factor SRrp37)	ARL6IP4	Homo sapiens (Human)	237
B3KS81	B3KS81	reviewed	SRRM5_HUMAN	Serine/arginine repetitive matrix protein 5	SRRM5 ZNF576	Homo sapiens (Human)	715
Q8WXS8	Q8WXS8	reviewed	ATS14_HUMAN	A disintegrin and metalloproteinase with thrombospondin motifs 14 (ADAM-TS 14) (ADAM-TS14) (ADAMTS-14) (EC 3.4.24.-)	ADAMTS14	Homo sapiens (Human)	1223
Q9UBK2-4	Q9UBK2	reviewed	PRGC1_HUMAN	Peroxisome proliferator-activated receptor gamma coactivator 1-alpha (PGC-1-alpha) (PPAR-gamma coactivator 1-alpha) (PPARGC-1-alpha) (Ligand effect modulator 6)	PPARGC1A LEM6 PGC1 PGC1A PPARGC1	Homo sapiens (Human)	798
O95104-2	O95104	reviewed	SCAF4_HUMAN	SR-related and CTD-associated factor 4 (CTD-binding SR-like protein RA4) (Splicing factor, arginine/serine-rich 15)	SCAF4 KIAA1172 SFRS15	Homo sapiens (Human)	1147
Q9NYF8-2	Q9NYF8	reviewed	BCLF1_HUMAN	Bcl-2-associated transcription factor 1 (Btf) (BCLAF1 and THRAP3 family member 1)	BCLAF1 BTF KIAA0164	Homo sapiens (Human)	920
Q13247	Q13247	reviewed	SRSF6_HUMAN	Serine/arginine-rich splicing factor 6 (Pre-mRNA-splicing factor SRP55) (Splicing factor, arginine/serine-rich 6)	SRSF6 SFRS6 SRP55	Homo sapiens (Human)	344
O15042-2	O15042	reviewed	SR140_HUMAN	U2 snRNP-associated SURP motif-containing protein (140 kDa Ser/Arg-rich domain protein) (U2-associated protein SR140)	U2SURP KIAA0332 SR140	Homo sapiens (Human)	1029
Q5VWQ8	Q5VWQ8	reviewed	DAB2P_HUMAN	Disabled homolog 2-interacting protein (DAB2 interaction protein) (DAB2-interacting protein) (ASK-interacting protein 1) (AIP-1) (DOC-2/DAB-2 interactive protein)	DAB2IP AF9Q34 AIP1 KIAA1743	Homo sapiens (Human)	1189
Q9BUV0-3	Q9BUV0	reviewed	RSRP1_HUMAN	Arginine/serine-rich protein 1	RSRP1 C1orf63 HT033 NPD014	Homo sapiens (Human)	290
P21860	P21860	reviewed	ERBB3_HUMAN	Receptor tyrosine-protein kinase erbB-3 (EC 2.7.10.1) (Proto-oncogene-like protein c-ErbB-3) (Tyrosine kinase-type cell surface receptor HER3)	ERBB3 HER3	Homo sapiens (Human)	1342
Q66PJ3-7	Q66PJ3	reviewed	AR6P4_HUMAN	ADP-ribosylation factor-like protein 6-interacting protein 4 (ARL-6-interacting protein 4) (Aip-4) (HSP-975) (HSVI-binding protein) (SR-15) (SRp25) (SR-25) (Splicing factor SRrp37)	ARL6IP4	Homo sapiens (Human)	237
P21860-4	P21860	reviewed	ERBB3_HUMAN	Receptor tyrosine-protein kinase erbB-3 (EC 2.7.10.1) (Proto-oncogene-like protein c-ErbB-3) (Tyrosine kinase-type cell surface receptor HER3)	ERBB3 HER3	Homo sapiens (Human)	1342
Q9UKV3-2	Q9UKV3	reviewed	ACINU_HUMAN	Apoptotic chromatin condensation inducer in the nucleus (Acinus)	ACIN1 ACINUS KIAA0670	Homo sapiens (Human)	1341
Q05519-2	Q05519	reviewed	SRS11_HUMAN	Serine/arginine-rich splicing factor 11 (Arginine-rich 54 kDa nuclear protein) (p54) (Splicing factor, arginine/serine-rich 11)	SRSF11 SFRS11	Homo sapiens (Human)	484
Q9NXX6	Q9NXX6	reviewed	NSE4A_HUMAN	Non-structural maintenance of chromosomes element 4 homolog A (NS4EA) (Non-SMC element 4 homolog A)	NSMCE4A C10orf86 PP4762	Homo sapiens (Human)	385
Q8N5F7	Q8N5F7	reviewed	NKAP_HUMAN	NF-kappa-B-activating protein	NKAP	Homo sapiens (Human)	415
Q8WUQ7-2	Q8WUQ7	reviewed	CATIN_HUMAN	Splicing factor Cactin (Renal carcinoma antigen NY-REN-24)	CACTIN C19orf29	Homo sapiens (Human)	758
Q7Z6E9	Q7Z6E9	reviewed	RBBP6_HUMAN	E3 ubiquitin-protein ligase RBBP6 (EC 2.3.2.27) (Proliferation potential-related protein) (Protein P2P-R) (RING-type E3 ubiquitin transferase RBBP6) (Retinoblastoma-binding Q protein 1) (RBQ-1) (Retinoblastoma-binding protein 6) (p53-associated cellular protein of testis)	RBBP6 P2PR PACT RBQ1 My038	Homo sapiens (Human)	1792
Q13247-3	Q13247	reviewed	SRSF6_HUMAN	Serine/arginine-rich splicing factor 6 (Pre-mRNA-splicing factor SRP55) (Splicing factor, arginine/serine-rich 6)	SRSF6 SFRS6 SRP55	Homo sapiens (Human)	344
Q14739	Q14739	reviewed	LBR_HUMAN	Delta(14)-sterol reductase LBR (Delta-14-SR) (EC 1.3.1.70) (3-beta-hydroxysterol Delta (14)-reductase) (C-14 sterol reductase) (C14SR) (Integral nuclear envelope inner membrane protein) (LMN2R) (Lamin-B receptor) (Sterol C14-reductase)	LBR	Homo sapiens (Human)	615
Q01130	Q01130	reviewed	SRSF2_HUMAN	Serine/arginine-rich splicing factor 2 (Protein PR264) (Splicing component, 35 kDa) (Splicing factor SC35) (SC-35) (Splicing factor, arginine/serine-rich 2)	SRSF2 SFRS2	Homo sapiens (Human)	221
Q14966-3	Q14966	reviewed	ZN638_HUMAN	Zinc finger protein 638 (Cutaneous T-cell lymphoma-associated antigen se33-1) (CTCL-associated antigen se33-1) (Nuclear protein 220) (Zinc finger matrin-like protein)	ZNF638 NP220 ZFML	Homo sapiens (Human)	1978
Q96S94-3	Q96S94	reviewed	CCNL2_HUMAN	Cyclin-L2 (Paneth cell-enhanced expression protein)	CCNL2 SB138	Homo sapiens (Human)	520
Q86VM9	Q86VM9	reviewed	ZCH18_HUMAN	Zinc finger CCCH domain-containing protein 18 (Nuclear protein NHN1)	ZC3H18 NHN1	Homo sapiens (Human)	953
Q5VTL8	Q5VTL8	reviewed	PR38B_HUMAN	Pre-mRNA-splicing factor 38B (Sarcoma antigen NY-SAR-27)	PRPF38B	Homo sapiens (Human)	546
Q9UQ35	Q9UQ35	reviewed	SRRM2_HUMAN	Serine/arginine repetitive matrix protein 2 (300 kDa nuclear matrix antigen) (Serine/arginine-rich splicing factor-related nuclear matrix protein of 300 kDa) (SR-related nuclear matrix protein of 300 kDa) (Ser/Arg-related nuclear matrix protein of 300 kDa) (Splicing coactivator subunit SRm300) (Tax-responsive enhancer element-binding protein 803) (TaxREB803)	SRRM2 KIAA0324 SRL300 SRM300 HSPC075	Homo sapiens (Human)	2752
Q7Z6E9-2	Q7Z6E9	reviewed	RBBP6_HUMAN	E3 ubiquitin-protein ligase RBBP6 (EC 2.3.2.27) (Proliferation potential-related protein) (Protein P2P-R) (RING-type E3 ubiquitin transferase RBBP6) (Retinoblastoma-binding Q protein 1) (RBQ-1) (Retinoblastoma-binding protein 6) (p53-associated cellular protein of testis)	RBBP6 P2PR PACT RBQ1 My038	Homo sapiens (Human)	1792
Q9H5P4	Q9H5P4	reviewed	PDZD7_HUMAN	PDZ domain-containing protein 7	PDZD7 PDZK7	Homo sapiens (Human)	1033
Q9NQ29-2	Q9NQ29	reviewed	LUC7L_HUMAN	Putative RNA-binding protein Luc7-like 1 (Putative SR protein LUC7B1) (SR+89)	LUC7L LUC7L1	Homo sapiens (Human)	371
Q8N2M8	Q8N2M8	reviewed	CLASR_HUMAN	CLK4-associating serine/arginine rich protein (Splicing factor, arginine/serine-rich 16) (Suppressor of white-apricot homolog 2)	CLASRP SFRS16 SWAP2 UNQ2428/PRO4988	Homo sapiens (Human)	674
Q14966-2	Q14966	reviewed	ZN638_HUMAN	Zinc finger protein 638 (Cutaneous T-cell lymphoma-associated antigen se33-1) (CTCL-associated antigen se33-1) (Nuclear protein 220) (Zinc finger matrin-like protein)	ZNF638 NP220 ZFML	Homo sapiens (Human)	1978
P18583-3	P18583	reviewed	SON_HUMAN	Protein SON (Bax antagonist selected in saccharomyces 1) (BASS1) (Negative regulatory element-binding protein) (NRE-binding protein) (Protein DBP-5) (SON3)	SON C21orf50 DBP5 KIAA1019 NREBP HSPC310 HSPC312	Homo sapiens (Human)	2426
P30414	P30414	reviewed	NKTR_HUMAN	NK-tumor recognition protein (NK-TR protein) (Natural-killer cells cyclophilin-related protein) (Peptidyl-prolyl cis-trans isomerase NKTR) (PPIase) (EC 5.2.1.8) (Rotamase)	NKTR	Homo sapiens (Human)	1462
Q7L014	Q7L014	reviewed	DDX46_HUMAN	Probable ATP-dependent RNA helicase DDX46 (EC 3.6.4.13) (DEAD box protein 46) (PRP5 homolog)	DDX46 KIAA0801	Homo sapiens (Human)	1031
O75494-3	O75494	reviewed	SRS10_HUMAN	Serine/arginine-rich splicing factor 10 (40 kDa SR-repressor protein) (SRrp40) (FUS-interacting serine-arginine-rich protein 1) (Splicing factor SRp38) (Splicing factor, arginine/serine-rich 13A) (TLS-associated protein with Ser-Arg repeats) (TASR) (TLS-associated protein with SR repeats) (TLS-associated serine-arginine protein) (TLS-associated SR protein)	SRSF10 FUSIP1 FUSIP2 SFRS13A TASR	Homo sapiens (Human)	262
Q86X95	Q86X95	reviewed	CIR1_HUMAN	Corepressor interacting with RBPJ 1 (CBF1-interacting corepressor) (Recepin)	CIR1 CIR	Homo sapiens (Human)	450
Q99932	Q99932	reviewed	SPAG8_HUMAN	Sperm-associated antigen 8 (HSD-1) (Sperm membrane protein 1) (SMP-1) (Sperm membrane protein BS-84)	SPAG8	Homo sapiens (Human)	485
P51178-2	P51178	reviewed	PLCD1_HUMAN	1-phosphatidylinositol 4,5-bisphosphate phosphodiesterase delta-1 (EC 3.1.4.11) (Phosphoinositide phospholipase C-delta-1) (Phospholipase C-III) (PLC-III) (Phospholipase C-delta-1) (PLC-delta-1)	PLCD1	Homo sapiens (Human)	756
Q96S94	Q96S94	reviewed	CCNL2_HUMAN	Cyclin-L2 (Paneth cell-enhanced expression protein)	CCNL2 SB138	Homo sapiens (Human)	520
Q9UK58	Q9UK58	reviewed	CCNL1_HUMAN	Cyclin-L1 (Cyclin-L)	CCNL1 BM-001 UNQ530/PRO1073	Homo sapiens (Human)	526
Q8WXS8-3	Q8WXS8	reviewed	ATS14_HUMAN	A disintegrin and metalloproteinase with thrombospondin motifs 14 (ADAM-TS 14) (ADAM-TS14) (ADAMTS-14) (EC 3.4.24.-)	ADAMTS14	Homo sapiens (Human)	1223
Q8IWX8	Q8IWX8	reviewed	CHERP_HUMAN	Calcium homeostasis endoplasmic reticulum protein (ERPROT 213-21) (SR-related CTD-associated factor 6)	CHERP DAN26 SCAF6	Homo sapiens (Human)	916
Q9NWB6-3	Q9NWB6	reviewed	ARGL1_HUMAN	Arginine and glutamate-rich protein 1	ARGLU1	Homo sapiens (Human)	273
Q9Y383-2	Q9Y383	reviewed	LC7L2_HUMAN	Putative RNA-binding protein Luc7-like 2	LUC7L2 CGI-59 CGI-74	Homo sapiens (Human)	392
Q14966-6	Q14966	reviewed	ZN638_HUMAN	Zinc finger protein 638 (Cutaneous T-cell lymphoma-associated antigen se33-1) (CTCL-associated antigen se33-1) (Nuclear protein 220) (Zinc finger matrin-like protein)	ZNF638 NP220 ZFML	Homo sapiens (Human)	1978
O75494-2	O75494	reviewed	SRS10_HUMAN	Serine/arginine-rich splicing factor 10 (40 kDa SR-repressor protein) (SRrp40) (FUS-interacting serine-arginine-rich protein 1) (Splicing factor SRp38) (Splicing factor, arginine/serine-rich 13A) (TLS-associated protein with Ser-Arg repeats) (TASR) (TLS-associated protein with SR repeats) (TLS-associated serine-arginine protein) (TLS-associated SR protein)	SRSF10 FUSIP1 FUSIP2 SFRS13A TASR	Homo sapiens (Human)	262
Q9HCS5	Q9HCS5	reviewed	E41LA_HUMAN	Band 4.1-like protein 4A (Erythrocyte membrane protein band 4.1-like 4A) (Protein NBL4)	EPB41L4A EPB41L4	Homo sapiens (Human)	686
P18583-4	P18583	reviewed	SON_HUMAN	Protein SON (Bax antagonist selected in saccharomyces 1) (BASS1) (Negative regulatory element-binding protein) (NRE-binding protein) (Protein DBP-5) (SON3)	SON C21orf50 DBP5 KIAA1019 NREBP HSPC310 HSPC312	Homo sapiens (Human)	2426
Q5VV67	Q5VV67	reviewed	PPRC1_HUMAN	Peroxisome proliferator-activated receptor gamma coactivator-related protein 1 (PGC-1-related coactivator) (PRC)	PPRC1 KIAA0595	Homo sapiens (Human)	1664
A2AJT9	A2AJT9	reviewed	BCLA3_HUMAN	BCLAF1 and THRAP3 family member 3	BCLAF3 CXorf23	Homo sapiens (Human)	711
P49761-2	P49761	reviewed	CLK3_HUMAN	Dual specificity protein kinase CLK3 (EC 2.7.12.1) (CDC-like kinase 3)	CLK3	Homo sapiens (Human)	638
Q9UKJ3-2	Q9UKJ3	reviewed	GPTC8_HUMAN	G patch domain-containing protein 8	GPATCH8 GPATC8 KIAA0553	Homo sapiens (Human)	1502
Q01130-2	Q01130	reviewed	SRSF2_HUMAN	Serine/arginine-rich splicing factor 2 (Protein PR264) (Splicing component, 35 kDa) (Splicing factor SC35) (SC-35) (Splicing factor, arginine/serine-rich 2)	SRSF2 SFRS2	Homo sapiens (Human)	221
Q66PJ3	Q66PJ3	reviewed	AR6P4_HUMAN	ADP-ribosylation factor-like protein 6-interacting protein 4 (ARL-6-interacting protein 4) (Aip-4) (HSP-975) (HSVI-binding protein) (SR-15) (SRp25) (SR-25) (Splicing factor SRrp37)	ARL6IP4	Homo sapiens (Human)	237
Q8WXS8-4	Q8WXS8	reviewed	ATS14_HUMAN	A disintegrin and metalloproteinase with thrombospondin motifs 14 (ADAM-TS 14) (ADAM-TS14) (ADAMTS-14) (EC 3.4.24.-)	ADAMTS14	Homo sapiens (Human)	1223
Q9NYF8	Q9NYF8	reviewed	BCLF1_HUMAN	Bcl-2-associated transcription factor 1 (Btf) (BCLAF1 and THRAP3 family member 1)	BCLAF1 BTF KIAA0164	Homo sapiens (Human)	920
Q14498-3	Q14498	reviewed	RBM39_HUMAN	RNA-binding protein 39 (CAPER alpha) (CAPERalpha) (Hepatocellular carcinoma protein 1) (RNA-binding motif protein 39) (RNA-binding region-containing protein 2) (Splicing factor HCC1)	RBM39 HCC1 RNPC2	Homo sapiens (Human)	530
P18583-6	P18583	reviewed	SON_HUMAN	Protein SON (Bax antagonist selected in saccharomyces 1) (BASS1) (Negative regulatory element-binding protein) (NRE-binding protein) (Protein DBP-5) (SON3)	SON C21orf50 DBP5 KIAA1019 NREBP HSPC310 HSPC312	Homo sapiens (Human)	2426
Q14498	Q14498	reviewed	RBM39_HUMAN	RNA-binding protein 39 (CAPER alpha) (CAPERalpha) (Hepatocellular carcinoma protein 1) (RNA-binding motif protein 39) (RNA-binding region-containing protein 2) (Splicing factor HCC1)	RBM39 HCC1 RNPC2	Homo sapiens (Human)	530
Q96IZ7-2	Q96IZ7	reviewed	RSRC1_HUMAN	Serine/Arginine-related protein 53 (SRrp53) (Arginine/serine-rich coiled-coil protein 1)	RSRC1 SRRP53 BM-011	Homo sapiens (Human)	334
A0A1B0GVG4	A0A1B0GVG4	reviewed	CC194_HUMAN	Coiled-coil domain-containing protein 194	CCDC194	Homo sapiens (Human)	234
O75494-4	O75494	reviewed	SRS10_HUMAN	Serine/arginine-rich splicing factor 10 (40 kDa SR-repressor protein) (SRrp40) (FUS-interacting serine-arginine-rich protein 1) (Splicing factor SRp38) (Splicing factor, arginine/serine-rich 13A) (TLS-associated protein with Ser-Arg repeats) (TASR) (TLS-associated protein with SR repeats) (TLS-associated serine-arginine protein) (TLS-associated SR protein)	SRSF10 FUSIP1 FUSIP2 SFRS13A TASR	Homo sapiens (Human)	262
Q9NTZ6	Q9NTZ6	reviewed	RBM12_HUMAN	RNA-binding protein 12 (RNA-binding motif protein 12) (SH3/WW domain anchor protein in the nucleus) (SWAN)	RBM12 KIAA0765 HRIHFB2091	Homo sapiens (Human)	932
P29590-13	P29590	reviewed	PML_HUMAN	Protein PML (E3 SUMO-protein ligase PML) (EC 2.3.2.-) (Promyelocytic leukemia protein) (RING finger protein 71) (RING-type E3 SUMO transferase PML) (Tripartite motif-containing protein 19) (TRIM19)	PML MYL PP8675 RNF71 TRIM19	Homo sapiens (Human)	882
O94913	O94913	reviewed	PCF11_HUMAN	Pre-mRNA cleavage complex 2 protein Pcf11 (Pre-mRNA cleavage complex II protein Pcf11)	PCF11 KIAA0824	Homo sapiens (Human)	1555
Q14966	Q14966	reviewed	ZN638_HUMAN	Zinc finger protein 638 (Cutaneous T-cell lymphoma-associated antigen se33-1) (CTCL-associated antigen se33-1) (Nuclear protein 220) (Zinc finger matrin-like protein)	ZNF638 NP220 ZFML	Homo sapiens (Human)	1978
Q9UKV3-5	Q9UKV3	reviewed	ACINU_HUMAN	Apoptotic chromatin condensation inducer in the nucleus (Acinus)	ACIN1 ACINUS KIAA0670	Homo sapiens (Human)	1341
O95218-2	O95218	reviewed	ZRAB2_HUMAN	Zinc finger Ran-binding domain-containing protein 2 (Zinc finger protein 265) (Zinc finger, splicing)	ZRANB2 ZIS ZNF265	Homo sapiens (Human)	330
Q07157	Q07157	reviewed	ZO1_HUMAN	Tight junction protein ZO-1 (Tight junction protein 1) (Zona occludens protein 1) (Zonula occludens protein 1)	TJP1 ZO1	Homo sapiens (Human)	1748
P29590-3	P29590	reviewed	PML_HUMAN	Protein PML (E3 SUMO-protein ligase PML) (EC 2.3.2.-) (Promyelocytic leukemia protein) (RING finger protein 71) (RING-type E3 SUMO transferase PML) (Tripartite motif-containing protein 19) (TRIM19)	PML MYL PP8675 RNF71 TRIM19	Homo sapiens (Human)	882
Q9BRL6-2	Q9BRL6	reviewed	SRSF8_HUMAN	Serine/arginine-rich splicing factor 8 (Pre-mRNA-splicing factor SRP46) (Splicing factor SRp46) (Splicing factor, arginine/serine-rich 2B)	SRSF8 SFRS2B SRP46	Homo sapiens (Human)	282
Q9BUV0-2	Q9BUV0	reviewed	RSRP1_HUMAN	Arginine/serine-rich protein 1	RSRP1 C1orf63 HT033 NPD014	Homo sapiens (Human)	290
Q9UBK2	Q9UBK2	reviewed	PRGC1_HUMAN	Peroxisome proliferator-activated receptor gamma coactivator 1-alpha (PGC-1-alpha) (PPAR-gamma coactivator 1-alpha) (PPARGC-1-alpha) (Ligand effect modulator 6)	PPARGC1A LEM6 PGC1 PGC1A PPARGC1	Homo sapiens (Human)	798
Q9Y383	Q9Y383	reviewed	LC7L2_HUMAN	Putative RNA-binding protein Luc7-like 2	LUC7L2 CGI-59 CGI-74	Homo sapiens (Human)	392
Q9UKV3	Q9UKV3	reviewed	ACINU_HUMAN	Apoptotic chromatin condensation inducer in the nucleus (Acinus)	ACIN1 ACINUS KIAA0670	Homo sapiens (Human)	1341
Q9Y383-3	Q9Y383	reviewed	LC7L2_HUMAN	Putative RNA-binding protein Luc7-like 2	LUC7L2 CGI-59 CGI-74	Homo sapiens (Human)	392
O15042	O15042	reviewed	SR140_HUMAN	U2 snRNP-associated SURP motif-containing protein (140 kDa Ser/Arg-rich domain protein) (U2-associated protein SR140)	U2SURP KIAA0332 SR140	Homo sapiens (Human)	1029
P18583-10	P18583	reviewed	SON_HUMAN	Protein SON (Bax antagonist selected in saccharomyces 1) (BASS1) (Negative regulatory element-binding protein) (NRE-binding protein) (Protein DBP-5) (SON3)	SON C21orf50 DBP5 KIAA1019 NREBP HSPC310 HSPC312	Homo sapiens (Human)	2426
O75494-6	O75494	reviewed	SRS10_HUMAN	Serine/arginine-rich splicing factor 10 (40 kDa SR-repressor protein) (SRrp40) (FUS-interacting serine-arginine-rich protein 1) (Splicing factor SRp38) (Splicing factor, arginine/serine-rich 13A) (TLS-associated protein with Ser-Arg repeats) (TASR) (TLS-associated protein with SR repeats) (TLS-associated serine-arginine protein) (TLS-associated SR protein)	SRSF10 FUSIP1 FUSIP2 SFRS13A TASR	Homo sapiens (Human)	262
Q5VV67-2	Q5VV67	reviewed	PPRC1_HUMAN	Peroxisome proliferator-activated receptor gamma coactivator-related protein 1 (PGC-1-related coactivator) (PRC)	PPRC1 KIAA0595	Homo sapiens (Human)	1664
Q9UKJ3	Q9UKJ3	reviewed	GPTC8_HUMAN	G patch domain-containing protein 8	GPATCH8 GPATC8 KIAA0553	Homo sapiens (Human)	1502
Q9NWB6-2	Q9NWB6	reviewed	ARGL1_HUMAN	Arginine and glutamate-rich protein 1	ARGLU1	Homo sapiens (Human)	273
Q66PJ3-1	Q66PJ3	reviewed	AR6P4_HUMAN	ADP-ribosylation factor-like protein 6-interacting protein 4 (ARL-6-interacting protein 4) (Aip-4) (HSP-975) (HSVI-binding protein) (SR-15) (SRp25) (SR-25) (Splicing factor SRrp37)	ARL6IP4	Homo sapiens (Human)	237
Q7L4I2-2	Q7L4I2	reviewed	RSRC2_HUMAN	Arginine/serine-rich coiled-coil protein 2	RSRC2	Homo sapiens (Human)	434
Q13243-3	Q13243	reviewed	SRSF5_HUMAN	Serine/arginine-rich splicing factor 5 (Delayed-early protein HRS) (Pre-mRNA-splicing factor SRP40) (Splicing factor, arginine/serine-rich 5)	SRSF5 HRS SFRS5 SRP40	Homo sapiens (Human)	272
Q13595-3	Q13595	reviewed	TRA2A_HUMAN	Transformer-2 protein homolog alpha (TRA-2 alpha) (TRA2-alpha) (Transformer-2 protein homolog A)	TRA2A	Homo sapiens (Human)	282
Q8NAV1-2	Q8NAV1	reviewed	PR38A_HUMAN	Pre-mRNA-splicing factor 38A	PRPF38A	Homo sapiens (Human)	312
Q5T8P6	Q5T8P6	reviewed	RBM26_HUMAN	RNA-binding protein 26 (CTCL tumor antigen se70-2) (RNA-binding motif protein 26)	RBM26 C13orf10 PRO1777	Homo sapiens (Human)	1007
Q9UPN6	Q9UPN6	reviewed	SCAF8_HUMAN	SR-related and CTD-associated factor 8 (CDC5L complex-associated protein 7) (RNA-binding motif protein 16)	SCAF8 CCAP7 KIAA1116 RBM16	Homo sapiens (Human)	1271
Q9UBK2-9	Q9UBK2	reviewed	PRGC1_HUMAN	Peroxisome proliferator-activated receptor gamma coactivator 1-alpha (PGC-1-alpha) (PPAR-gamma coactivator 1-alpha) (PPARGC-1-alpha) (Ligand effect modulator 6)	PPARGC1A LEM6 PGC1 PGC1A PPARGC1	Homo sapiens (Human)	798
Q9NXX6-2	Q9NXX6	reviewed	NSE4A_HUMAN	Non-structural maintenance of chromosomes element 4 homolog A (NS4EA) (Non-SMC element 4 homolog A)	NSMCE4A C10orf86 PP4762	Homo sapiens (Human)	385
P18583-5	P18583	reviewed	SON_HUMAN	Protein SON (Bax antagonist selected in saccharomyces 1) (BASS1) (Negative regulatory element-binding protein) (NRE-binding protein) (Protein DBP-5) (SON3)	SON C21orf50 DBP5 KIAA1019 NREBP HSPC310 HSPC312	Homo sapiens (Human)	2426
Q9UKV3-3	Q9UKV3	reviewed	ACINU_HUMAN	Apoptotic chromatin condensation inducer in the nucleus (Acinus)	ACIN1 ACINUS KIAA0670	Homo sapiens (Human)	1341
P62995-3	P62995	reviewed	TRA2B_HUMAN	Transformer-2 protein homolog beta (TRA-2 beta) (TRA2-beta) (hTRA2-beta) (Splicing factor, arginine/serine-rich 10) (Transformer-2 protein homolog B)	TRA2B SFRS10	Homo sapiens (Human)	288
O95104	O95104	reviewed	SCAF4_HUMAN	SR-related and CTD-associated factor 4 (CTD-binding SR-like protein RA4) (Splicing factor, arginine/serine-rich 15)	SCAF4 KIAA1172 SFRS15	Homo sapiens (Human)	1147
Q99932-2	Q99932	reviewed	SPAG8_HUMAN	Sperm-associated antigen 8 (HSD-1) (Sperm membrane protein 1) (SMP-1) (Sperm membrane protein BS-84)	SPAG8	Homo sapiens (Human)	485
Q9BRL6	Q9BRL6	reviewed	SRSF8_HUMAN	Serine/arginine-rich splicing factor 8 (Pre-mRNA-splicing factor SRP46) (Splicing factor SRp46) (Splicing factor, arginine/serine-rich 2B)	SRSF8 SFRS2B SRP46	Homo sapiens (Human)	282
O95218	O95218	reviewed	ZRAB2_HUMAN	Zinc finger Ran-binding domain-containing protein 2 (Zinc finger protein 265) (Zinc finger, splicing)	ZRANB2 ZIS ZNF265	Homo sapiens (Human)	330
Q66PJ3-9	Q66PJ3	reviewed	AR6P4_HUMAN	ADP-ribosylation factor-like protein 6-interacting protein 4 (ARL-6-interacting protein 4) (Aip-4) (HSP-975) (HSVI-binding protein) (SR-15) (SRp25) (SR-25) (Splicing factor SRrp37)	ARL6IP4	Homo sapiens (Human)	237
Q12872	Q12872	reviewed	SFSWA_HUMAN	Splicing factor, suppressor of white-apricot homolog (Splicing factor, arginine/serine-rich 8) (Suppressor of white apricot protein homolog)	SFSWAP SFRS8 SWAP	Homo sapiens (Human)	951
Q66PJ3-6	Q66PJ3	reviewed	AR6P4_HUMAN	ADP-ribosylation factor-like protein 6-interacting protein 4 (ARL-6-interacting protein 4) (Aip-4) (HSP-975) (HSVI-binding protein) (SR-15) (SRp25) (SR-25) (Splicing factor SRrp37)	ARL6IP4	Homo sapiens (Human)	237
P18583	P18583	reviewed	SON_HUMAN	Protein SON (Bax antagonist selected in saccharomyces 1) (BASS1) (Negative regulatory element-binding protein) (NRE-binding protein) (Protein DBP-5) (SON3)	SON C21orf50 DBP5 KIAA1019 NREBP HSPC310 HSPC312	Homo sapiens (Human)	2426
O75400-3	O75400	reviewed	PR40A_HUMAN	Pre-mRNA-processing factor 40 homolog A (Fas ligand-associated factor 1) (Formin-binding protein 11) (Formin-binding protein 3) (Huntingtin yeast partner A) (Huntingtin-interacting protein 10) (HIP-10) (Huntingtin-interacting protein A) (Renal carcinoma antigen NY-REN-6)	PRPF40A FBP11 FLAF1 FNBP3 HIP10 HYPA HSPC225	Homo sapiens (Human)	957
Q14562	Q14562	reviewed	DHX8_HUMAN	ATP-dependent RNA helicase DHX8 (EC 3.6.4.13) (DEAH box protein 8) (RNA helicase HRH1)	DHX8 DDX8	Homo sapiens (Human)	1220
Q8WVK2	Q8WVK2	reviewed	SNR27_HUMAN	U4/U6.U5 small nuclear ribonucleoprotein 27 kDa protein (U4/U6.U5 snRNP 27 kDa protein) (U4/U6.U5-27K) (Nucleic acid-binding protein RY-1) (U4/U6.U5 tri-snRNP-associated 27 kDa protein) (27K) (U4/U6.U5 tri-snRNP-associated protein 3)	SNRNP27	Homo sapiens (Human)	155
P49761-1	P49761	reviewed	CLK3_HUMAN	Dual specificity protein kinase CLK3 (EC 2.7.12.1) (CDC-like kinase 3)	CLK3	Homo sapiens (Human)	638
Q9BUQ8	Q9BUQ8	reviewed	DDX23_HUMAN	Probable ATP-dependent RNA helicase DDX23 (EC 3.6.4.13) (100 kDa U5 snRNP-specific protein) (DEAD box protein 23) (PRP28 homolog) (U5-100kD)	DDX23	Homo sapiens (Human)	820
P62995	P62995	reviewed	TRA2B_HUMAN	Transformer-2 protein homolog beta (TRA-2 beta) (TRA2-beta) (hTRA2-beta) (Splicing factor, arginine/serine-rich 10) (Transformer-2 protein homolog B)	TRA2B SFRS10	Homo sapiens (Human)	288
Q14498-2	Q14498	reviewed	RBM39_HUMAN	RNA-binding protein 39 (CAPER alpha) (CAPERalpha) (Hepatocellular carcinoma protein 1) (RNA-binding motif protein 39) (RNA-binding region-containing protein 2) (Splicing factor HCC1)	RBM39 HCC1 RNPC2	Homo sapiens (Human)	530
Q8TF01	Q8TF01	reviewed	PNISR_HUMAN	Arginine/serine-rich protein PNISR (PNN-interacting serine/arginine-rich protein) (SR-related protein) (SR-rich protein) (Serine/arginine-rich-splicing regulatory protein 130) (SRrp130) (Splicing factor, arginine/serine-rich 130) (Splicing factor, arginine/serine-rich 18)	PNISR C6orf111 SFRS18 SRRP130 HSPC261 HSPC306	Homo sapiens (Human)	805
Q9UPN6-2	Q9UPN6	reviewed	SCAF8_HUMAN	SR-related and CTD-associated factor 8 (CDC5L complex-associated protein 7) (RNA-binding motif protein 16)	SCAF8 CCAP7 KIAA1116 RBM16	Homo sapiens (Human)	1271
P29590-8	P29590	reviewed	PML_HUMAN	Protein PML (E3 SUMO-protein ligase PML) (EC 2.3.2.-) (Promyelocytic leukemia protein) (RING finger protein 71) (RING-type E3 SUMO transferase PML) (Tripartite motif-containing protein 19) (TRIM19)	PML MYL PP8675 RNF71 TRIM19	Homo sapiens (Human)	882
Q7L4I2	Q7L4I2	reviewed	RSRC2_HUMAN	Arginine/serine-rich coiled-coil protein 2	RSRC2	Homo sapiens (Human)	434
Q9Y2W1	Q9Y2W1	reviewed	TR150_HUMAN	Thyroid hormone receptor-associated protein 3 (BCLAF1 and THRAP3 family member 2) (Thyroid hormone receptor-associated protein complex 150 kDa component) (Trap150)	THRAP3 BCLAF2 TRAP150	Homo sapiens (Human)	955
Q5T8P6-2	Q5T8P6	reviewed	RBM26_HUMAN	RNA-binding protein 26 (CTCL tumor antigen se70-2) (RNA-binding motif protein 26)	RBM26 C13orf10 PRO1777	Homo sapiens (Human)	1007
Q9UBK2-3	Q9UBK2	reviewed	PRGC1_HUMAN	Peroxisome proliferator-activated receptor gamma coactivator 1-alpha (PGC-1-alpha) (PPAR-gamma coactivator 1-alpha) (PPARGC-1-alpha) (Ligand effect modulator 6)	PPARGC1A LEM6 PGC1 PGC1A PPARGC1	Homo sapiens (Human)	798
Q13243	Q13243	reviewed	SRSF5_HUMAN	Serine/arginine-rich splicing factor 5 (Delayed-early protein HRS) (Pre-mRNA-splicing factor SRP40) (Splicing factor, arginine/serine-rich 5)	SRSF5 HRS SFRS5 SRP40	Homo sapiens (Human)	272
P49761-3	P49761	reviewed	CLK3_HUMAN	Dual specificity protein kinase CLK3 (EC 2.7.12.1) (CDC-like kinase 3)	CLK3	Homo sapiens (Human)	638
O95104-3	O95104	reviewed	SCAF4_HUMAN	SR-related and CTD-associated factor 4 (CTD-binding SR-like protein RA4) (Splicing factor, arginine/serine-rich 15)	SCAF4 KIAA1172 SFRS15	Homo sapiens (Human)	1147
Q05519	Q05519	reviewed	SRS11_HUMAN	Serine/arginine-rich splicing factor 11 (Arginine-rich 54 kDa nuclear protein) (p54) (Splicing factor, arginine/serine-rich 11)	SRSF11 SFRS11	Homo sapiens (Human)	484
O75494	O75494	reviewed	SRS10_HUMAN	Serine/arginine-rich splicing factor 10 (40 kDa SR-repressor protein) (SRrp40) (FUS-interacting serine-arginine-rich protein 1) (Splicing factor SRp38) (Splicing factor, arginine/serine-rich 13A) (TLS-associated protein with Ser-Arg repeats) (TASR) (TLS-associated protein with SR repeats) (TLS-associated serine-arginine protein) (TLS-associated SR protein)	SRSF10 FUSIP1 FUSIP2 SFRS13A TASR	Homo sapiens (Human)	262
Q9NQ29-3	Q9NQ29	reviewed	LUC7L_HUMAN	Putative RNA-binding protein Luc7-like 1 (Putative SR protein LUC7B1) (SR+89)	LUC7L LUC7L1	Homo sapiens (Human)	371
Q8IYB3-2	Q8IYB3	reviewed	SRRM1_HUMAN	Serine/arginine repetitive matrix protein 1 (SR-related nuclear matrix protein of 160 kDa) (SRm160) (Ser/Arg-related nuclear matrix protein)	SRRM1 SRM160	Homo sapiens (Human)	904
Q01081-2	Q01081	reviewed	U2AF1_HUMAN	Splicing factor U2AF 35 kDa subunit (U2 auxiliary factor 35 kDa subunit) (U2 small nuclear RNA auxiliary factor 1) (U2 snRNP auxiliary factor small subunit)	U2AF1 U2AF35 U2AFBP FP793	Homo sapiens (Human)	240
P84103	P84103	reviewed	SRSF3_HUMAN	Serine/arginine-rich splicing factor 3 (Pre-mRNA-splicing factor SRP20) (Splicing factor, arginine/serine-rich 3)	SRSF3 SFRS3 SRP20	Homo sapiens (Human)	164
P18583-2	P18583	reviewed	SON_HUMAN	Protein SON (Bax antagonist selected in saccharomyces 1) (BASS1) (Negative regulatory element-binding protein) (NRE-binding protein) (Protein DBP-5) (SON3)	SON C21orf50 DBP5 KIAA1019 NREBP HSPC310 HSPC312	Homo sapiens (Human)	2426
Q9BUQ8-2	Q9BUQ8	reviewed	DDX23_HUMAN	Probable ATP-dependent RNA helicase DDX23 (EC 3.6.4.13) (100 kDa U5 snRNP-specific protein) (DEAD box protein 23) (PRP28 homolog) (U5-100kD)	DDX23	Homo sapiens (Human)	820
Q02040	Q02040	reviewed	AK17A_HUMAN	A-kinase anchor protein 17A (AKAP-17A) (721P) (B-lymphocyte antigen) (Protein XE7) (Protein kinase A-anchoring protein 17A) (PRKA17A) (Splicing factor, arginine/serine-rich 17A)	AKAP17A CXYorf3 DXYS155E SFRS17A XE7	Homo sapiens (Human)	695
Q96IZ7	Q96IZ7	reviewed	RSRC1_HUMAN	Serine/Arginine-related protein 53 (SRrp53) (Arginine/serine-rich coiled-coil protein 1)	RSRC1 SRRP53 BM-011	Homo sapiens (Human)	334
O15042-3	O15042	reviewed	SR140_HUMAN	U2 snRNP-associated SURP motif-containing protein (140 kDa Ser/Arg-rich domain protein) (U2-associated protein SR140)	U2SURP KIAA0332 SR140	Homo sapiens (Human)	1029
Q8NAV1	Q8NAV1	reviewed	PR38A_HUMAN	Pre-mRNA-splicing factor 38A	PRPF38A	Homo sapiens (Human)	312
O75400	O75400	reviewed	PR40A_HUMAN	Pre-mRNA-processing factor 40 homolog A (Fas ligand-associated factor 1) (Formin-binding protein 11) (Formin-binding protein 3) (Huntingtin yeast partner A) (Huntingtin-interacting protein 10) (HIP-10) (Huntingtin-interacting protein A) (Renal carcinoma antigen NY-REN-6)	PRPF40A FBP11 FLAF1 FNBP3 HIP10 HYPA HSPC225	Homo sapiens (Human)	957
Q96MS0	Q96MS0	reviewed	ROBO3_HUMAN	Roundabout homolog 3 (Roundabout-like protein 3)	ROBO3	Homo sapiens (Human)	1386
Q15696	Q15696	reviewed	U2AFM_HUMAN	U2 small nuclear ribonucleoprotein auxiliary factor 35 kDa subunit-related protein 2 (CCCH type zinc finger, RNA-binding motif and serine/arginine rich protein 2) (Renal carcinoma antigen NY-REN-20) (U2(RNU2) small nuclear RNA auxiliary factor 1-like 2) (U2AF35-related protein) (URP)	ZRSR2 U2AF1-RS2 U2AF1L2 U2AF1RS2 URP	Homo sapiens (Human)	482
Q9NS56	Q9NS56	reviewed	TOPRS_HUMAN	E3 ubiquitin-protein ligase Topors (EC 2.3.2.27) (RING-type E3 ubiquitin transferase Topors) (SUMO1-protein E3 ligase Topors) (Topoisomerase I-binding RING finger protein) (Topoisomerase I-binding arginine/serine-rich protein) (Tumor suppressor p53-binding protein 3) (p53-binding protein 3) (p53BP3)	TOPORS LUN TP53BPL	Homo sapiens (Human)	1045
Q01081	Q01081	reviewed	U2AF1_HUMAN	Splicing factor U2AF 35 kDa subunit (U2 auxiliary factor 35 kDa subunit) (U2 small nuclear RNA auxiliary factor 1) (U2 snRNP auxiliary factor small subunit)	U2AF1 U2AF35 U2AFBP FP793	Homo sapiens (Human)	240
O75494-5	O75494	reviewed	SRS10_HUMAN	Serine/arginine-rich splicing factor 10 (40 kDa SR-repressor protein) (SRrp40) (FUS-interacting serine-arginine-rich protein 1) (Splicing factor SRp38) (Splicing factor, arginine/serine-rich 13A) (TLS-associated protein with Ser-Arg repeats) (TASR) (TLS-associated protein with SR repeats) (TLS-associated serine-arginine protein) (TLS-associated SR protein)	SRSF10 FUSIP1 FUSIP2 SFRS13A TASR	Homo sapiens (Human)	262
Q9BUV0	Q9BUV0	reviewed	RSRP1_HUMAN	Arginine/serine-rich protein 1	RSRP1 C1orf63 HT033 NPD014	Homo sapiens (Human)	290
Q66PJ3-2	Q66PJ3	reviewed	AR6P4_HUMAN	ADP-ribosylation factor-like protein 6-interacting protein 4 (ARL-6-interacting protein 4) (Aip-4) (HSP-975) (HSVI-binding protein) (SR-15) (SRp25) (SR-25) (Splicing factor SRrp37)	ARL6IP4	Homo sapiens (Human)	237
Q8WXS8-2	Q8WXS8	reviewed	ATS14_HUMAN	A disintegrin and metalloproteinase with thrombospondin motifs 14 (ADAM-TS 14) (ADAM-TS14) (ADAMTS-14) (EC 3.4.24.-)	ADAMTS14	Homo sapiens (Human)	1223
A2AJT9-2	A2AJT9	reviewed	BCLA3_HUMAN	BCLAF1 and THRAP3 family member 3	BCLAF3 CXorf23	Homo sapiens (Human)	711
Q07955	Q07955	reviewed	SRSF1_HUMAN	Serine/arginine-rich splicing factor 1 (Alternative-splicing factor 1) (ASF-1) (Splicing factor, arginine/serine-rich 1) (pre-mRNA-splicing factor SF2, P33 subunit)	SRSF1 ASF SF2 SF2P33 SFRS1 OK/SW-cl.3	Homo sapiens (Human)	248
Q99932-1	Q99932	reviewed	SPAG8_HUMAN	Sperm-associated antigen 8 (HSD-1) (Sperm membrane protein 1) (SMP-1) (Sperm membrane protein BS-84)	SPAG8	Homo sapiens (Human)	485
Q07157-2	Q07157	reviewed	ZO1_HUMAN	Tight junction protein ZO-1 (Tight junction protein 1) (Zona occludens protein 1) (Zonula occludens protein 1)	TJP1 ZO1	Homo sapiens (Human)	1748
Q9NYF8-4	Q9NYF8	reviewed	BCLF1_HUMAN	Bcl-2-associated transcription factor 1 (Btf) (BCLAF1 and THRAP3 family member 1)	BCLAF1 BTF KIAA0164	Homo sapiens (Human)	920
Q66PJ3-5	Q66PJ3	reviewed	AR6P4_HUMAN	ADP-ribosylation factor-like protein 6-interacting protein 4 (ARL-6-interacting protein 4) (Aip-4) (HSP-975) (HSVI-binding protein) (SR-15) (SRp25) (SR-25) (Splicing factor SRrp37)	ARL6IP4	Homo sapiens (Human)	237
Q8IYB3	Q8IYB3	reviewed	SRRM1_HUMAN	Serine/arginine repetitive matrix protein 1 (SR-related nuclear matrix protein of 160 kDa) (SRm160) (Ser/Arg-related nuclear matrix protein)	SRRM1 SRM160	Homo sapiens (Human)	904
Q96HJ9-2	Q96HJ9	reviewed	FMC1_HUMAN	Protein FMC1 homolog (ATP synthase assembly factor FMC1, mitochondrial) (Formation of mitochondrial complex V assembly factor 1 homolog)	FMC1 C7orf55 HSPC268	Homo sapiens (Human)	113
A2AJT9-3	A2AJT9	reviewed	BCLA3_HUMAN	BCLAF1 and THRAP3 family member 3	BCLAF3 CXorf23	Homo sapiens (Human)	711
Q12872-2	Q12872	reviewed	SFSWA_HUMAN	Splicing factor, suppressor of white-apricot homolog (Splicing factor, arginine/serine-rich 8) (Suppressor of white apricot protein homolog)	SFSWAP SFRS8 SWAP	Homo sapiens (Human)	951
Q9NWB6	Q9NWB6	reviewed	ARGL1_HUMAN	Arginine and glutamate-rich protein 1	ARGLU1	Homo sapiens (Human)	273
O95232	O95232	reviewed	LC7L3_HUMAN	Luc7-like protein 3 (Cisplatin resistance-associated-overexpressed protein) (Luc7A) (Okadaic acid-inducible phosphoprotein OA48-18) (cAMP regulatory element-associated protein 1) (CRE-associated protein 1) (CREAP-1)	LUC7L3 CREAP1 CROP O48	Homo sapiens (Human)	432
Q01081-4	Q01081	reviewed	U2AF1_HUMAN	Splicing factor U2AF 35 kDa subunit (U2 auxiliary factor 35 kDa subunit) (U2 small nuclear RNA auxiliary factor 1) (U2 snRNP auxiliary factor small subunit)	U2AF1 U2AF35 U2AFBP FP793	Homo sapiens (Human)	240
Q9H7N4	Q9H7N4	reviewed	SFR19_HUMAN	Splicing factor, arginine/serine-rich 19 (SR-related C-terminal domain-associated factor 1) (SR-related and CTD-associated factor 1) (SR-related-CTD-associated factor) (SCAF) (Serine arginine-rich pre-mRNA splicing factor SR-A1) (SR-A1)	SCAF1 SFRS19 SRA1	Homo sapiens (Human)	1312
P18583-7	P18583	reviewed	SON_HUMAN	Protein SON (Bax antagonist selected in saccharomyces 1) (BASS1) (Negative regulatory element-binding protein) (NRE-binding protein) (Protein DBP-5) (SON3)	SON C21orf50 DBP5 KIAA1019 NREBP HSPC310 HSPC312	Homo sapiens (Human)	2426
Q8WUA2	Q8WUA2	reviewed	PPIL4_HUMAN	Peptidyl-prolyl cis-trans isomerase-like 4 (PPIase) (EC 5.2.1.8) (Cyclophilin-like protein PPIL4) (Rotamase PPIL4)	PPIL4	Homo sapiens (Human)	492
P21860-5	P21860	reviewed	ERBB3_HUMAN	Receptor tyrosine-protein kinase erbB-3 (EC 2.7.10.1) (Proto-oncogene-like protein c-ErbB-3) (Tyrosine kinase-type cell surface receptor HER3)	ERBB3 HER3	Homo sapiens (Human)	1342
