# Supplementary material for: Structural basis of phosphorylation-independent nuclear import of CIRBP by TNPO3
Source: Nat Commun. 2025 May 14;16:4456. doi: 10.1038/s41467-025-59802-2 (PMC12075686; doi:10.1038/s41467-025-59802-2)
Supplement: Supplementary file 4 — Supplementary Data 2 [file 41467_2025_59802_MOESM4_ESM.xlsx]

## Sheet: list_all_motif_proteins
From	Entry	Reviewed	Entry Name	Protein names	Gene Names	Organism	Length	Accessed AF2 prediction identifier
Q13822-3	Q13822	reviewed	ENPP2_HUMAN	Ectonucleotide pyrophosphatase/phosphodiesterase family member 2 (E-NPP 2) (EC 3.1.4.39) (Autotaxin) (Extracellular lysophospholipase D) (LysoPLD)	ENPP2 ATX PDNP2	Homo sapiens (Human)	863	AF-Q13822-F1
O15027	O15027	reviewed	SC16A_HUMAN	Protein transport protein Sec16A (SEC16 homolog A) (p250)	SEC16A KIAA0310 SEC16 SEC16L	Homo sapiens (Human)	2357	AF-O15027-F1
Q1MSJ5	Q1MSJ5	reviewed	CSPP1_HUMAN	Centrosome and spindle pole-associated protein 1	CSPP1 CSPP	Homo sapiens (Human)	1256	AF-Q1MSJ5-F1
O43852-7	O43852	reviewed	CALU_HUMAN	Calumenin (Crocalbin) (IEF SSP 9302)	CALU	Homo sapiens (Human)	315	AF-O43852-F1
P35611	P35611	reviewed	ADDA_HUMAN	Alpha-adducin (Erythrocyte adducin subunit alpha)	ADD1 ADDA	Homo sapiens (Human)	737	AF-P35611-F1
O15118-2	O15118	reviewed	NPC1_HUMAN	NPC intracellular cholesterol transporter 1 (Niemann-Pick C1 protein)	NPC1	Homo sapiens (Human)	1278	AF-O15118-F1
Q6NTF9	Q6NTF9	reviewed	RHBD2_HUMAN	Rhomboid domain-containing protein 2	RHBDD2 RHBDL7	Homo sapiens (Human)	364	AF-Q6NTF9-F1
O75445-2	O75445	reviewed	USH2A_HUMAN	Usherin (Usher syndrome type IIa protein) (Usher syndrome type-2A protein)	USH2A	Homo sapiens (Human)	5202	No information
O60248-2	O60248	reviewed	SOX15_HUMAN	Protein SOX-15 (Protein SOX-12) (Protein SOX-20)	SOX15 SOX12 SOX20 SOX26 SOX27	Homo sapiens (Human)	233	AF-O60248-F1
Q96P48	Q96P48	reviewed	ARAP1_HUMAN	Arf-GAP with Rho-GAP domain, ANK repeat and PH domain-containing protein 1 (Centaurin-delta-2) (Cnt-d2)	ARAP1 CENTD2 KIAA0782	Homo sapiens (Human)	1450	AF-Q96P48-F1
Q9ULH0-5	Q9ULH0	reviewed	KDIS_HUMAN	Kinase D-interacting substrate of 220 kDa (Ankyrin repeat-rich membrane-spanning protein)	KIDINS220 ARMS KIAA1250	Homo sapiens (Human)	1771	AF-Q9ULH0-F1
O75445-3	O75445	reviewed	USH2A_HUMAN	Usherin (Usher syndrome type IIa protein) (Usher syndrome type-2A protein)	USH2A	Homo sapiens (Human)	5202	No information
Q14114-4	Q14114	reviewed	LRP8_HUMAN	Low-density lipoprotein receptor-related protein 8 (LRP-8) (Apolipoprotein E receptor 2)	LRP8 APOER2	Homo sapiens (Human)	963	AF-Q14114-F1
Q9H9S3-3	Q9H9S3	reviewed	S61A2_HUMAN	Protein transport protein Sec61 subunit alpha isoform 2 (Sec61 alpha-2)	SEC61A2	Homo sapiens (Human)	476	AF-Q9H9S3-F1
Q9H9S3-2	Q9H9S3	reviewed	S61A2_HUMAN	Protein transport protein Sec61 subunit alpha isoform 2 (Sec61 alpha-2)	SEC61A2	Homo sapiens (Human)	476	AF-Q9H9S3-F1
P12236	P12236	reviewed	ADT3_HUMAN	ADP/ATP translocase 3 (ADP,ATP carrier protein 3) (ADP,ATP carrier protein, isoform T2) (ANT 2) (Adenine nucleotide translocator 3) (ANT 3) (Solute carrier family 25 member 6) [Cleaved into: ADP/ATP translocase 3, N-terminally processed]	SLC25A6 AAC3 ANT3 CDABP0051	Homo sapiens (Human)	298	AF-P12236-F1
Q15911-2	Q15911	reviewed	ZFHX3_HUMAN	Zinc finger homeobox protein 3 (AT motif-binding factor 1) (AT-binding transcription factor 1) (Alpha-fetoprotein enhancer-binding protein) (Zinc finger homeodomain protein 3) (ZFH-3)	ZFHX3 ATBF1 C16orf47	Homo sapiens (Human)	3703	No information
P09038-2	P09038	reviewed	FGF2_HUMAN	Fibroblast growth factor 2 (FGF-2) (Basic fibroblast growth factor) (bFGF) (Heparin-binding growth factor 2) (HBGF-2)	FGF2 FGFB	Homo sapiens (Human)	288	AF-P09038-F1
Q14315	Q14315	reviewed	FLNC_HUMAN	Filamin-C (FLN-C) (FLNc) (ABP-280-like protein) (ABP-L) (Actin-binding-like protein) (Filamin-2) (Gamma-filamin)	FLNC ABPL FLN2	Homo sapiens (Human)	2725	No information
O95359-2	O95359	reviewed	TACC2_HUMAN	Transforming acidic coiled-coil-containing protein 2 (Anti-Zuai-1) (AZU-1)	TACC2	Homo sapiens (Human)	2948	No information
Q5VWC8	Q5VWC8	reviewed	HACD4_HUMAN	Very-long-chain (3R)-3-hydroxyacyl-CoA dehydratase 4 (EC 4.2.1.134) (3-hydroxyacyl-CoA dehydratase 4) (HACD4) (Protein-tyrosine phosphatase-like A domain-containing protein 2)	HACD4 PTPLAD2	Homo sapiens (Human)	232	AF-Q5VWC8-F1
P35611-4	P35611	reviewed	ADDA_HUMAN	Alpha-adducin (Erythrocyte adducin subunit alpha)	ADD1 ADDA	Homo sapiens (Human)	737	AF-P35611-F1
Q96P48-2	Q96P48	reviewed	ARAP1_HUMAN	Arf-GAP with Rho-GAP domain, ANK repeat and PH domain-containing protein 1 (Centaurin-delta-2) (Cnt-d2)	ARAP1 CENTD2 KIAA0782	Homo sapiens (Human)	1450	AF-Q96P48-F1
P21815	P21815	reviewed	SIAL_HUMAN	Bone sialoprotein 2 (Bone sialoprotein II) (BSP II) (Cell-binding sialoprotein) (Integrin-binding sialoprotein)	IBSP BNSP	Homo sapiens (Human)	317	AF-P21815-F1
A0A0B4J1U7	A0A0B4J1U7	reviewed	HV601_HUMAN	Immunoglobulin heavy variable 6-1	IGHV6-1	Homo sapiens (Human)	121	AF-A0A0B4J1U7-F1
Q9UNX3	Q9UNX3	reviewed	RL26L_HUMAN	Ribosomal protein uL24-like (60S ribosomal protein L26-like 1) (Large ribosomal subunit protein uL24-like 1)	RPL26L1 RPL26P1	Homo sapiens (Human)	145	AF-Q9UNX3-F1
P24539	P24539	reviewed	AT5F1_HUMAN	ATP synthase F(0) complex subunit B1, mitochondrial (ATP synthase peripheral stalk-membrane subunit b) (ATP synthase proton-transporting mitochondrial F(0) complex subunit B1) (ATP synthase subunit b) (ATPase subunit b)	ATP5PB ATP5F1	Homo sapiens (Human)	256	AF-P24539-F1
Q14114-2	Q14114	reviewed	LRP8_HUMAN	Low-density lipoprotein receptor-related protein 8 (LRP-8) (Apolipoprotein E receptor 2)	LRP8 APOER2	Homo sapiens (Human)	963	AF-Q14114-F1
Q01082-3	Q01082	reviewed	SPTB2_HUMAN	Spectrin beta chain, non-erythrocytic 1 (Beta-II spectrin) (Fodrin beta chain) (Spectrin, non-erythroid beta chain 1)	SPTBN1 SPTB2	Homo sapiens (Human)	2364	AF-Q01082-F1
Q8WXD0-2	Q8WXD0	reviewed	RXFP2_HUMAN	Relaxin receptor 2 (G-protein coupled receptor 106) (G-protein coupled receptor affecting testicular descent) (Leucine-rich repeat-containing G-protein coupled receptor 8) (Relaxin family peptide receptor 2)	RXFP2 GPR106 GREAT LGR8	Homo sapiens (Human)	754	AF-Q8WXD0-F1
Q14315-2	Q14315	reviewed	FLNC_HUMAN	Filamin-C (FLN-C) (FLNc) (ABP-280-like protein) (ABP-L) (Actin-binding-like protein) (Filamin-2) (Gamma-filamin)	FLNC ABPL FLN2	Homo sapiens (Human)	2725	No information
Q9HA72	Q9HA72	reviewed	CAHM2_HUMAN	Calcium homeostasis modulator protein 2 (Protein FAM26B)	CALHM2 FAM26B	Homo sapiens (Human)	323	AF-Q9HA72-F1
Q9HAZ1	Q9HAZ1	reviewed	CLK4_HUMAN	Dual specificity protein kinase CLK4 (EC 2.7.12.1) (CDC-like kinase 4)	CLK4	Homo sapiens (Human)	481	AF-Q9HAZ1-F1
Q5JPE7-2	Q5JPE7	reviewed	NOMO2_HUMAN	BOS complex subunit NOMO2 (Nodal modulator 2) (pM5 protein 2)	NOMO2	Homo sapiens (Human)	1267	AF-Q5JPE7-F1
Q07666-2	Q07666	reviewed	KHDR1_HUMAN	KH domain-containing, RNA-binding, signal transduction-associated protein 1 (GAP-associated tyrosine phosphoprotein p62) (Src-associated in mitosis 68 kDa protein) (Sam68) (p21 Ras GTPase-activating protein-associated p62) (p68)	KHDRBS1 SAM68	Homo sapiens (Human)	443	AF-Q07666-F1
P24071-11	P24071	reviewed	FCAR_HUMAN	Immunoglobulin alpha Fc receptor (IgA Fc receptor) (CD antigen CD89)	FCAR CD89	Homo sapiens (Human)	287	AF-P24071-F1
Q5JST6	Q5JST6	reviewed	EFHC2_HUMAN	EF-hand domain-containing family member C2	EFHC2	Homo sapiens (Human)	749	AF-Q5JST6-F1
Q96P20-2	Q96P20	reviewed	NLRP3_HUMAN	NACHT, LRR and PYD domains-containing protein 3 (EC 3.6.4.-) (Angiotensin/vasopressin receptor AII/AVP-like) (Caterpiller protein 1.1) (CLR1.1) (Cold-induced autoinflammatory syndrome 1 protein) (Cryopyrin) (PYRIN-containing APAF1-like protein 1)	NLRP3 C1orf7 CIAS1 NALP3 PYPAF1	Homo sapiens (Human)	1036	AF-Q96P20-F1
Q96P48-4	Q96P48	reviewed	ARAP1_HUMAN	Arf-GAP with Rho-GAP domain, ANK repeat and PH domain-containing protein 1 (Centaurin-delta-2) (Cnt-d2)	ARAP1 CENTD2 KIAA0782	Homo sapiens (Human)	1450	AF-Q96P48-F1
Q6NTF9-2	Q6NTF9	reviewed	RHBD2_HUMAN	Rhomboid domain-containing protein 2	RHBDD2 RHBDL7	Homo sapiens (Human)	364	AF-Q6NTF9-F1
Q96P20-6	Q96P20	reviewed	NLRP3_HUMAN	NACHT, LRR and PYD domains-containing protein 3 (EC 3.6.4.-) (Angiotensin/vasopressin receptor AII/AVP-like) (Caterpiller protein 1.1) (CLR1.1) (Cold-induced autoinflammatory syndrome 1 protein) (Cryopyrin) (PYRIN-containing APAF1-like protein 1)	NLRP3 C1orf7 CIAS1 NALP3 PYPAF1	Homo sapiens (Human)	1036	AF-Q96P20-F1
P98175-5	P98175	reviewed	RBM10_HUMAN	RNA-binding protein 10 (G patch domain-containing protein 9) (RNA-binding motif protein 10) (RNA-binding protein S1-1) (S1-1)	RBM10 DXS8237E GPATC9 GPATCH9 KIAA0122	Homo sapiens (Human)	930	AF-P98175-F1
O43852-2	O43852	reviewed	CALU_HUMAN	Calumenin (Crocalbin) (IEF SSP 9302)	CALU	Homo sapiens (Human)	315	AF-O43852-F1
Q86UP3-5	Q86UP3	reviewed	ZFHX4_HUMAN	Zinc finger homeobox protein 4 (Zinc finger homeodomain protein 4) (ZFH-4)	ZFHX4	Homo sapiens (Human)	3567	No information
Q96L03	Q96L03	reviewed	SPT17_HUMAN	Spermatogenesis-associated protein 17	SPATA17	Homo sapiens (Human)	361	AF-Q96L03-F1
P61619	P61619	reviewed	S61A1_HUMAN	Protein transport protein Sec61 subunit alpha isoform 1 (Sec61 alpha-1)	SEC61A1 SEC61A	Homo sapiens (Human)	476	AF-P61619-F1
O15027-2	O15027	reviewed	SC16A_HUMAN	Protein transport protein Sec16A (SEC16 homolog A) (p250)	SEC16A KIAA0310 SEC16 SEC16L	Homo sapiens (Human)	2357	AF-O15027-F1
P24071-2	P24071	reviewed	FCAR_HUMAN	Immunoglobulin alpha Fc receptor (IgA Fc receptor) (CD antigen CD89)	FCAR CD89	Homo sapiens (Human)	287	AF-P24071-F1
P24071-4	P24071	reviewed	FCAR_HUMAN	Immunoglobulin alpha Fc receptor (IgA Fc receptor) (CD antigen CD89)	FCAR CD89	Homo sapiens (Human)	287	AF-P24071-F1
P09038-3	P09038	reviewed	FGF2_HUMAN	Fibroblast growth factor 2 (FGF-2) (Basic fibroblast growth factor) (bFGF) (Heparin-binding growth factor 2) (HBGF-2)	FGF2 FGFB	Homo sapiens (Human)	288	AF-P09038-F1
Q9ULD9-2	Q9ULD9	reviewed	ZN608_HUMAN	Zinc finger protein 608 (Renal carcinoma antigen NY-REN-36)	ZNF608 KIAA1281	Homo sapiens (Human)	1512	AF-Q9ULD9-F1
P98175-3	P98175	reviewed	RBM10_HUMAN	RNA-binding protein 10 (G patch domain-containing protein 9) (RNA-binding motif protein 10) (RNA-binding protein S1-1) (S1-1)	RBM10 DXS8237E GPATC9 GPATCH9 KIAA0122	Homo sapiens (Human)	930	AF-P98175-F1
P35611-3	P35611	reviewed	ADDA_HUMAN	Alpha-adducin (Erythrocyte adducin subunit alpha)	ADD1 ADDA	Homo sapiens (Human)	737	AF-P35611-F1
Q14011	Q14011	reviewed	CIRBP_HUMAN	Cold-inducible RNA-binding protein (A18 hnRNP) (Glycine-rich RNA-binding protein CIRP)	CIRBP A18HNRNP CIRP	Homo sapiens (Human)	172	AF-Q14011-F1
O95886	O95886	reviewed	DLGP3_HUMAN	Disks large-associated protein 3 (DAP-3) (PSD-95/SAP90-binding protein 3) (SAP90/PSD-95-associated protein 3) (SAPAP3)	DLGAP3 DAP3	Homo sapiens (Human)	979	AF-O95886-F1
Q8IVV8	Q8IVV8	reviewed	NKAI4_HUMAN	Sodium/potassium-transporting ATPase subunit beta-1-interacting protein 4 (Na(+)/K(+)-transporting ATPase subunit beta-1-interacting protein 4) (Protein FAM77A)	NKAIN4 C20orf58 FAM77A	Homo sapiens (Human)	208	AF-Q8IVV8-F1
P24071-3	P24071	reviewed	FCAR_HUMAN	Immunoglobulin alpha Fc receptor (IgA Fc receptor) (CD antigen CD89)	FCAR CD89	Homo sapiens (Human)	287	AF-P24071-F1
P38159-2	P38159	reviewed	RBMX_HUMAN	RNA-binding motif protein, X chromosome (Glycoprotein p43) (Heterogeneous nuclear ribonucleoprotein G) (hnRNP G) [Cleaved into: RNA-binding motif protein, X chromosome, N-terminally processed]	RBMX HNRPG RBMXP1	Homo sapiens (Human)	391	AF-P38159-F1
Q14011-3	Q14011	reviewed	CIRBP_HUMAN	Cold-inducible RNA-binding protein (A18 hnRNP) (Glycine-rich RNA-binding protein CIRP)	CIRBP A18HNRNP CIRP	Homo sapiens (Human)	172	AF-Q14011-F1
P24071	P24071	reviewed	FCAR_HUMAN	Immunoglobulin alpha Fc receptor (IgA Fc receptor) (CD antigen CD89)	FCAR CD89	Homo sapiens (Human)	287	AF-P24071-F1
Q15911	Q15911	reviewed	ZFHX3_HUMAN	Zinc finger homeobox protein 3 (AT motif-binding factor 1) (AT-binding transcription factor 1) (Alpha-fetoprotein enhancer-binding protein) (Zinc finger homeodomain protein 3) (ZFH-3)	ZFHX3 ATBF1 C16orf47	Homo sapiens (Human)	3703	No information
O95453-4	O95453	reviewed	PARN_HUMAN	Poly(A)-specific ribonuclease PARN (EC 3.1.13.4) (Deadenylating nuclease) (Deadenylation nuclease) (Polyadenylate-specific ribonuclease)	PARN DAN	Homo sapiens (Human)	639	AF-O95453-F1
O60506-3	O60506	reviewed	HNRPQ_HUMAN	Heterogeneous nuclear ribonucleoprotein Q (hnRNP Q) (Glycine- and tyrosine-rich RNA-binding protein) (GRY-RBP) (NS1-associated protein 1) (Synaptotagmin-binding, cytoplasmic RNA-interacting protein)	SYNCRIP HNRPQ NSAP1	Homo sapiens (Human)	623	AF-O60506-F1
Q9ULD9	Q9ULD9	reviewed	ZN608_HUMAN	Zinc finger protein 608 (Renal carcinoma antigen NY-REN-36)	ZNF608 KIAA1281	Homo sapiens (Human)	1512	AF-Q9ULD9-F1
P35611-5	P35611	reviewed	ADDA_HUMAN	Alpha-adducin (Erythrocyte adducin subunit alpha)	ADD1 ADDA	Homo sapiens (Human)	737	AF-P35611-F1
Q96P20-3	Q96P20	reviewed	NLRP3_HUMAN	NACHT, LRR and PYD domains-containing protein 3 (EC 3.6.4.-) (Angiotensin/vasopressin receptor AII/AVP-like) (Caterpiller protein 1.1) (CLR1.1) (Cold-induced autoinflammatory syndrome 1 protein) (Cryopyrin) (PYRIN-containing APAF1-like protein 1)	NLRP3 C1orf7 CIAS1 NALP3 PYPAF1	Homo sapiens (Human)	1036	AF-Q96P20-F1
Q14114-3	Q14114	reviewed	LRP8_HUMAN	Low-density lipoprotein receptor-related protein 8 (LRP-8) (Apolipoprotein E receptor 2)	LRP8 APOER2	Homo sapiens (Human)	963	AF-Q14114-F1
Q3LI59	Q3LI59	reviewed	KR212_HUMAN	Keratin-associated protein 21-2	KRTAP21-2 KAP21.2	Homo sapiens (Human)	83	AF-Q3LI59-F1
Q13822	Q13822	reviewed	ENPP2_HUMAN	Ectonucleotide pyrophosphatase/phosphodiesterase family member 2 (E-NPP 2) (EC 3.1.4.39) (Autotaxin) (Extracellular lysophospholipase D) (LysoPLD)	ENPP2 ATX PDNP2	Homo sapiens (Human)	863	AF-Q13822-F1
Q1MSJ5-2	Q1MSJ5	reviewed	CSPP1_HUMAN	Centrosome and spindle pole-associated protein 1	CSPP1 CSPP	Homo sapiens (Human)	1256	AF-Q1MSJ5-F1
P24071-10	P24071	reviewed	FCAR_HUMAN	Immunoglobulin alpha Fc receptor (IgA Fc receptor) (CD antigen CD89)	FCAR CD89	Homo sapiens (Human)	287	AF-P24071-F1
O95359	O95359	reviewed	TACC2_HUMAN	Transforming acidic coiled-coil-containing protein 2 (Anti-Zuai-1) (AZU-1)	TACC2	Homo sapiens (Human)	2948	No information
O75333	O75333	reviewed	TBX10_HUMAN	T-box transcription factor TBX10 (T-box protein 10)	TBX10 TBX7	Homo sapiens (Human)	385	AF-O75333-F1
O95359-3	O95359	reviewed	TACC2_HUMAN	Transforming acidic coiled-coil-containing protein 2 (Anti-Zuai-1) (AZU-1)	TACC2	Homo sapiens (Human)	2948	No information
O60381-3	O60381	reviewed	HBP1_HUMAN	HMG box-containing protein 1 (HMG box transcription factor 1) (High mobility group box transcription factor 1)	HBP1	Homo sapiens (Human)	514	AF-O60381-F1
P20929	P20929	reviewed	NEBU_HUMAN	Nebulin	NEB	Homo sapiens (Human)	6669	No information
Q96P20	Q96P20	reviewed	NLRP3_HUMAN	NACHT, LRR and PYD domains-containing protein 3 (EC 3.6.4.-) (Angiotensin/vasopressin receptor AII/AVP-like) (Caterpiller protein 1.1) (CLR1.1) (Cold-induced autoinflammatory syndrome 1 protein) (Cryopyrin) (PYRIN-containing APAF1-like protein 1)	NLRP3 C1orf7 CIAS1 NALP3 PYPAF1	Homo sapiens (Human)	1036	AF-Q96P20-F1
Q5VXU1-2	Q5VXU1	reviewed	NKAI2_HUMAN	Sodium/potassium-transporting ATPase subunit beta-1-interacting protein 2 (Na(+)/K(+)-transporting ATPase subunit beta-1-interacting protein 2) (Protein FAM77B) (T-cell lymphoma breakpoint-associated target protein 1)	NKAIN2 FAM77B TCBA1	Homo sapiens (Human)	208	AF-Q5VXU1-F1
P42263	P42263	reviewed	GRIA3_HUMAN	Glutamate receptor 3 (GluR-3) (AMPA-selective glutamate receptor 3) (GluR-C) (GluR-K3) (Glutamate receptor ionotropic, AMPA 3) (GluA3)	GRIA3 GLUR3 GLURC	Homo sapiens (Human)	894	AF-P42263-F1
Q03188	Q03188	reviewed	CENPC_HUMAN	Centromere protein C (CENP-C) (Centromere autoantigen C) (Centromere protein C 1) (CENP-C 1) (Interphase centromere complex protein 7)	CENPC CENPC1 ICEN7	Homo sapiens (Human)	943	AF-Q03188-F1
O60513	O60513	reviewed	B4GT4_HUMAN	Beta-1,4-galactosyltransferase 4 (Beta-1,4-GalTase 4) (Beta4Gal-T4) (b4Gal-T4) (EC 2.4.1.-) (Beta-N-acetylglucosaminyl-glycolipid beta-1,4-galactosyltransferase) (Lactotriaosylceramide beta-1,4-galactosyltransferase) (EC 2.4.1.275) (N-acetyllactosamine synthase) (EC 2.4.1.90) (Nal synthase) (UDP-Gal:beta-GlcNAc beta-1,4-galactosyltransferase 4) (UDP-galactose:beta-N-acetylglucosamine beta-1,4-gal…	B4GALT4 UNQ552/PRO1109	Homo sapiens (Human)	344	AF-O60513-F1
Q9UBX5	Q9UBX5	reviewed	FBLN5_HUMAN	Fibulin-5 (FIBL-5) (Developmental arteries and neural crest EGF-like protein) (Dance) (Urine p50 protein) (UP50)	FBLN5 DANCE UNQ184/PRO210	Homo sapiens (Human)	448	AF-Q9UBX5-F1
Q86UP3	Q86UP3	reviewed	ZFHX4_HUMAN	Zinc finger homeobox protein 4 (Zinc finger homeodomain protein 4) (ZFH-4)	ZFHX4	Homo sapiens (Human)	3567	No information
P38159	P38159	reviewed	RBMX_HUMAN	RNA-binding motif protein, X chromosome (Glycoprotein p43) (Heterogeneous nuclear ribonucleoprotein G) (hnRNP G) [Cleaved into: RNA-binding motif protein, X chromosome, N-terminally processed]	RBMX HNRPG RBMXP1	Homo sapiens (Human)	391	AF-P38159-F1
Q96P20-5	Q96P20	reviewed	NLRP3_HUMAN	NACHT, LRR and PYD domains-containing protein 3 (EC 3.6.4.-) (Angiotensin/vasopressin receptor AII/AVP-like) (Caterpiller protein 1.1) (CLR1.1) (Cold-induced autoinflammatory syndrome 1 protein) (Cryopyrin) (PYRIN-containing APAF1-like protein 1)	NLRP3 C1orf7 CIAS1 NALP3 PYPAF1	Homo sapiens (Human)	1036	AF-Q96P20-F1
Q8WWZ7	Q8WWZ7	reviewed	ABCA5_HUMAN	Cholesterol transporter ABCA5 (EC 7.6.2.-) (ATP-binding cassette sub-family A member 5)	ABCA5 KIAA1888	Homo sapiens (Human)	1642	AF-Q8WWZ7-F1
O15027-3	O15027	reviewed	SC16A_HUMAN	Protein transport protein Sec16A (SEC16 homolog A) (p250)	SEC16A KIAA0310 SEC16 SEC16L	Homo sapiens (Human)	2357	AF-O15027-F1
O43390-3	O43390	reviewed	HNRPR_HUMAN	Heterogeneous nuclear ribonucleoprotein R (hnRNP R)	HNRNPR HNRPR	Homo sapiens (Human)	633	AF-O43390-F1
O75525	O75525	reviewed	KHDR3_HUMAN	KH domain-containing, RNA-binding, signal transduction-associated protein 3 (RNA-binding protein T-Star) (Sam68-like mammalian protein 2) (SLM-2) (Sam68-like phosphotyrosine protein)	KHDRBS3 SALP SLM2	Homo sapiens (Human)	346	AF-O75525-F1
O43852-8	O43852	reviewed	CALU_HUMAN	Calumenin (Crocalbin) (IEF SSP 9302)	CALU	Homo sapiens (Human)	315	AF-O43852-F1
Q1MSJ5-1	Q1MSJ5	reviewed	CSPP1_HUMAN	Centrosome and spindle pole-associated protein 1	CSPP1 CSPP	Homo sapiens (Human)	1256	AF-Q1MSJ5-F1
O95359-5	O95359	reviewed	TACC2_HUMAN	Transforming acidic coiled-coil-containing protein 2 (Anti-Zuai-1) (AZU-1)	TACC2	Homo sapiens (Human)	2948	No information
P62241	P62241	reviewed	RS8_HUMAN	Small ribosomal subunit protein eS8 (40S ribosomal protein S8)	RPS8 OK/SW-cl.83	Homo sapiens (Human)	208	AF-P62241-F1
O75445	O75445	reviewed	USH2A_HUMAN	Usherin (Usher syndrome type IIa protein) (Usher syndrome type-2A protein)	USH2A	Homo sapiens (Human)	5202	No information
Q04656-2	Q04656	reviewed	ATP7A_HUMAN	Copper-transporting ATPase 1 (EC 7.2.2.8) (Copper pump 1) (Menkes disease-associated protein)	ATP7A MC1 MNK	Homo sapiens (Human)	1500	AF-Q04656-F1
O43390	O43390	reviewed	HNRPR_HUMAN	Heterogeneous nuclear ribonucleoprotein R (hnRNP R)	HNRNPR HNRPR	Homo sapiens (Human)	633	AF-O43390-F1
Q14011-2	Q14011	reviewed	CIRBP_HUMAN	Cold-inducible RNA-binding protein (A18 hnRNP) (Glycine-rich RNA-binding protein CIRP)	CIRBP A18HNRNP CIRP	Homo sapiens (Human)	172	AF-Q14011-F1
P35611-2	P35611	reviewed	ADDA_HUMAN	Alpha-adducin (Erythrocyte adducin subunit alpha)	ADD1 ADDA	Homo sapiens (Human)	737	AF-P35611-F1
O95453	O95453	reviewed	PARN_HUMAN	Poly(A)-specific ribonuclease PARN (EC 3.1.13.4) (Deadenylating nuclease) (Deadenylation nuclease) (Polyadenylate-specific ribonuclease)	PARN DAN	Homo sapiens (Human)	639	AF-O95453-F1
Q7Z4W3	Q7Z4W3	reviewed	KR193_HUMAN	Keratin-associated protein 19-3 (GTHRP) (Glycine/tyrosine-rich protein)	KRTAP19-3 KAP19.3	Homo sapiens (Human)	81	AF-Q7Z4W3-F1
Q03188-2	Q03188	reviewed	CENPC_HUMAN	Centromere protein C (CENP-C) (Centromere autoantigen C) (Centromere protein C 1) (CENP-C 1) (Interphase centromere complex protein 7)	CENPC CENPC1 ICEN7	Homo sapiens (Human)	943	AF-Q03188-F1
Q9H9S3	Q9H9S3	reviewed	S61A2_HUMAN	Protein transport protein Sec61 subunit alpha isoform 2 (Sec61 alpha-2)	SEC61A2	Homo sapiens (Human)	476	AF-Q9H9S3-F1
Q8WWZ7-2	Q8WWZ7	reviewed	ABCA5_HUMAN	Cholesterol transporter ABCA5 (EC 7.6.2.-) (ATP-binding cassette sub-family A member 5)	ABCA5 KIAA1888	Homo sapiens (Human)	1642	AF-Q8WWZ7-F1
P42263-2	P42263	reviewed	GRIA3_HUMAN	Glutamate receptor 3 (GluR-3) (AMPA-selective glutamate receptor 3) (GluR-C) (GluR-K3) (Glutamate receptor ionotropic, AMPA 3) (GluA3)	GRIA3 GLUR3 GLURC	Homo sapiens (Human)	894	AF-P42263-F1
Q96DZ1	Q96DZ1	reviewed	ERLEC_HUMAN	Endoplasmic reticulum lectin 1 (ER lectin) (Erlectin) (XTP3-transactivated gene B protein)	ERLEC1 C2orf30 XTP3TPB UNQ1878/PRO4321	Homo sapiens (Human)	483	AF-Q96DZ1-F1
P69849	P69849	reviewed	NOMO3_HUMAN	BOS complex subunit NOMO3 (Nodal modulator 3) (pM5 protein 3)	NOMO3	Homo sapiens (Human)	1222	AF-P69849-F1
Q96DZ1-3	Q96DZ1	reviewed	ERLEC_HUMAN	Endoplasmic reticulum lectin 1 (ER lectin) (Erlectin) (XTP3-transactivated gene B protein)	ERLEC1 C2orf30 XTP3TPB UNQ1878/PRO4321	Homo sapiens (Human)	483	AF-Q96DZ1-F1
P24071-5	P24071	reviewed	FCAR_HUMAN	Immunoglobulin alpha Fc receptor (IgA Fc receptor) (CD antigen CD89)	FCAR CD89	Homo sapiens (Human)	287	AF-P24071-F1
P35611-6	P35611	reviewed	ADDA_HUMAN	Alpha-adducin (Erythrocyte adducin subunit alpha)	ADD1 ADDA	Homo sapiens (Human)	737	AF-P35611-F1
A6NE01	A6NE01	reviewed	F186A_HUMAN	Protein FAM186A	FAM186A	Homo sapiens (Human)	2351	AF-A6NE01-F1
Q4KMZ8	Q4KMZ8	reviewed	NKAI1_HUMAN	Sodium/potassium-transporting ATPase subunit beta-1-interacting protein 1 (Na(+)/K(+)-transporting ATPase subunit beta-1-interacting protein 1) (Protein FAM77C)	NKAIN1 FAM77C	Homo sapiens (Human)	207	AF-Q4KMZ8-F1
O60506-5	O60506	reviewed	HNRPQ_HUMAN	Heterogeneous nuclear ribonucleoprotein Q (hnRNP Q) (Glycine- and tyrosine-rich RNA-binding protein) (GRY-RBP) (NS1-associated protein 1) (Synaptotagmin-binding, cytoplasmic RNA-interacting protein)	SYNCRIP HNRPQ NSAP1	Homo sapiens (Human)	623	AF-O60506-F1
P20929-3	P20929	reviewed	NEBU_HUMAN	Nebulin	NEB	Homo sapiens (Human)	6669	No information
Q9NYK1	Q9NYK1	reviewed	TLR7_HUMAN	Toll-like receptor 7	TLR7 UNQ248/PRO285	Homo sapiens (Human)	1049	AF-Q9NYK1-F1
Q5VXU1-3	Q5VXU1	reviewed	NKAI2_HUMAN	Sodium/potassium-transporting ATPase subunit beta-1-interacting protein 2 (Na(+)/K(+)-transporting ATPase subunit beta-1-interacting protein 2) (Protein FAM77B) (T-cell lymphoma breakpoint-associated target protein 1)	NKAIN2 FAM77B TCBA1	Homo sapiens (Human)	208	AF-Q5VXU1-F1
Q9H582	Q9H582	reviewed	ZN644_HUMAN	Zinc finger protein 644 (Zinc finger motif enhancer-binding protein 2) (Zep-2)	ZNF644 KIAA1221 ZEP2	Homo sapiens (Human)	1327	AF-Q9H582-F1
P24071-6	P24071	reviewed	FCAR_HUMAN	Immunoglobulin alpha Fc receptor (IgA Fc receptor) (CD antigen CD89)	FCAR CD89	Homo sapiens (Human)	287	AF-P24071-F1
Q5T6V5	Q5T6V5	reviewed	QNG1_HUMAN	Queuosine 5'-phosphate N-glycosylase/hydrolase (EC 3.2.2.-) (Q-nucleotide N-glycosylase 1) (Queuine salvage protein QNG1) (Queuosine-nucleotide N-glycosylase/hydrolase)	QNG1 C9orf64	Homo sapiens (Human)	341	AF-Q5T6V5-F1
Q9UKU9-2	Q9UKU9	reviewed	ANGL2_HUMAN	Angiopoietin-related protein 2 (Angiopoietin-like protein 2)	ANGPTL2 ARP2 UNQ170/PRO196	Homo sapiens (Human)	493	AF-Q9UKU9-F1
Q07666-3	Q07666	reviewed	KHDR1_HUMAN	KH domain-containing, RNA-binding, signal transduction-associated protein 1 (GAP-associated tyrosine phosphoprotein p62) (Src-associated in mitosis 68 kDa protein) (Sam68) (p21 Ras GTPase-activating protein-associated p62) (p68)	KHDRBS1 SAM68	Homo sapiens (Human)	443	AF-Q07666-F1
Q5JPE7-3	Q5JPE7	reviewed	NOMO2_HUMAN	BOS complex subunit NOMO2 (Nodal modulator 2) (pM5 protein 2)	NOMO2	Homo sapiens (Human)	1267	AF-Q5JPE7-F1
O95359-1	O95359	reviewed	TACC2_HUMAN	Transforming acidic coiled-coil-containing protein 2 (Anti-Zuai-1) (AZU-1)	TACC2	Homo sapiens (Human)	2948	No information
P98175	P98175	reviewed	RBM10_HUMAN	RNA-binding protein 10 (G patch domain-containing protein 9) (RNA-binding motif protein 10) (RNA-binding protein S1-1) (S1-1)	RBM10 DXS8237E GPATC9 GPATCH9 KIAA0122	Homo sapiens (Human)	930	AF-P98175-F1
P09038	P09038	reviewed	FGF2_HUMAN	Fibroblast growth factor 2 (FGF-2) (Basic fibroblast growth factor) (bFGF) (Heparin-binding growth factor 2) (HBGF-2)	FGF2 FGFB	Homo sapiens (Human)	288	AF-P09038-F1
Q8TCT1-3	Q8TCT1	reviewed	PHOP1_HUMAN	Phosphoethanolamine/phosphocholine phosphatase (EC 3.1.3.75)	PHOSPHO1	Homo sapiens (Human)	267	AF-Q8TCT1-F1
P12235	P12235	reviewed	ADT1_HUMAN	ADP/ATP translocase 1 (ADP,ATP carrier protein 1) (ADP,ATP carrier protein, heart/skeletal muscle isoform T1) (Adenine nucleotide translocator 1) (ANT 1) (Solute carrier family 25 member 4)	SLC25A4 AAC1 ANT1	Homo sapiens (Human)	298	AF-P12235-F1
Q1KMD3	Q1KMD3	reviewed	HNRL2_HUMAN	Heterogeneous nuclear ribonucleoprotein U-like protein 2 (Scaffold-attachment factor A2) (SAF-A2)	HNRNPUL2 HNRPUL2	Homo sapiens (Human)	747	AF-Q1KMD3-F1
Q5U5Z8	Q5U5Z8	reviewed	CBPC2_HUMAN	Cytosolic carboxypeptidase 2 (EC 3.4.17.-) (ATP/GTP-binding protein-like 2) (Protein deglutamylase CCP2)	AGBL2 CCP2	Homo sapiens (Human)	902	AF-Q5U5Z8-F1
Q8IW70	Q8IW70	reviewed	T151B_HUMAN	Transmembrane protein 151B (Transmembrane protein 193)	TMEM151B C6orf137 TMEM193	Homo sapiens (Human)	566	AF-Q8IW70-F1
Q9H0C2	Q9H0C2	reviewed	ADT4_HUMAN	ADP/ATP translocase 4 (ADP,ATP carrier protein 4) (Adenine nucleotide translocator 4) (ANT 4) (Solute carrier family 25 member 31) (Sperm flagellar energy carrier protein)	SLC25A31 AAC4 ANT4 SFEC	Homo sapiens (Human)	315	AF-Q9H0C2-F1
O15118	O15118	reviewed	NPC1_HUMAN	NPC intracellular cholesterol transporter 1 (Niemann-Pick C1 protein)	NPC1	Homo sapiens (Human)	1278	AF-O15118-F1
Q8N8D7	Q8N8D7	reviewed	NKAI3_HUMAN	Sodium/potassium-transporting ATPase subunit beta-1-interacting protein 3 (Na(+)/K(+)-transporting ATPase subunit beta-1-interacting protein 3) (Protein FAM77D)	NKAIN3 FAM77D	Homo sapiens (Human)	197	AF-Q8N8D7-F1
Q96FW1-2	Q96FW1	reviewed	OTUB1_HUMAN	Ubiquitin thioesterase OTUB1 (EC 3.4.19.12) (Deubiquitinating enzyme OTUB1) (OTU domain-containing ubiquitin aldehyde-binding protein 1) (Otubain-1) (hOTU1) (Ubiquitin-specific-processing protease OTUB1)	OTUB1 OTB1 OTU1 HSPC263	Homo sapiens (Human)	271	AF-Q96FW1-F1
Q86UP3-4	Q86UP3	reviewed	ZFHX4_HUMAN	Zinc finger homeobox protein 4 (Zinc finger homeodomain protein 4) (ZFH-4)	ZFHX4	Homo sapiens (Human)	3567	No information
Q9ULH0-4	Q9ULH0	reviewed	KDIS_HUMAN	Kinase D-interacting substrate of 220 kDa (Ankyrin repeat-rich membrane-spanning protein)	KIDINS220 ARMS KIAA1250	Homo sapiens (Human)	1771	AF-Q9ULH0-F1
P61254	P61254	reviewed	RL26_HUMAN	Large ribosomal subunit protein uL24 (60S ribosomal protein L26)	RPL26	Homo sapiens (Human)	145	AF-P61254-F1
P98175-4	P98175	reviewed	RBM10_HUMAN	RNA-binding protein 10 (G patch domain-containing protein 9) (RNA-binding motif protein 10) (RNA-binding protein S1-1) (S1-1)	RBM10 DXS8237E GPATC9 GPATCH9 KIAA0122	Homo sapiens (Human)	930	AF-P98175-F1
Q5VWX1	Q5VWX1	reviewed	KHDR2_HUMAN	KH domain-containing, RNA-binding, signal transduction-associated protein 2 (Sam68-like mammalian protein 1) (SLM-1) (hSLM-1)	KHDRBS2 SLM1	Homo sapiens (Human)	349	AF-Q5VWX1-F1
Q9C0J1-2	Q9C0J1	reviewed	B3GN4_HUMAN	N-acetyllactosaminide beta-1,3-N-acetylglucosaminyltransferase 4 (EC 2.4.1.149) (UDP-GlcNAc:betaGal beta-1,3-N-acetylglucosaminyltransferase 4) (BGnT-4) (Beta-1,3-Gn-T4) (Beta-1,3-N-acetylglucosaminyltransferase 4) (Beta3Gn-T4)	B3GNT4 UNQ1898/PRO4344	Homo sapiens (Human)	378	AF-Q9C0J1-F1
P28300	P28300	reviewed	LYOX_HUMAN	Protein-lysine 6-oxidase (EC 1.4.3.13) (Lysyl oxidase) [Cleaved into: Protein-lysine 6-oxidase, long form; Protein-lysine 6-oxidase, short form]	LOX	Homo sapiens (Human)	417	AF-P28300-F1
Q5VYS4	Q5VYS4	reviewed	MEDAG_HUMAN	Mesenteric estrogen-dependent adipogenesis protein (Activated in W/Wv mouse stomach 3 homolog) (hAWMS3) (Mesenteric estrogen-dependent adipose 4) (MEDA-4)	MEDAG AWMS3 C13orf33 MEDA4	Homo sapiens (Human)	303	AF-Q5VYS4-F1
Q7Z6E9	Q7Z6E9	reviewed	RBBP6_HUMAN	E3 ubiquitin-protein ligase RBBP6 (EC 2.3.2.27) (Proliferation potential-related protein) (Protein P2P-R) (RING-type E3 ubiquitin transferase RBBP6) (Retinoblastoma-binding Q protein 1) (RBQ-1) (Retinoblastoma-binding protein 6) (p53-associated cellular protein of testis)	RBBP6 P2PR PACT RBQ1 My038	Homo sapiens (Human)	1792	AF-Q7Z6E9-F1
Q07666	Q07666	reviewed	KHDR1_HUMAN	KH domain-containing, RNA-binding, signal transduction-associated protein 1 (GAP-associated tyrosine phosphoprotein p62) (Src-associated in mitosis 68 kDa protein) (Sam68) (p21 Ras GTPase-activating protein-associated p62) (p68)	KHDRBS1 SAM68	Homo sapiens (Human)	443	AF-Q07666-F1
Q7Z6E9-2	Q7Z6E9	reviewed	RBBP6_HUMAN	E3 ubiquitin-protein ligase RBBP6 (EC 2.3.2.27) (Proliferation potential-related protein) (Protein P2P-R) (RING-type E3 ubiquitin transferase RBBP6) (Retinoblastoma-binding Q protein 1) (RBQ-1) (Retinoblastoma-binding protein 6) (p53-associated cellular protein of testis)	RBBP6 P2PR PACT RBQ1 My038	Homo sapiens (Human)	1792	AF-Q7Z6E9-F1
O15027-4	O15027	reviewed	SC16A_HUMAN	Protein transport protein Sec16A (SEC16 homolog A) (p250)	SEC16A KIAA0310 SEC16 SEC16L	Homo sapiens (Human)	2357	AF-O15027-F1
P14384	P14384	reviewed	CBPM_HUMAN	Carboxypeptidase M (CPM) (EC 3.4.17.12)	CPM	Homo sapiens (Human)	443	AF-P14384-F1
Q96FW1	Q96FW1	reviewed	OTUB1_HUMAN	Ubiquitin thioesterase OTUB1 (EC 3.4.19.12) (Deubiquitinating enzyme OTUB1) (OTU domain-containing ubiquitin aldehyde-binding protein 1) (Otubain-1) (hOTU1) (Ubiquitin-specific-processing protease OTUB1)	OTUB1 OTB1 OTU1 HSPC263	Homo sapiens (Human)	271	AF-Q96FW1-F1
P20929-2	P20929	reviewed	NEBU_HUMAN	Nebulin	NEB	Homo sapiens (Human)	6669	No information
O95359-6	O95359	reviewed	TACC2_HUMAN	Transforming acidic coiled-coil-containing protein 2 (Anti-Zuai-1) (AZU-1)	TACC2	Homo sapiens (Human)	2948	No information
Q01082-2	Q01082	reviewed	SPTB2_HUMAN	Spectrin beta chain, non-erythrocytic 1 (Beta-II spectrin) (Fodrin beta chain) (Spectrin, non-erythroid beta chain 1)	SPTBN1 SPTB2	Homo sapiens (Human)	2364	AF-Q01082-F1
Q13822-2	Q13822	reviewed	ENPP2_HUMAN	Ectonucleotide pyrophosphatase/phosphodiesterase family member 2 (E-NPP 2) (EC 3.1.4.39) (Autotaxin) (Extracellular lysophospholipase D) (LysoPLD)	ENPP2 ATX PDNP2	Homo sapiens (Human)	863	AF-Q13822-F1
P61619-3	P61619	reviewed	S61A1_HUMAN	Protein transport protein Sec61 subunit alpha isoform 1 (Sec61 alpha-1)	SEC61A1 SEC61A	Homo sapiens (Human)	476	AF-P61619-F1
Q9Y276	Q9Y276	reviewed	BCS1_HUMAN	Mitochondrial chaperone BCS1 (h-BCS1) (BCS1-like protein)	BCS1L BCS1	Homo sapiens (Human)	419	AF-Q9Y276-F1
Q9ULH0	Q9ULH0	reviewed	KDIS_HUMAN	Kinase D-interacting substrate of 220 kDa (Ankyrin repeat-rich membrane-spanning protein)	KIDINS220 ARMS KIAA1250	Homo sapiens (Human)	1771	AF-Q9ULH0-F1
Q96DZ1-2	Q96DZ1	reviewed	ERLEC_HUMAN	Endoplasmic reticulum lectin 1 (ER lectin) (Erlectin) (XTP3-transactivated gene B protein)	ERLEC1 C2orf30 XTP3TPB UNQ1878/PRO4321	Homo sapiens (Human)	483	AF-Q96DZ1-F1
Q04656-5	Q04656	reviewed	ATP7A_HUMAN	Copper-transporting ATPase 1 (EC 7.2.2.8) (Copper pump 1) (Menkes disease-associated protein)	ATP7A MC1 MNK	Homo sapiens (Human)	1500	AF-Q04656-F1
Q04656-3	Q04656	reviewed	ATP7A_HUMAN	Copper-transporting ATPase 1 (EC 7.2.2.8) (Copper pump 1) (Menkes disease-associated protein)	ATP7A MC1 MNK	Homo sapiens (Human)	1500	AF-Q04656-F1
O43390-2	O43390	reviewed	HNRPR_HUMAN	Heterogeneous nuclear ribonucleoprotein R (hnRNP R)	HNRNPR HNRPR	Homo sapiens (Human)	633	AF-O43390-F1
P53804	P53804	reviewed	TTC3_HUMAN	E3 ubiquitin-protein ligase TTC3 (EC 2.3.2.27) (Protein DCRR1) (RING finger protein 105) (RING-type E3 ubiquitin transferase TTC3) (TPR repeat protein D) (Tetratricopeptide repeat protein 3) (TPR repeat protein 3)	TTC3 DCRR1 RNF105 TPRD	Homo sapiens (Human)	2025	AF-P53804-F1
Q04656-4	Q04656	reviewed	ATP7A_HUMAN	Copper-transporting ATPase 1 (EC 7.2.2.8) (Copper pump 1) (Menkes disease-associated protein)	ATP7A MC1 MNK	Homo sapiens (Human)	1500	AF-Q04656-F1
Q86UP3-2	Q86UP3	reviewed	ZFHX4_HUMAN	Zinc finger homeobox protein 4 (Zinc finger homeodomain protein 4) (ZFH-4)	ZFHX4	Homo sapiens (Human)	3567	No information
P53804-2	P53804	reviewed	TTC3_HUMAN	E3 ubiquitin-protein ligase TTC3 (EC 2.3.2.27) (Protein DCRR1) (RING finger protein 105) (RING-type E3 ubiquitin transferase TTC3) (TPR repeat protein D) (Tetratricopeptide repeat protein 3) (TPR repeat protein 3)	TTC3 DCRR1 RNF105 TPRD	Homo sapiens (Human)	2025	AF-P53804-F1
Q5JPE7	Q5JPE7	reviewed	NOMO2_HUMAN	BOS complex subunit NOMO2 (Nodal modulator 2) (pM5 protein 2)	NOMO2	Homo sapiens (Human)	1267	AF-Q5JPE7-F1
P09038-1	P09038	reviewed	FGF2_HUMAN	Fibroblast growth factor 2 (FGF-2) (Basic fibroblast growth factor) (bFGF) (Heparin-binding growth factor 2) (HBGF-2)	FGF2 FGFB	Homo sapiens (Human)	288	AF-P09038-F1
O95453-3	O95453	reviewed	PARN_HUMAN	Poly(A)-specific ribonuclease PARN (EC 3.1.13.4) (Deadenylating nuclease) (Deadenylation nuclease) (Polyadenylate-specific ribonuclease)	PARN DAN	Homo sapiens (Human)	639	AF-O95453-F1
A8MUX0	A8MUX0	reviewed	KR161_HUMAN	Keratin-associated protein 16-1	KRTAP16-1 KAP16.1	Homo sapiens (Human)	517	AF-A8MUX0-F1
Q5VXU1	Q5VXU1	reviewed	NKAI2_HUMAN	Sodium/potassium-transporting ATPase subunit beta-1-interacting protein 2 (Na(+)/K(+)-transporting ATPase subunit beta-1-interacting protein 2) (Protein FAM77B) (T-cell lymphoma breakpoint-associated target protein 1)	NKAIN2 FAM77B TCBA1	Homo sapiens (Human)	208	AF-Q5VXU1-F1
Q15155	Q15155	reviewed	NOMO1_HUMAN	BOS complex subunit NOMO1 (Nodal modulator 1) (pM5 protein)	NOMO1 PM5	Homo sapiens (Human)	1222	AF-Q15155-F1
Q9UHF1	Q9UHF1	reviewed	EGFL7_HUMAN	Epidermal growth factor-like protein 7 (EGF-like protein 7) (Multiple epidermal growth factor-like domains protein 7) (Multiple EGF-like domains protein 7) (NOTCH4-like protein) (Vascular endothelial statin) (VE-statin) (Zneu1)	EGFL7 MEGF7 UNQ187/PRO1449	Homo sapiens (Human)	273	AF-Q9UHF1-F1
O60248	O60248	reviewed	SOX15_HUMAN	Protein SOX-15 (Protein SOX-12) (Protein SOX-20)	SOX15 SOX12 SOX20 SOX26 SOX27	Homo sapiens (Human)	233	AF-O60248-F1
O60381-2	O60381	reviewed	HBP1_HUMAN	HMG box-containing protein 1 (HMG box transcription factor 1) (High mobility group box transcription factor 1)	HBP1	Homo sapiens (Human)	514	AF-O60381-F1
Q8NDV1	Q8NDV1	reviewed	SIA7C_HUMAN	Alpha-N-acetylgalactosaminide alpha-2,6-sialyltransferase 3 (EC 2.4.3.7) (GalNAc alpha-2,6-sialyltransferase III) (ST6GalNAc III) (ST6GalNAcIII) (STY) (Sialyltransferase 7C) (SIAT7-C)	ST6GALNAC3 SIAT7C UNQ2787/PRO7177	Homo sapiens (Human)	305	AF-Q8NDV1-F1
Q8TCT1	Q8TCT1	reviewed	PHOP1_HUMAN	Phosphoethanolamine/phosphocholine phosphatase (EC 3.1.3.75)	PHOSPHO1	Homo sapiens (Human)	267	AF-Q8TCT1-F1
Q96P48-3	Q96P48	reviewed	ARAP1_HUMAN	Arf-GAP with Rho-GAP domain, ANK repeat and PH domain-containing protein 1 (Centaurin-delta-2) (Cnt-d2)	ARAP1 CENTD2 KIAA0782	Homo sapiens (Human)	1450	AF-Q96P48-F1
O60506-4	O60506	reviewed	HNRPQ_HUMAN	Heterogeneous nuclear ribonucleoprotein Q (hnRNP Q) (Glycine- and tyrosine-rich RNA-binding protein) (GRY-RBP) (NS1-associated protein 1) (Synaptotagmin-binding, cytoplasmic RNA-interacting protein)	SYNCRIP HNRPQ NSAP1	Homo sapiens (Human)	623	AF-O60506-F1
O60506-2	O60506	reviewed	HNRPQ_HUMAN	Heterogeneous nuclear ribonucleoprotein Q (hnRNP Q) (Glycine- and tyrosine-rich RNA-binding protein) (GRY-RBP) (NS1-associated protein 1) (Synaptotagmin-binding, cytoplasmic RNA-interacting protein)	SYNCRIP HNRPQ NSAP1	Homo sapiens (Human)	623	AF-O60506-F1
Q9C0J1	Q9C0J1	reviewed	B3GN4_HUMAN	N-acetyllactosaminide beta-1,3-N-acetylglucosaminyltransferase 4 (EC 2.4.1.149) (UDP-GlcNAc:betaGal beta-1,3-N-acetylglucosaminyltransferase 4) (BGnT-4) (Beta-1,3-Gn-T4) (Beta-1,3-N-acetylglucosaminyltransferase 4) (Beta3Gn-T4)	B3GNT4 UNQ1898/PRO4344	Homo sapiens (Human)	378	AF-Q9C0J1-F1
O95453-2	O95453	reviewed	PARN_HUMAN	Poly(A)-specific ribonuclease PARN (EC 3.1.13.4) (Deadenylating nuclease) (Deadenylation nuclease) (Polyadenylate-specific ribonuclease)	PARN DAN	Homo sapiens (Human)	639	AF-O95453-F1
Q8TCT1-2	Q8TCT1	reviewed	PHOP1_HUMAN	Phosphoethanolamine/phosphocholine phosphatase (EC 3.1.3.75)	PHOSPHO1	Homo sapiens (Human)	267	AF-Q8TCT1-F1
P23588	P23588	reviewed	IF4B_HUMAN	Eukaryotic translation initiation factor 4B (eIF-4B)	EIF4B	Homo sapiens (Human)	611	AF-P23588-F1
O43852-4	O43852	reviewed	CALU_HUMAN	Calumenin (Crocalbin) (IEF SSP 9302)	CALU	Homo sapiens (Human)	315	AF-O43852-F1
O43390-4	O43390	reviewed	HNRPR_HUMAN	Heterogeneous nuclear ribonucleoprotein R (hnRNP R)	HNRNPR HNRPR	Homo sapiens (Human)	633	AF-O43390-F1
Q9UKU9	Q9UKU9	reviewed	ANGL2_HUMAN	Angiopoietin-related protein 2 (Angiopoietin-like protein 2)	ANGPTL2 ARP2 UNQ170/PRO196	Homo sapiens (Human)	493	AF-Q9UKU9-F1
O15027-5	O15027	reviewed	SC16A_HUMAN	Protein transport protein Sec16A (SEC16 homolog A) (p250)	SEC16A KIAA0310 SEC16 SEC16L	Homo sapiens (Human)	2357	AF-O15027-F1
P24071-9	P24071	reviewed	FCAR_HUMAN	Immunoglobulin alpha Fc receptor (IgA Fc receptor) (CD antigen CD89)	FCAR CD89	Homo sapiens (Human)	287	AF-P24071-F1
P20929-4	P20929	reviewed	NEBU_HUMAN	Nebulin	NEB	Homo sapiens (Human)	6669	No information
P23588-2	P23588	reviewed	IF4B_HUMAN	Eukaryotic translation initiation factor 4B (eIF-4B)	EIF4B	Homo sapiens (Human)	611	AF-P23588-F1
P24071-8	P24071	reviewed	FCAR_HUMAN	Immunoglobulin alpha Fc receptor (IgA Fc receptor) (CD antigen CD89)	FCAR CD89	Homo sapiens (Human)	287	AF-P24071-F1
O43823	O43823	reviewed	AKAP8_HUMAN	A-kinase anchor protein 8 (AKAP-8) (A-kinase anchor protein 95 kDa) (AKAP 95)	AKAP8 AKAP95	Homo sapiens (Human)	692	AF-O43823-F1
Q96P20-4	Q96P20	reviewed	NLRP3_HUMAN	NACHT, LRR and PYD domains-containing protein 3 (EC 3.6.4.-) (Angiotensin/vasopressin receptor AII/AVP-like) (Caterpiller protein 1.1) (CLR1.1) (Cold-induced autoinflammatory syndrome 1 protein) (Cryopyrin) (PYRIN-containing APAF1-like protein 1)	NLRP3 C1orf7 CIAS1 NALP3 PYPAF1	Homo sapiens (Human)	1036	AF-Q96P20-F1
Q9H582-2	Q9H582	reviewed	ZN644_HUMAN	Zinc finger protein 644 (Zinc finger motif enhancer-binding protein 2) (Zep-2)	ZNF644 KIAA1221 ZEP2	Homo sapiens (Human)	1327	AF-Q9H582-F1
Q04656	Q04656	reviewed	ATP7A_HUMAN	Copper-transporting ATPase 1 (EC 7.2.2.8) (Copper pump 1) (Menkes disease-associated protein)	ATP7A MC1 MNK	Homo sapiens (Human)	1500	AF-Q04656-F1
O60381	O60381	reviewed	HBP1_HUMAN	HMG box-containing protein 1 (HMG box transcription factor 1) (High mobility group box transcription factor 1)	HBP1	Homo sapiens (Human)	514	AF-O60381-F1
P98175-2	P98175	reviewed	RBM10_HUMAN	RNA-binding protein 10 (G patch domain-containing protein 9) (RNA-binding motif protein 10) (RNA-binding protein S1-1) (S1-1)	RBM10 DXS8237E GPATC9 GPATCH9 KIAA0122	Homo sapiens (Human)	930	AF-P98175-F1
Q96E39	Q96E39	reviewed	RMXL1_HUMAN	RNA binding motif protein, X-linked-like-1 (Heterogeneous nuclear ribonucleoprotein G-like 1)	RBMXL1	Homo sapiens (Human)	390	AF-Q96E39-F1
Q8WXD0	Q8WXD0	reviewed	RXFP2_HUMAN	Relaxin receptor 2 (G-protein coupled receptor 106) (G-protein coupled receptor affecting testicular descent) (Leucine-rich repeat-containing G-protein coupled receptor 8) (Relaxin family peptide receptor 2)	RXFP2 GPR106 GREAT LGR8	Homo sapiens (Human)	754	AF-Q8WXD0-F1
Q9ULH0-2	Q9ULH0	reviewed	KDIS_HUMAN	Kinase D-interacting substrate of 220 kDa (Ankyrin repeat-rich membrane-spanning protein)	KIDINS220 ARMS KIAA1250	Homo sapiens (Human)	1771	AF-Q9ULH0-F1
Q96P48-1	Q96P48	reviewed	ARAP1_HUMAN	Arf-GAP with Rho-GAP domain, ANK repeat and PH domain-containing protein 1 (Centaurin-delta-2) (Cnt-d2)	ARAP1 CENTD2 KIAA0782	Homo sapiens (Human)	1450	AF-Q96P48-F1
P05141	P05141	reviewed	ADT2_HUMAN	ADP/ATP translocase 2 (ADP,ATP carrier protein 2) (ADP,ATP carrier protein, fibroblast isoform) (Adenine nucleotide translocator 2) (ANT 2) (Solute carrier family 25 member 5) [Cleaved into: ADP/ATP translocase 2, N-terminally processed]	SLC25A5 AAC2 ANT2	Homo sapiens (Human)	298	AF-P05141-F1
O60506	O60506	reviewed	HNRPQ_HUMAN	Heterogeneous nuclear ribonucleoprotein Q (hnRNP Q) (Glycine- and tyrosine-rich RNA-binding protein) (GRY-RBP) (NS1-associated protein 1) (Synaptotagmin-binding, cytoplasmic RNA-interacting protein)	SYNCRIP HNRPQ NSAP1	Homo sapiens (Human)	623	AF-O60506-F1
Q9P2Q2	Q9P2Q2	reviewed	FRM4A_HUMAN	FERM domain-containing protein 4A	FRMD4A FRMD4 KIAA1294	Homo sapiens (Human)	1039	AF-Q9P2Q2-F1
Q14114	Q14114	reviewed	LRP8_HUMAN	Low-density lipoprotein receptor-related protein 8 (LRP-8) (Apolipoprotein E receptor 2)	LRP8 APOER2	Homo sapiens (Human)	963	AF-Q14114-F1

## Sheet: with_motif_in_IDR
From	Entry	Reviewed	Entry Name	Protein names	Gene Names	Organism	Length	Sequence	Residue	Sequence for AF2 prediction	Residue for AF2 prediction
O15027	O15027	reviewed	SC16A_HUMAN	Protein transport protein Sec16A (SEC16 homolog A) (p250)	SEC16A KIAA0310 SEC16 SEC16L	Homo sapiens (Human)	2357	1162-1169	YRpl.Yda.Y	1159-1172	YYYYRPLYDAYQPQ
Q1MSJ5	Q1MSJ5	reviewed	CSPP1_HUMAN	Centrosome and spindle pole-associated protein 1	CSPP1 CSPP	Homo sapiens (Human)	1256	546-554	YRtp.YddaY	543-557	ATNYRTPYDDAYYFY
P21815	P21815	reviewed	SIAL_HUMAN	Bone sialoprotein 2 (Bone sialoprotein II) (BSP II) (Cell-binding sialoprotein) (Integrin-binding sialoprotein)	IBSP BNSP	Homo sapiens (Human)	317	39-46	YRpr.Yyl.Y	36-49	VFKYRPRYYLYKHA
Q9HAZ1	Q9HAZ1	reviewed	CLK4_HUMAN	Dual specificity protein kinase CLK4 (EC 2.7.12.1) (CDC-like kinase 4)	CLK4	Homo sapiens (Human)	481	67-76, 76-84	YRdrrYvdeY/YRnd.YcegY	64-79	ERDYRDRRYVDEYRND
O95886	O95886	reviewed	DLGP3_HUMAN	Disks large-associated protein 3 (DAP-3) (PSD-95/SAP90-binding protein 3) (SAP90/PSD-95-associated protein 3) (SAPAP3)	DLGAP3 DAP3	Homo sapiens (Human)	979	739 - 747	YReg.YplpY	734-749	QGQWAYREGYPLPYEP
Q3LI59	Q3LI59	reviewed	KR212_HUMAN	Keratin-associated protein 21-2	KRTAP21-2 KAP21.2	Homo sapiens (Human)	83	70-79, 75-83	YRplcYrrcY, YRrc.YsscY	67-83	CCGYRPLCYRRCYSSCY
O75333	O75333	reviewed	TBX10_HUMAN	T-box transcription factor TBX10 (T-box protein 10)	TBX10 TBX7	Homo sapiens (Human)	385	322-331	YRpvtYqslY	319-333	PATYRPVTYQSLYSG
P42263	P42263	reviewed	GRIA3_HUMAN	Glutamate receptor 3 (GluR-3) (AMPA-selective glutamate receptor 3) (GluR-C) (GluR-K3) (Glutamate receptor ionotropic, AMPA 3) (GluA3)	GRIA3 GLUR3 GLURC	Homo sapiens (Human)	894	880 - 887	YReg.Ynv.Y	877-891	YATYREGYNVYGTES
Q03188	Q03188	reviewed	CENPC_HUMAN	Centromere protein C (CENP-C) (Centromere autoantigen C) (Centromere protein C 1) (CENP-C 1) (Interphase centromere complex protein 7)	CENPC CENPC1 ICEN7	Homo sapiens (Human)	943	395-403	YRstkYem.Y	391-404	TVNNYRSTKYEMYS
Q9UBX5	Q9UBX5	reviewed	FBLN5_HUMAN	Fibulin-5 (FIBL-5) (Developmental arteries and neural crest EGF-like protein) (Dance) (Urine p50 protein) (UP50)	FBLN5 DANCE UNQ184/PRO210	Homo sapiens (Human)	448	76 - 84	YRgp.YsnpY	73-87	NPVYRGPYSNPYSTP
P38159	P38159	reviewed	RBMX_HUMAN	RNA-binding motif protein, X chromosome (Glycoprotein p43) (Heterogeneous nuclear ribonucleoprotein G) (hnRNP G) [Cleaved into: RNA-binding motif protein, X chromosome, N-terminally processed]	RBMX HNRPG RBMXP1	Homo sapiens (Human)	391	281-288	YRds.Yes.Y	276-291	PSGGSYRDSYESYGNS
O75525	O75525	reviewed	KHDR3_HUMAN	KH domain-containing, RNA-binding, signal transduction-associated protein 3 (RNA-binding protein T-Star) (Sam68-like mammalian protein 2) (SLM-2) (Sam68-like phosphotyrosine protein)	KHDRBS3 SALP SLM2	Homo sapiens (Human)	346	338-346	YRdqpYgr.Y	333-346	TAKGVYRDQPYGRY
O43390	O43390	reviewed	HNRPR_HUMAN	Heterogeneous nuclear ribonucleoprotein R (hnRNP R)	HNRNPR HNRPR	Homo sapiens (Human)	633	482-490	YRgg.YedpY	476-492	GYDYHDYRGGYEDPYYG
Q7Z4W3	Q7Z4W3	reviewed	KR193_HUMAN	Keratin-associated protein 19-3 (GTHRP) (Glycine/tyrosine-rich protein)	KRTAP19-3 KAP19.3	Homo sapiens (Human)	81	67-75	YRpsyYgg.Y	64-78	YGCYRPSYYGGYGFS
A6NE01	A6NE01	reviewed	F186A_HUMAN	Protein FAM186A	FAM186A	Homo sapiens (Human)	2351	2022 - 2031	YRtpvYqtpY	2018-2035	HFTKYRTPVYQTPYTDER
Q9H582	Q9H582	reviewed	ZN644_HUMAN	Zinc finger protein 644 (Zinc finger motif enhancer-binding protein 2) (Zep-2)	ZNF644 KIAA1221 ZEP2	Homo sapiens (Human)	1327	740-747	YRhk.Yen.Y	736-753	SHYLYRHKYENYRMIKKS
P98175	P98175	reviewed	RBM10_HUMAN	RNA-binding protein 10 (G patch domain-containing protein 9) (RNA-binding motif protein 10) (RNA-binding protein S1-1) (S1-1)	RBM10 DXS8237E GPATC9 GPATCH9 KIAA0122	Homo sapiens (Human)	930	36-44	YRdmdYrs.Y	33-47	DHDYRDMDYRSYPRE
Q1KMD3	Q1KMD3	reviewed	HNRL2_HUMAN	Heterogeneous nuclear ribonucleoprotein U-like protein 2 (Scaffold-attachment factor A2) (SAF-A2)	HNRNPUL2 HNRPUL2	Homo sapiens (Human)	747	687-694, 694-702, 711-718	YRnf.Ydr.Y, YRgd.YdrfY, YRdy.Yrq.Y	686-703	GYRNFYDRYRGDYDRFYG
Q5U5Z8	Q5U5Z8	reviewed	CBPC2_HUMAN	Cytosolic carboxypeptidase 2 (EC 3.4.17.-) (ATP/GTP-binding protein-like 2) (Protein deglutamylase CCP2)	AGBL2 CCP2	Homo sapiens (Human)	902	22-30	YRhlqYyg.Y	16-36	PYEDFMYRHLQYYGYFKAQRG
Q5VWX1	Q5VWX1	reviewed	KHDR2_HUMAN	KH domain-containing, RNA-binding, signal transduction-associated protein 2 (Sam68-like mammalian protein 1) (SLM-1) (hSLM-1)	KHDRBS2 SLM1	Homo sapiens (Human)	349	341-349	YRehpYgr.Y	339-349	GGYREHPYGRY
P28300	P28300	reviewed	LYOX_HUMAN	Protein-lysine 6-oxidase (EC 1.4.3.13) (Lysyl oxidase) [Cleaved into: Protein-lysine 6-oxidase, long form; Protein-lysine 6-oxidase, short form]	LOX	Homo sapiens (Human)	417	199-207	YRpg.YgtgY	197-211	GRYRPGYGTGYFQYG
Q7Z6E9	Q7Z6E9	reviewed	RBBP6_HUMAN	E3 ubiquitin-protein ligase RBBP6 (EC 2.3.2.27) (Proliferation potential-related protein) (Protein P2P-R) (RING-type E3 ubiquitin transferase RBBP6) (Retinoblastoma-binding Q protein 1) (RBQ-1) (Retinoblastoma-binding protein 6) (p53-associated cellular protein of testis)	RBBP6 P2PR PACT RBQ1 My038	Homo sapiens (Human)	1792	834-842	YRew.YekyY	831-845	ERKYREWYEKYYKGY
Q07666	Q07666	reviewed	KHDR1_HUMAN	KH domain-containing, RNA-binding, signal transduction-associated protein 1 (GAP-associated tyrosine phosphoprotein p62) (Src-associated in mitosis 68 kDa protein) (Sam68) (p21 Ras GTPase-activating protein-associated p62) (p68)	KHDRBS1 SAM68	Homo sapiens (Human)	443	435-443	YRehpYgr.Y	433-443	GAYREHPYGRY
Q01082-2	Q01082	reviewed	SPTB2_HUMAN	Spectrin beta chain, non-erythrocytic 1 (Beta-II spectrin) (Fodrin beta chain) (Spectrin, non-erythroid beta chain 1)	SPTBN1 SPTB2	Homo sapiens (Human)	2364	2143-2151	YRsqtYqn.Y	2138-2156	SPRVSYRSQTYQNYKNFNS
Q9ULH0	Q9ULH0	reviewed	KDIS_HUMAN	Kinase D-interacting substrate of 220 kDa (Ankyrin repeat-rich membrane-spanning protein)	KIDINS220 ARMS KIAA1250	Homo sapiens (Human)	1771	1383-1390	YRda.Yre.Y	1380-1395	QAEYRDAYREYIAQMS
A8MUX0	A8MUX0	reviewed	KR161_HUMAN	Keratin-associated protein 16-1	KRTAP16-1 KAP16.1	Homo sapiens (Human)	517	421-430	YRpacYrpcY	420-431	SYRPACYRPCYS
P23588	P23588	reviewed	IF4B_HUMAN	Eukaryotic translation initiation factor 4B (eIF-4B)	EIF4B	Homo sapiens (Human)	611	233 - 241	YRdg.YrdgY	230-244	SDRYRDGYRDGYRDG
O43852-2	O43852	reviewed	CALU_HUMAN	Calumenin (Crocalbin) (IEF SSP 9302)	CALU	Homo sapiens (Human)	315	129-137	YRnvtYgt.Y	125-141	SWDEYRNVTYGTYLDDP
O43823	O43823	reviewed	AKAP8_HUMAN	A-kinase anchor protein 8 (AKAP-8) (A-kinase anchor protein 95 kDa) (AKAP 95)	AKAP8 AKAP95	Homo sapiens (Human)	692	146-154	YRPSYSYDY	143-157	HNPYRPSYSYDYEFD
Q96E39	Q96E39	reviewed	RMXL1_HUMAN	RNA binding motif protein, X-linked-like-1 (Heterogeneous nuclear ribonucleoprotein G-like 1)	RBMXL1	Homo sapiens (Human)	390	281-288	YRds.Yes.Y	276-291	same as RBMX
O60506	O60506	reviewed	HNRPQ_HUMAN	Heterogeneous nuclear ribonucleoprotein Q (hnRNP Q) (Glycine- and tyrosine-rich RNA-binding protein) (GRY-RBP) (NS1-associated protein 1) (Synaptotagmin-binding, cytoplasmic RNA-interacting protein)	SYNCRIP HNRPQ NSAP1	Homo sapiens (Human)	623	477 - 485	YRgg.YedpY	471-487	GYDYHNYRGGYEDPYYG
Q9P2Q2	Q9P2Q2	reviewed	FRM4A_HUMAN	FERM domain-containing protein 4A	FRMD4A FRMD4 KIAA1294	Homo sapiens (Human)	1039	832 - 840	YRikeYpl.Y	830-843	SQYRIKEYPLYIEG
O60248	O60248	reviewed	SOX15_HUMAN	Protein SOX-15 (Protein SOX-12) (Protein SOX-20)	SOX15 SOX12 SOX20 SOX26 SOX27	Homo sapiens (Human)	233	163-172	YRppsYstaY	157-174	SRGFGYRPPSYSTAYLP
