# Supplementary material for: Structural basis of phosphorylation-independent nuclear import of CIRBP by TNPO3
Source: Nat Commun. 2025 May 14;16:4456. doi: 10.1038/s41467-025-59802-2 (PMC12075686; doi:10.1038/s41467-025-59802-2)
Supplement: Supplementary file 5 — Supplementary Data 3 [file 41467_2025_59802_MOESM5_ESM.xlsx]

## Sheet: Motif_proteins
From	Entry	Reviewed	Entry Name	Protein names	Gene Names	Organism	Length
Q13033	Q13033	reviewed	STRN3_HUMAN	Striatin-3 (Cell cycle autoantigen SG2NA) (S/G2 antigen)	STRN3 GS2NA SG2NA	Homo sapiens (Human)	797
Q5MJ70	Q5MJ70	reviewed	SPDYA_HUMAN	Speedy protein A (Rapid inducer of G2/M progression in oocytes A) (RINGO A) (hSpy/Ringo A) (Speedy-1) (Spy1)	SPDYA SPDY1 SPY1	Homo sapiens (Human)	313
Q92485	Q92485	reviewed	ASM3B_HUMAN	Acid sphingomyelinase-like phosphodiesterase 3b (ASM-like phosphodiesterase 3b) (EC 3.1.4.-)	SMPDL3B ASML3B ASMLPD	Homo sapiens (Human)	455
Q9NUQ8	Q9NUQ8	reviewed	ABCF3_HUMAN	ATP-binding cassette sub-family F member 3	ABCF3	Homo sapiens (Human)	709
P53675	P53675	reviewed	CLH2_HUMAN	Clathrin heavy chain 2 (Clathrin heavy chain on chromosome 22) (CLH-22)	CLTCL1 CLH22 CLTCL CLTD	Homo sapiens (Human)	1640
P13073	P13073	reviewed	COX41_HUMAN	Cytochrome c oxidase subunit 4 isoform 1, mitochondrial (Cytochrome c oxidase polypeptide IV) (Cytochrome c oxidase subunit IV isoform 1) (COX IV-1)	COX4I1 COX4	Homo sapiens (Human)	169
Q9BRR6	Q9BRR6	reviewed	ADPGK_HUMAN	ADP-dependent glucokinase (ADP-GK) (ADPGK) (EC 2.7.1.147) (RbBP-35)	ADPGK PSEC0260	Homo sapiens (Human)	497
Q8TCD6	Q8TCD6	reviewed	PHOP2_HUMAN	Pyridoxal phosphate phosphatase PHOSPHO2 (EC 3.1.3.74)	PHOSPHO2	Homo sapiens (Human)	241
O60308	O60308	reviewed	CE104_HUMAN	Centrosomal protein of 104 kDa (Cep104)	CEP104 KIAA0562	Homo sapiens (Human)	925
Q96P20	Q96P20	reviewed	NLRP3_HUMAN	NACHT, LRR and PYD domains-containing protein 3 (EC 3.6.4.-) (Angiotensin/vasopressin receptor AII/AVP-like) (Caterpiller protein 1.1) (CLR1.1) (Cold-induced autoinflammatory syndrome 1 protein) (Cryopyrin) (PYRIN-containing APAF1-like protein 1)	NLRP3 C1orf7 CIAS1 NALP3 PYPAF1	Homo sapiens (Human)	1036
P23588	P23588	reviewed	IF4B_HUMAN	Eukaryotic translation initiation factor 4B (eIF-4B)	EIF4B	Homo sapiens (Human)	611
Q6PIF6	Q6PIF6	reviewed	MYO7B_HUMAN	Unconventional myosin-VIIb	MYO7B	Homo sapiens (Human)	2116
P03999	P03999	reviewed	OPSB_HUMAN	Short-wave-sensitive opsin 1 (Blue cone photoreceptor pigment) (Blue-sensitive opsin) (BOP)	OPN1SW BCP	Homo sapiens (Human)	348
Q68CR1	Q68CR1	reviewed	SE1L3_HUMAN	Protein sel-1 homolog 3 (Suppressor of lin-12-like protein 3) (Sel-1L3)	SEL1L3 KIAA0746	Homo sapiens (Human)	1132
P24539	P24539	reviewed	AT5F1_HUMAN	ATP synthase F(0) complex subunit B1, mitochondrial (ATP synthase peripheral stalk-membrane subunit b) (ATP synthase proton-transporting mitochondrial F(0) complex subunit B1) (ATP synthase subunit b) (ATPase subunit b)	ATP5PB ATP5F1	Homo sapiens (Human)	256
Q8IY84	Q8IY84	reviewed	NIM1_HUMAN	Serine/threonine-protein kinase NIM1 (EC 2.7.11.1) (NIM1 serine/threonine-protein kinase)	NIM1K NIM1	Homo sapiens (Human)	436
Q6P3W6	Q6P3W6	reviewed	NBPFA_HUMAN	Neuroblastoma breakpoint family member 10	NBPF10	Homo sapiens (Human)	3795
A6NCJ1	A6NCJ1	reviewed	TKTI1_HUMAN	Tektin bundle-interacting protein 1	TEKTIP1 C19orf71	Homo sapiens (Human)	209
Q7Z572	Q7Z572	reviewed	SPT21_HUMAN	Spermatogenesis-associated protein 21	SPATA21	Homo sapiens (Human)	469
O43613	O43613	reviewed	OX1R_HUMAN	Orexin/Hypocretin receptor type 1 (Hypocretin receptor type 1) (Orexin receptor type 1) (Ox-1-R) (Ox1-R) (Ox1R)	HCRTR1	Homo sapiens (Human)	425
P35611	P35611	reviewed	ADDA_HUMAN	Alpha-adducin (Erythrocyte adducin subunit alpha)	ADD1 ADDA	Homo sapiens (Human)	737
P35609	P35609	reviewed	ACTN2_HUMAN	Alpha-actinin-2 (Alpha-actinin skeletal muscle isoform 2) (F-actin cross-linking protein)	ACTN2	Homo sapiens (Human)	894
Q99884	Q99884	reviewed	SC6A7_HUMAN	Sodium-dependent proline transporter (Solute carrier family 6 member 7)	SLC6A7 PROT	Homo sapiens (Human)	636
Q6XQN6	Q6XQN6	reviewed	PNCB_HUMAN	Nicotinate phosphoribosyltransferase (NAPRTase) (EC 6.3.4.21) (FHA-HIT-interacting protein) (Nicotinate phosphoribosyltransferase domain-containing protein 1)	NAPRT FHIP NAPRT1	Homo sapiens (Human)	538
P29475	P29475	reviewed	NOS1_HUMAN	Nitric oxide synthase, brain (EC 1.14.13.39) (Constitutive NOS) (NC-NOS) (NOS type I) (Neuronal NOS) (N-NOS) (nNOS) (Peptidyl-cysteine S-nitrosylase NOS1) (bNOS)	NOS1	Homo sapiens (Human)	1434
Q9BTC8	Q9BTC8	reviewed	MTA3_HUMAN	Metastasis-associated protein MTA3	MTA3 KIAA1266	Homo sapiens (Human)	594
Q9NZJ6	Q9NZJ6	reviewed	COQ3_HUMAN	Ubiquinone biosynthesis O-methyltransferase, mitochondrial (3-demethylubiquinol 3-O-methyltransferase) (EC 2.1.1.64) (Polyprenyldihydroxybenzoate methyltransferase) (EC 2.1.1.114)	COQ3 UG0215E05	Homo sapiens (Human)	369
P07307	P07307	reviewed	ASGR2_HUMAN	Asialoglycoprotein receptor 2 (ASGP-R 2) (ASGPR 2) (C-type lectin domain family 4 member H2) (Hepatic lectin H2) (HL-2)	ASGR2 CLEC4H2	Homo sapiens (Human)	311
Q8N8R3	Q8N8R3	reviewed	S2529_HUMAN	Mitochondrial basic amino acids transporter (Carnitine/acylcarnitine translocase-like) (CACT-like) (Mitochondrial carnitine/acylcarnitine carrier protein CACL) (Mitochondrial ornithine transporter 3) (Solute carrier family 25 member 29)	SLC25A29 C14orf69 ORNT3	Homo sapiens (Human)	303
Q8N1M1	Q8N1M1	reviewed	BEST3_HUMAN	Bestrophin-3 (Vitelliform macular dystrophy 2-like protein 3)	BEST3 VMD2L3	Homo sapiens (Human)	668
Q8NDN9	Q8NDN9	reviewed	RCBT1_HUMAN	RCC1 and BTB domain-containing protein 1 (Chronic lymphocytic leukemia deletion region gene 7 protein) (CLL deletion region gene 7 protein) (Regulator of chromosome condensation and BTB domain-containing protein 1)	RCBTB1 CLLD7 E4.5	Homo sapiens (Human)	531
P25103	P25103	reviewed	NK1R_HUMAN	Substance-P receptor (SPR) (NK-1 receptor) (NK-1R) (Tachykinin receptor 1)	TACR1 NK1R TAC1R	Homo sapiens (Human)	407
O00187	O00187	reviewed	MASP2_HUMAN	Mannan-binding lectin serine protease 2 (EC 3.4.21.104) (MBL-associated serine protease 2) (Mannose-binding protein-associated serine protease 2) (MASP-2) [Cleaved into: Mannan-binding lectin serine protease 2 A chain; Mannan-binding lectin serine protease 2 B chain]	MASP2	Homo sapiens (Human)	686
Q5GH73	Q5GH73	reviewed	XKR6_HUMAN	XK-related protein 6	XKR6 C8orf21 C8orf5 C8orf7 XRG6	Homo sapiens (Human)	641
Q9BYG8	Q9BYG8	reviewed	GSDMC_HUMAN	Gasdermin-C (Melanoma-derived leucine zipper-containing extranuclear factor) [Cleaved into: Gasdermin-C, N-terminal (GSDMC-NT); Gasdermin-C, C-terminal (GSDMC-CT)]	GSDMC MLZE	Homo sapiens (Human)	508
P53618	P53618	reviewed	COPB_HUMAN	Coatomer subunit beta (Beta-coat protein) (Beta-COP)	COPB1 COPB MSTP026	Homo sapiens (Human)	953
P51798	P51798	reviewed	CLCN7_HUMAN	H(+)/Cl(-) exchange transporter 7 (Chloride channel 7 alpha subunit) (Chloride channel protein 7) (ClC-7)	CLCN7	Homo sapiens (Human)	805
Q9C0C7	Q9C0C7	reviewed	AMRA1_HUMAN	Activating molecule in BECN1-regulated autophagy protein 1 (DDB1- and CUL4-associated factor 3)	AMBRA1 DCAF3 KIAA1736	Homo sapiens (Human)	1298
Q6ZTR5	Q6ZTR5	reviewed	CFA47_HUMAN	Cilia- and flagella-associated protein 47	CFAP47 CHDC2 CXorf22 CXorf30 CXorf59	Homo sapiens (Human)	3187
Q13231	Q13231	reviewed	CHIT1_HUMAN	Chitotriosidase-1 (EC 3.2.1.14) (Chitinase-1)	CHIT1	Homo sapiens (Human)	466
Q9P2N4	Q9P2N4	reviewed	ATS9_HUMAN	A disintegrin and metalloproteinase with thrombospondin motifs 9 (ADAM-TS 9) (ADAM-TS9) (ADAMTS-9) (EC 3.4.24.-)	ADAMTS9 KIAA1312	Homo sapiens (Human)	1935
Q8N3Y3	Q8N3Y3	reviewed	LARG2_HUMAN	Xylosyl- and glucuronyltransferase LARGE2 (EC 2.4.-.-) (Glycosyltransferase-like 1B) (LARGE xylosyl- and glucuronyltransferase 2) [Includes: Alpha-1,3-xylosyltransferase LARGE2 (EC 2.4.2.-); Beta-1,3-glucuronyltransferase LARGE2 (EC 2.4.1.-)]	LARGE2 GYLTL1B PP5656	Homo sapiens (Human)	721
Q01974	Q01974	reviewed	ROR2_HUMAN	Tyrosine-protein kinase transmembrane receptor ROR2 (EC 2.7.10.1) (Neurotrophic tyrosine kinase, receptor-related 2)	ROR2 NTRKR2	Homo sapiens (Human)	943
P11117	P11117	reviewed	PPAL_HUMAN	Lysosomal acid phosphatase (LAP) (EC 3.1.3.2)	ACP2	Homo sapiens (Human)	423
Q6ICB0	Q6ICB0	reviewed	DESI1_HUMAN	Desumoylating isopeptidase 1 (DeSI-1) (EC 3.4.-.-) (PPPDE peptidase domain-containing protein 2) (Polyubiquitinated substrate transporter) (POST)	DESI1 FAM152B PPPDE2	Homo sapiens (Human)	168
Q9UMR5	Q9UMR5	reviewed	PPT2_HUMAN	Lysosomal thioesterase PPT2 (PPT-2) (EC 3.1.2.-) (S-thioesterase G14)	PPT2	Homo sapiens (Human)	302
Q6KC79	Q6KC79	reviewed	NIPBL_HUMAN	Nipped-B-like protein (Delangin) (SCC2 homolog)	NIPBL IDN3 SCC2	Homo sapiens (Human)	2804
P51788	P51788	reviewed	CLCN2_HUMAN	Chloride channel protein 2 (ClC-2)	CLCN2	Homo sapiens (Human)	898
Q9GZV9	Q9GZV9	reviewed	FGF23_HUMAN	Fibroblast growth factor 23 (FGF-23) (Phosphatonin) (Tumor-derived hypophosphatemia-inducing factor) [Cleaved into: Fibroblast growth factor 23 N-terminal peptide; Fibroblast growth factor 23 C-terminal peptide]	FGF23 HYPF UNQ3027/PRO9828	Homo sapiens (Human)	251
Q9ULJ3	Q9ULJ3	reviewed	ZBT21_HUMAN	Zinc finger and BTB domain-containing protein 21 (Zinc finger protein 295)	ZBTB21 KIAA1227 ZNF295	Homo sapiens (Human)	1066
Q3LI58	Q3LI58	reviewed	KR211_HUMAN	Keratin-associated protein 21-1	KRTAP21-1 KAP21.1	Homo sapiens (Human)	79
P98175	P98175	reviewed	RBM10_HUMAN	RNA-binding protein 10 (G patch domain-containing protein 9) (RNA-binding motif protein 10) (RNA-binding protein S1-1) (S1-1)	RBM10 DXS8237E GPATC9 GPATCH9 KIAA0122	Homo sapiens (Human)	930
O43525	O43525	reviewed	KCNQ3_HUMAN	Potassium voltage-gated channel subfamily KQT member 3 (KQT-like 3) (Potassium channel subunit alpha KvLQT3) (Voltage-gated potassium channel subunit Kv7.3)	KCNQ3	Homo sapiens (Human)	872
Q9UM54	Q9UM54	reviewed	MYO6_HUMAN	Unconventional myosin-VI (Unconventional myosin-6)	MYO6 KIAA0389	Homo sapiens (Human)	1294
Q3MJ16	Q3MJ16	reviewed	PA24E_HUMAN	Cytosolic phospholipase A2 epsilon (cPLA2-epsilon) (EC 3.1.1.4) (Calcium-dependent N-acyltransferase) (Phospholipase A2 group IVE)	PLA2G4E	Homo sapiens (Human)	868
Q8IW70	Q8IW70	reviewed	T151B_HUMAN	Transmembrane protein 151B (Transmembrane protein 193)	TMEM151B C6orf137 TMEM193	Homo sapiens (Human)	566
P49146	P49146	reviewed	NPY2R_HUMAN	Neuropeptide Y receptor type 2 (NPY2-R) (NPY-Y2 receptor) (Y2 receptor)	NPY2R	Homo sapiens (Human)	381
Q8N4L4	Q8N4L4	reviewed	SPEM1_HUMAN	Spermatid maturation protein 1	SPEM1 C17orf83	Homo sapiens (Human)	309
O15375	O15375	reviewed	MOT6_HUMAN	Monocarboxylate transporter 6 (MCT 6) (Monocarboxylate transporter 5) (MCT 5) (Solute carrier family 16 member 5)	SLC16A5 MCT5 MCT6	Homo sapiens (Human)	505
Q8TEW6	Q8TEW6	reviewed	DOK4_HUMAN	Docking protein 4 (Downstream of tyrosine kinase 4) (Insulin receptor substrate 5) (IRS-5) (IRS5)	DOK4	Homo sapiens (Human)	326
Q6IEE8	Q6IEE8	reviewed	SN12L_HUMAN	Schlafen family member 12-like	SLFN12L SLFN5	Homo sapiens (Human)	588
Q2M3T9	Q2M3T9	reviewed	HYAL4_HUMAN	Hyaluronidase-4 (Hyal-4) (EC 3.2.1.35) (Chondroitin sulfate endo-beta-N-acetylgalactosaminidase) (Chondroitin sulfate hydrolase) (CSHY) (Hyaluronoglucosaminidase-4)	HYAL4	Homo sapiens (Human)	481
Q32P41	Q32P41	reviewed	TRM5_HUMAN	tRNA (guanine(37)-N1)-methyltransferase (EC 2.1.1.228) (M1G-methyltransferase) (tRNA [GM37] methyltransferase) (tRNA methyltransferase 5 homolog)	TRMT5 KIAA1393 TRM5	Homo sapiens (Human)	509
Q96FW1	Q96FW1	reviewed	OTUB1_HUMAN	Ubiquitin thioesterase OTUB1 (EC 3.4.19.12) (Deubiquitinating enzyme OTUB1) (OTU domain-containing ubiquitin aldehyde-binding protein 1) (Otubain-1) (hOTU1) (Ubiquitin-specific-processing protease OTUB1)	OTUB1 OTB1 OTU1 HSPC263	Homo sapiens (Human)	271
Q8N1I0	Q8N1I0	reviewed	DOCK4_HUMAN	Dedicator of cytokinesis protein 4	DOCK4 KIAA0716	Homo sapiens (Human)	1966
Q8TB52	Q8TB52	reviewed	FBX30_HUMAN	F-box only protein 30	FBXO30 FBX30	Homo sapiens (Human)	745
Q8WTR7	Q8WTR7	reviewed	ZN473_HUMAN	Zinc finger protein 473 (Zinc finger protein 100 homolog) (Zfp-100)	ZNF473 KIAA1141 ZFP100	Homo sapiens (Human)	871
Q9UNN8	Q9UNN8	reviewed	EPCR_HUMAN	Endothelial protein C receptor (Activated protein C receptor) (APC receptor) (Endothelial cell protein C receptor) (CD antigen CD201)	PROCR EPCR	Homo sapiens (Human)	238
Q8WXD0	Q8WXD0	reviewed	RXFP2_HUMAN	Relaxin receptor 2 (G-protein coupled receptor 106) (G-protein coupled receptor affecting testicular descent) (Leucine-rich repeat-containing G-protein coupled receptor 8) (Relaxin family peptide receptor 2)	RXFP2 GPR106 GREAT LGR8	Homo sapiens (Human)	754
Q9P2H3	Q9P2H3	reviewed	IFT80_HUMAN	Intraflagellar transport protein 80 homolog (WD repeat-containing protein 56)	IFT80 KIAA1374 WDR56	Homo sapiens (Human)	777
Q9HCK1	Q9HCK1	reviewed	ZDBF2_HUMAN	DBF4-type zinc finger-containing protein 2	ZDBF2 KIAA1571	Homo sapiens (Human)	2354
Q9H3E2	Q9H3E2	reviewed	SNX25_HUMAN	Sorting nexin-25	SNX25 MSTP043	Homo sapiens (Human)	840
O75909	O75909	reviewed	CCNK_HUMAN	Cyclin-K	CCNK CPR4	Homo sapiens (Human)	580
Q8IXR9	Q8IXR9	reviewed	CL056_HUMAN	Uncharacterized protein C12orf56	C12orf56	Homo sapiens (Human)	622
Q13686	Q13686	reviewed	ALKB1_HUMAN	Nucleic acid dioxygenase ALKBH1 (EC 1.14.11.-) (Alkylated DNA repair protein alkB homolog 1) (Alpha-ketoglutarate-dependent dioxygenase ABH1) (DNA 6mA demethylase) (DNA N6-methyl adenine demethylase ALKBH1) (EC 1.14.11.51) (DNA lyase ABH1) (EC 4.2.99.18) (DNA oxidative demethylase ALKBH1) (EC 1.14.11.33) (mRNA N(3)-methylcytidine demethylase) (EC 1.14.11.-)	ALKBH1 ABH ABH1 ALKBH	Homo sapiens (Human)	389
Q8N9B4	Q8N9B4	reviewed	ANR42_HUMAN	Ankyrin repeat domain-containing protein 42	ANKRD42	Homo sapiens (Human)	389
Q96QS3	Q96QS3	reviewed	ARX_HUMAN	Homeobox protein ARX (Aristaless-related homeobox)	ARX	Homo sapiens (Human)	562
P21580	P21580	reviewed	TNAP3_HUMAN	Tumor necrosis factor alpha-induced protein 3 (TNF alpha-induced protein 3) (EC 2.3.2.-) (EC 3.4.19.12) (OTU domain-containing protein 7C) (Putative DNA-binding protein A20) (Zinc finger protein A20) [Cleaved into: A20p50; A20p37]	TNFAIP3 OTUD7C	Homo sapiens (Human)	790
Q03164	Q03164	reviewed	KMT2A_HUMAN	Histone-lysine N-methyltransferase 2A (Lysine N-methyltransferase 2A) (EC 2.1.1.364) (ALL-1) (CXXC-type zinc finger protein 7) (Cysteine methyltransferase KMT2A) (EC 2.1.1.-) (Myeloid/lymphoid or mixed-lineage leukemia) (Myeloid/lymphoid or mixed-lineage leukemia protein 1) (Trithorax-like protein) (Zinc finger protein HRX) [Cleaved into: MLL cleavage product N320 (N-terminal cleavage product of …	KMT2A ALL1 CXXC7 HRX HTRX MLL MLL1 TRX1	Homo sapiens (Human)	3969
Q8TCT1	Q8TCT1	reviewed	PHOP1_HUMAN	Phosphoethanolamine/phosphocholine phosphatase (EC 3.1.3.75)	PHOSPHO1	Homo sapiens (Human)	267
Q9Y2I7	Q9Y2I7	reviewed	FYV1_HUMAN	1-phosphatidylinositol 3-phosphate 5-kinase (Phosphatidylinositol 3-phosphate 5-kinase) (EC 2.7.1.150) (FYVE finger-containing phosphoinositide kinase) (PIKfyve) (Phosphatidylinositol 3-phosphate 5-kinase type III) (PIPkin-III) (Type III PIP kinase) (Serine-protein kinase PIKFYVE) (EC 2.7.11.1)	PIKFYVE KIAA0981 PIP5K3	Homo sapiens (Human)	2098
Q96RD7	Q96RD7	reviewed	PANX1_HUMAN	Pannexin-1	PANX1 MRS1 UNQ2529/PRO6028	Homo sapiens (Human)	426
Q9C0G0	Q9C0G0	reviewed	ZN407_HUMAN	Zinc finger protein 407	ZNF407 KIAA1703	Homo sapiens (Human)	2248
P21397	P21397	reviewed	AOFA_HUMAN	Amine oxidase [flavin-containing] A (EC 1.4.3.21) (EC 1.4.3.4) (Monoamine oxidase type A) (MAO-A)	MAOA	Homo sapiens (Human)	527
Q6NTF9	Q6NTF9	reviewed	RHBD2_HUMAN	Rhomboid domain-containing protein 2	RHBDD2 RHBDL7	Homo sapiens (Human)	364
Q6ZVL6	Q6ZVL6	reviewed	K154L_HUMAN	UPF0606 protein KIAA1549L	KIAA1549L C11orf41 C11orf69	Homo sapiens (Human)	1849
Q9BYX4	Q9BYX4	reviewed	IFIH1_HUMAN	Interferon-induced helicase C domain-containing protein 1 (EC 3.6.4.13) (Clinically amyopathic dermatomyositis autoantigen 140 kDa) (CADM-140 autoantigen) (Helicase with 2 CARD domains) (Helicard) (Interferon-induced with helicase C domain protein 1) (Melanoma differentiation-associated protein 5) (MDA-5) (Murabutide down-regulated protein) (RIG-I-like receptor 2) (RLR-2) (RNA helicase-DEAD box p…	IFIH1 MDA5 RH116	Homo sapiens (Human)	1025
O43819	O43819	reviewed	SCO2_HUMAN	Protein SCO2 homolog, mitochondrial	SCO2	Homo sapiens (Human)	266
Q4VNC0	Q4VNC0	reviewed	AT135_HUMAN	Probable cation-transporting ATPase 13A5 (EC 7.2.2.-) (P5-ATPase isoform 5)	ATP13A5 UNQ488/PRO1004	Homo sapiens (Human)	1218
Q9P2K9	Q9P2K9	reviewed	DISP3_HUMAN	Protein dispatched homolog 3 (Patched domain-containing protein 2)	DISP3 KIAA1337 PTCHD2	Homo sapiens (Human)	1392
Q3SYB3	Q3SYB3	reviewed	FX4L6_HUMAN	Forkhead box protein D4-like 6 (FOXD4-like 6)	FOXD4L6	Homo sapiens (Human)	417
P62241	P62241	reviewed	RS8_HUMAN	40S ribosomal protein S8 (Small ribosomal subunit protein eS8)	RPS8 OK/SW-cl.83	Homo sapiens (Human)	208
Q9NVJ2	Q9NVJ2	reviewed	ARL8B_HUMAN	ADP-ribosylation factor-like protein 8B (EC 3.6.5.2) (ADP-ribosylation factor-like protein 10C) (Novel small G protein indispensable for equal chromosome segregation 1)	ARL8B ARL10C GIE1	Homo sapiens (Human)	186
O60506	O60506	reviewed	HNRPQ_HUMAN	Heterogeneous nuclear ribonucleoprotein Q (hnRNP Q) (Glycine- and tyrosine-rich RNA-binding protein) (GRY-RBP) (NS1-associated protein 1) (Synaptotagmin-binding, cytoplasmic RNA-interacting protein)	SYNCRIP HNRPQ NSAP1	Homo sapiens (Human)	623
P13929	P13929	reviewed	ENOB_HUMAN	Beta-enolase (EC 4.2.1.11) (2-phospho-D-glycerate hydro-lyase) (Enolase 3) (Muscle-specific enolase) (MSE) (Skeletal muscle enolase)	ENO3	Homo sapiens (Human)	434
O43795	O43795	reviewed	MYO1B_HUMAN	Unconventional myosin-Ib (MYH-1c) (Myosin I alpha) (MMI-alpha) (MMIa)	MYO1B	Homo sapiens (Human)	1136
Q9Y426	Q9Y426	reviewed	C2CD2_HUMAN	C2 domain-containing protein 2 (Transmembrane protein 24-like)	C2CD2 C21orf25 C21orf258 TMEM24L	Homo sapiens (Human)	696
Q8N660	Q8N660	reviewed	NBPFF_HUMAN	Neuroblastoma breakpoint family member 15 (Neuroblastoma breakpoint family member 16)	NBPF15 NBPF16	Homo sapiens (Human)	670
P42892	P42892	reviewed	ECE1_HUMAN	Endothelin-converting enzyme 1 (ECE-1) (EC 3.4.24.71)	ECE1	Homo sapiens (Human)	770
Q86V21	Q86V21	reviewed	AACS_HUMAN	Acetoacetyl-CoA synthetase (EC 6.2.1.16) (Acyl-CoA synthetase family member 1) (Protein sur-5 homolog)	AACS ACSF1	Homo sapiens (Human)	672
A6NNM8	A6NNM8	reviewed	TTL13_HUMAN	Tubulin polyglutamylase TTLL13 (EC 6.3.2.-) (Tubulin tyrosine ligase like 13) (Tubulin tyrosine ligase-like family member 13 pseudogene) (Tubulin--tyrosine ligase-like protein 13)	TTLL13 TTLL13P	Homo sapiens (Human)	815
Q5JQF8	Q5JQF8	reviewed	PAP1M_HUMAN	Polyadenylate-binding protein 1-like 2 (RNA-binding motif protein 32) (RNA-binding protein 32)	PABPC1L2A PABPC1L2 RBM32A; PABPC1L2B PABPC1L2 RBM32B	Homo sapiens (Human)	200
O00519	O00519	reviewed	FAAH1_HUMAN	Fatty-acid amide hydrolase 1 (EC 3.5.1.99) (Anandamide amidohydrolase 1) (Fatty acid ester hydrolase) (EC 3.1.1.-) (Oleamide hydrolase 1)	FAAH FAAH1	Homo sapiens (Human)	579
Q5BKZ1	Q5BKZ1	reviewed	ZN326_HUMAN	DBIRD complex subunit ZNF326 (Zinc finger protein 326) (Zinc finger protein interacting with mRNPs and DBC1)	ZNF326 ZIRD	Homo sapiens (Human)	582
Q96DZ1	Q96DZ1	reviewed	ERLEC_HUMAN	Endoplasmic reticulum lectin 1 (ER lectin) (Erlectin) (XTP3-transactivated gene B protein)	ERLEC1 C2orf30 XTP3TPB UNQ1878/PRO4321	Homo sapiens (Human)	483
Q9H1Y0	Q9H1Y0	reviewed	ATG5_HUMAN	Autophagy protein 5 (APG5-like) (Apoptosis-specific protein)	ATG5 APG5L ASP	Homo sapiens (Human)	275
Q6P2E9	Q6P2E9	reviewed	EDC4_HUMAN	Enhancer of mRNA-decapping protein 4 (Autoantigen Ge-1) (Autoantigen RCD-8) (Human enhancer of decapping large subunit) (Hedls)	EDC4 HEDLS	Homo sapiens (Human)	1401
Q9NVP4	Q9NVP4	reviewed	DZAN1_HUMAN	Double zinc ribbon and ankyrin repeat-containing protein 1	DZANK1 C20orf12 C20orf84	Homo sapiens (Human)	752
Q8WUA2	Q8WUA2	reviewed	PPIL4_HUMAN	Peptidyl-prolyl cis-trans isomerase-like 4 (PPIase) (EC 5.2.1.8) (Cyclophilin-like protein PPIL4) (Rotamase PPIL4)	PPIL4	Homo sapiens (Human)	492
Q96MD7	Q96MD7	reviewed	CI085_HUMAN	Uncharacterized protein C9orf85	C9orf85	Homo sapiens (Human)	179
P27930	P27930	reviewed	IL1R2_HUMAN	Interleukin-1 receptor type 2 (IL-1R-2) (IL-1RT-2) (IL-1RT2) (CD121 antigen-like family member B) (CDw121b) (IL-1 type II receptor) (Interleukin-1 receptor beta) (IL-1R-beta) (Interleukin-1 receptor type II) (CD antigen CD121b) [Cleaved into: Interleukin-1 receptor type 2, membrane form (mIL-1R2) (mIL-1RII); Interleukin-1 receptor type 2, soluble form (sIL-1R2) (sIL-1RII)]	IL1R2 IL1RB	Homo sapiens (Human)	398
Q7Z478	Q7Z478	reviewed	DHX29_HUMAN	ATP-dependent RNA helicase DHX29 (EC 3.6.4.13) (DEAH box protein 29) (Nucleic acid helicase DDXx)	DHX29 DDX29	Homo sapiens (Human)	1369
Q96AN5	Q96AN5	reviewed	TM143_HUMAN	Transmembrane protein 143	TMEM143 UNQ5922/PRO19813	Homo sapiens (Human)	459
Q4KMQ2	Q4KMQ2	reviewed	ANO6_HUMAN	Anoctamin-6 (Small-conductance calcium-activated nonselective cation channel) (SCAN channel) (Transmembrane protein 16F)	ANO6 TMEM16F	Homo sapiens (Human)	910
P29033	P29033	reviewed	CXB2_HUMAN	Gap junction beta-2 protein (Connexin-26) (Cx26)	GJB2	Homo sapiens (Human)	226
P35504	P35504	reviewed	UD15_HUMAN	UDP-glucuronosyltransferase 1A5 (UGT1A5) (EC 2.4.1.17) (UDP-glucuronosyltransferase 1-5) (UDPGT 1-5) (UGT1*5) (UGT1-05) (UGT1.5) (UDP-glucuronosyltransferase 1-E) (UGT-1E) (UGT1E)	UGT1A5 GNT1 UGT1	Homo sapiens (Human)	534
Q5SVJ3	Q5SVJ3	reviewed	CA100_HUMAN	Uncharacterized protein C1orf100	C1orf100	Homo sapiens (Human)	147
Q92839	Q92839	reviewed	HYAS1_HUMAN	Hyaluronan synthase 1 (EC 2.4.1.212) (Hyaluronate synthase 1) (Hyaluronic acid synthase 1) (HA synthase 1) (HuHAS1)	HAS1 HAS	Homo sapiens (Human)	578
Q9H9S3	Q9H9S3	reviewed	S61A2_HUMAN	Protein transport protein Sec61 subunit alpha isoform 2 (Sec61 alpha-2)	SEC61A2	Homo sapiens (Human)	476
Q5T0L3	Q5T0L3	reviewed	SPT46_HUMAN	Spermatogenesis-associated protein 46	SPATA46 C1orf111 HSD20	Homo sapiens (Human)	261
P32121	P32121	reviewed	ARRB2_HUMAN	Beta-arrestin-2 (Arrestin beta-2) (Non-visual arrestin-3)	ARRB2 ARB2 ARR2	Homo sapiens (Human)	409
Q08043	Q08043	reviewed	ACTN3_HUMAN	Alpha-actinin-3 (Alpha-actinin skeletal muscle isoform 3) (F-actin cross-linking protein)	ACTN3	Homo sapiens (Human)	901
Q15735	Q15735	reviewed	PI5PA_HUMAN	Phosphatidylinositol 4,5-bisphosphate 5-phosphatase A (EC 3.1.3.36) (Inositol polyphosphate 5-phosphatase J) (Phosphatidylinositol 1,3,4,5-tetrakisphosphate 5-phosphatase) (EC 3.1.3.56) (Phosphatidylinositol 1,4,5-trisphosphate 5-phosphatase) (EC 3.1.3.56)	INPP5J PIB5PA PIPP	Homo sapiens (Human)	1006
Q8IZJ3	Q8IZJ3	reviewed	CPMD8_HUMAN	C3 and PZP-like alpha-2-macroglobulin domain-containing protein 8	CPAMD8 KIAA1283	Homo sapiens (Human)	1885
O15067	O15067	reviewed	PUR4_HUMAN	Phosphoribosylformylglycinamidine synthase (FGAM synthase) (FGAMS) (EC 6.3.5.3) (Formylglycinamide ribonucleotide amidotransferase) (FGAR amidotransferase) (FGAR-AT) (Formylglycinamide ribotide amidotransferase) (Phosphoribosylformylglycineamide amidotransferase)	PFAS KIAA0361	Homo sapiens (Human)	1338
Q96KN8	Q96KN8	reviewed	PLAT5_HUMAN	Phospholipase A and acyltransferase 5 (Ca(2+)-independent N-acyltransferase) (iNAT) (EC 2.3.1.-, EC 3.1.1.32, EC 3.1.1.4) (H-rev107-like protein 5) (HRAS-like suppressor 5) (HRSL5)	PLAAT5 HRASLS5 HRLP5	Homo sapiens (Human)	279
Q8TE60	Q8TE60	reviewed	ATS18_HUMAN	A disintegrin and metalloproteinase with thrombospondin motifs 18 (ADAM-TS 18) (ADAM-TS18) (ADAMTS-18) (EC 3.4.24.-)	ADAMTS18 ADAMTS21	Homo sapiens (Human)	1221
Q7L622	Q7L622	reviewed	G2E3_HUMAN	G2/M phase-specific E3 ubiquitin-protein ligase (EC 2.3.2.26) (G2/M phase-specific HECT-type E3 ubiquitin transferase)	G2E3 KIAA1333	Homo sapiens (Human)	706
Q6ZS30	Q6ZS30	reviewed	NBEL1_HUMAN	Neurobeachin-like protein 1 (Amyotrophic lateral sclerosis 2 chromosomal region candidate gene 16 protein) (Amyotrophic lateral sclerosis 2 chromosomal region candidate gene 17 protein)	NBEAL1 ALS2CR16 ALS2CR17	Homo sapiens (Human)	2694
Q6NSI8	Q6NSI8	reviewed	SANBR_HUMAN	SANT and BTB domain regulator of class switch recombination (SANT and BTB domain regulator of CSR)	SANBR KIAA1841	Homo sapiens (Human)	718
O15240	O15240	reviewed	VGF_HUMAN	Neurosecretory protein VGF [Cleaved into: Neuroendocrine regulatory peptide-1 (NERP-1); Neuroendocrine regulatory peptide-2 (NERP-2); VGF-derived peptide TLQP-21; VGF-derived peptide TLQP-62; Antimicrobial peptide VGF[554-577]]	VGF	Homo sapiens (Human)	615
P48163	P48163	reviewed	MAOX_HUMAN	NADP-dependent malic enzyme (NADP-ME) (EC 1.1.1.40) (Malic enzyme 1)	ME1	Homo sapiens (Human)	572
Q3LI73	Q3LI73	reviewed	KR194_HUMAN	Keratin-associated protein 19-4	KRTAP19-4 KAP19.4	Homo sapiens (Human)	84
O75182	O75182	reviewed	SIN3B_HUMAN	Paired amphipathic helix protein Sin3b (Histone deacetylase complex subunit Sin3b) (Transcriptional corepressor Sin3b)	SIN3B KIAA0700	Homo sapiens (Human)	1162
P49354	P49354	reviewed	FNTA_HUMAN	Protein farnesyltransferase/geranylgeranyltransferase type-1 subunit alpha (EC 2.5.1.58) (EC 2.5.1.59) (CAAX farnesyltransferase subunit alpha) (FTase-alpha) (Ras proteins prenyltransferase subunit alpha) (Type I protein geranyl-geranyltransferase subunit alpha) (GGTase-I-alpha)	FNTA	Homo sapiens (Human)	379
D6RIA3	D6RIA3	reviewed	CD054_HUMAN	Uncharacterized protein C4orf54 (Familial obliterative portal venopathy)	C4orf54 FOPV	Homo sapiens (Human)	1793
Q9H091	Q9H091	reviewed	ZMY15_HUMAN	Zinc finger MYND domain-containing protein 15	ZMYND15	Homo sapiens (Human)	742
O94854	O94854	reviewed	K0754_HUMAN	Microtubule-actin cross-linking factor 1, isoforms 6/7 (Uncharacterized protein KIAA0754)	MACF1 KIAA0754	Homo sapiens (Human)	3515
Q15155	Q15155	reviewed	NOMO1_HUMAN	BOS complex subunit NOMO1 (Nodal modulator 1) (pM5 protein)	NOMO1 PM5	Homo sapiens (Human)	1222
O95376	O95376	reviewed	ARI2_HUMAN	E3 ubiquitin-protein ligase ARIH2 (ARI-2) (Protein ariadne-2 homolog) (EC 2.3.2.31) (RING-type E3 ubiquitin transferase ARIH2) (Triad1 protein)	ARIH2 ARI2 TRIAD1 HT005	Homo sapiens (Human)	493
P23942	P23942	reviewed	PRPH2_HUMAN	Peripherin-2 (Retinal degeneration slow protein) (Tetraspanin-22) (Tspan-22)	PRPH2 PRPH RDS TSPAN22	Homo sapiens (Human)	346
Q9NP59	Q9NP59	reviewed	S40A1_HUMAN	Solute carrier family 40 member 1 (Ferroportin-1) (Iron-regulated transporter 1)	SLC40A1 FPN1 IREG1 SLC11A3 MSTP079	Homo sapiens (Human)	571
P18564	P18564	reviewed	ITB6_HUMAN	Integrin beta-6	ITGB6	Homo sapiens (Human)	788
O43309	O43309	reviewed	ZSC12_HUMAN	Zinc finger and SCAN domain-containing protein 12 (Zinc finger protein 305) (Zinc finger protein 96)	ZSCAN12 KIAA0426 ZNF305 ZNF96	Homo sapiens (Human)	611
Q6JEL2	Q6JEL2	reviewed	KLH10_HUMAN	Kelch-like protein 10	KLHL10	Homo sapiens (Human)	608
O75717	O75717	reviewed	WDHD1_HUMAN	WD repeat and HMG-box DNA-binding protein 1 (Acidic nucleoplasmic DNA-binding protein 1) (And-1)	WDHD1 AND1	Homo sapiens (Human)	1129
Q9NR34	Q9NR34	reviewed	MA1C1_HUMAN	Mannosyl-oligosaccharide 1,2-alpha-mannosidase IC (EC 3.2.1.113) (HMIC) (Mannosidase alpha class 1C member 1) (Processing alpha-1,2-mannosidase IC) (Alpha-1,2-mannosidase IC)	MAN1C1 MAN1A3 MAN1C	Homo sapiens (Human)	630
P46093	P46093	reviewed	GPR4_HUMAN	G-protein coupled receptor 4 (G-protein coupled receptor 6C.l) (GPR6C.l)	GPR4	Homo sapiens (Human)	362
Q9HAP2	Q9HAP2	reviewed	MLXIP_HUMAN	MLX-interacting protein (Class E basic helix-loop-helix protein 36) (bHLHe36) (Transcriptional activator MondoA)	MLXIP BHLHE36 KIAA0867 MIR MONDOA	Homo sapiens (Human)	919
P49841	P49841	reviewed	GSK3B_HUMAN	Glycogen synthase kinase-3 beta (GSK-3 beta) (EC 2.7.11.26) (Serine/threonine-protein kinase GSK3B) (EC 2.7.11.1)	GSK3B	Homo sapiens (Human)	420
Q96LP6	Q96LP6	reviewed	CL042_HUMAN	Uncharacterized protein C12orf42	C12orf42	Homo sapiens (Human)	360
Q8TD84	Q8TD84	reviewed	DSCL1_HUMAN	Cell adhesion molecule DSCAML1 (Down syndrome cell adhesion molecule 2) (Down syndrome cell adhesion molecule-like protein 1)	DSCAML1 DSCAM2 KIAA1132	Homo sapiens (Human)	2053
P35555	P35555	reviewed	FBN1_HUMAN	Fibrillin-1 [Cleaved into: Asprosin]	FBN1 FBN	Homo sapiens (Human)	2871
Q86SR1	Q86SR1	reviewed	GLT10_HUMAN	Polypeptide N-acetylgalactosaminyltransferase 10 (EC 2.4.1.41) (Polypeptide GalNAc transferase 10) (GalNAc-T10) (pp-GaNTase 10) (Protein-UDP acetylgalactosaminyltransferase 10) (UDP-GalNAc:polypeptide N-acetylgalactosaminyltransferase 10)	GALNT10	Homo sapiens (Human)	603
P51530	P51530	reviewed	DNA2_HUMAN	DNA replication ATP-dependent helicase/nuclease DNA2 (hDNA2) (DNA replication ATP-dependent helicase-like homolog) [Includes: DNA replication nuclease DNA2 (EC 3.1.-.-); DNA replication ATP-dependent helicase DNA2 (EC 3.6.4.12)]	DNA2 DNA2L KIAA0083	Homo sapiens (Human)	1060
Q99944	Q99944	reviewed	EGFL8_HUMAN	Epidermal growth factor-like protein 8 (EGF-like protein 8) (Vascular endothelial statin-2) (VE-statin-2)	EGFL8 C6orf8 NG3 UNQ8752/PRO29920	Homo sapiens (Human)	293
Q9UBY0	Q9UBY0	reviewed	SL9A2_HUMAN	Sodium/hydrogen exchanger 2 (Na(+)/H(+) exchanger 2) (NHE-2) (Solute carrier family 9 member 2)	SLC9A2 NHE2	Homo sapiens (Human)	812
P48664	P48664	reviewed	EAA4_HUMAN	Excitatory amino acid transporter 4 (Sodium-dependent glutamate/aspartate transporter) (Solute carrier family 1 member 6)	SLC1A6 EAAT4	Homo sapiens (Human)	564
Q9BXX0	Q9BXX0	reviewed	EMIL2_HUMAN	EMILIN-2 (Elastin microfibril interface-located protein 2) (Elastin microfibril interfacer 2) (Protein FOAP-10)	EMILIN2	Homo sapiens (Human)	1053
Q07699	Q07699	reviewed	SCN1B_HUMAN	Sodium channel subunit beta-1	SCN1B	Homo sapiens (Human)	218
Q9Y6Q1	Q9Y6Q1	reviewed	CAN6_HUMAN	Calpain-6 (Calpain-like protease X-linked) (Calpamodulin) (CalpM)	CAPN6 CALPM CANPX	Homo sapiens (Human)	641
Q9NR20	Q9NR20	reviewed	DYRK4_HUMAN	Dual specificity tyrosine-phosphorylation-regulated kinase 4 (EC 2.7.12.1)	DYRK4	Homo sapiens (Human)	520
Q9NRD8	Q9NRD8	reviewed	DUOX2_HUMAN	Dual oxidase 2 (EC 1.11.1.-) (EC 1.6.3.1) (Large NOX 2) (Long NOX 2) (NADH/NADPH thyroid oxidase p138-tox) (NADPH oxidase/peroxidase DUOX2) (NADPH thyroid oxidase 2) (Thyroid oxidase 2) (p138 thyroid oxidase)	DUOX2 LNOX2 THOX2	Homo sapiens (Human)	1548
Q15878	Q15878	reviewed	CAC1E_HUMAN	Voltage-dependent R-type calcium channel subunit alpha-1E (Brain calcium channel II) (BII) (Calcium channel, L type, alpha-1 polypeptide, isoform 6) (Voltage-gated calcium channel subunit alpha Cav2.3)	CACNA1E CACH6 CACNL1A6	Homo sapiens (Human)	2313
P36776	P36776	reviewed	LONM_HUMAN	Lon protease homolog, mitochondrial (EC 3.4.21.53) (LONHs) (Lon protease-like protein) (LONP) (Mitochondrial ATP-dependent protease Lon) (Serine protease 15)	LONP1 PRSS15	Homo sapiens (Human)	959
P49750	P49750	reviewed	YLPM1_HUMAN	YLP motif-containing protein 1 (Nuclear protein ZAP3) (ZAP113)	YLPM1 C14orf170 ZAP3	Homo sapiens (Human)	2146
A0AVI2	A0AVI2	reviewed	FR1L5_HUMAN	Fer-1-like protein 5	FER1L5	Homo sapiens (Human)	2057
Q5W188	Q5W188	reviewed	CST9P_HUMAN	Putative cystatin-9-like protein CST9LP1 (Cystatin-9-like pseudogene 1)	CST9LP1	Homo sapiens (Human)	147
O60312	O60312	reviewed	AT10A_HUMAN	Phospholipid-transporting ATPase VA (EC 7.6.2.1) (ATPase class V type 10A) (Aminophospholipid translocase VA) (P4-ATPase flippase complex alpha subunit ATP10A)	ATP10A ATP10C ATPVA ATPVC KIAA0566	Homo sapiens (Human)	1499
O75072	O75072	reviewed	FKTN_HUMAN	Ribitol-5-phosphate transferase FKTN (EC 2.7.8.-) (Fukutin) (Fukuyama-type congenital muscular dystrophy protein) (Ribitol-5-phosphate transferase)	FKTN FCMD	Homo sapiens (Human)	461
P43629	P43629	reviewed	KI3L1_HUMAN	Killer cell immunoglobulin-like receptor 3DL1 (CD158 antigen-like family member E) (HLA-BW4-specific inhibitory NK cell receptor) (Natural killer-associated transcript 3) (NKAT-3) (p70 natural killer cell receptor clones CL-2/CL-11) (p70 NK receptor CL-2/CL-11) (CD antigen CD158e)	KIR3DL1 CD158E NKAT3 NKB1	Homo sapiens (Human)	444
Q8NGR1	Q8NGR1	reviewed	O13A1_HUMAN	Olfactory receptor 13A1 (Olfactory receptor OR10-3)	OR13A1	Homo sapiens (Human)	328
P48065	P48065	reviewed	S6A12_HUMAN	Sodium- and chloride-dependent betaine transporter (BGT-1) (Na(+)/Cl(-) betaine/GABA transporter) (Solute carrier family 6 member 12)	SLC6A12	Homo sapiens (Human)	614
Q9H0U3	Q9H0U3	reviewed	MAGT1_HUMAN	Magnesium transporter protein 1 (MagT1) (Dolichyl-diphosphooligosaccharide--protein glycosyltransferase subunit MAGT1) (Oligosaccharyl transferase subunit MAGT1) (Implantation-associated protein) (IAP)	MAGT1 IAG2 PSEC0084 UNQ628/PRO1244	Homo sapiens (Human)	335
Q6N063	Q6N063	reviewed	OGFD2_HUMAN	2-oxoglutarate and iron-dependent oxygenase domain-containing protein 2 (EC 1.14.11.-)	OGFOD2	Homo sapiens (Human)	350
O00398	O00398	reviewed	P2Y10_HUMAN	Putative P2Y purinoceptor 10 (P2Y10) (P2Y-like receptor)	P2RY10	Homo sapiens (Human)	339
Q9UDX5	Q9UDX5	reviewed	MTFP1_HUMAN	Mitochondrial fission process protein 1 (Mitochondrial 18 kDa protein) (MTP18)	MTFP1 MTP18 HSPC242 My022	Homo sapiens (Human)	166
P08069	P08069	reviewed	IGF1R_HUMAN	Insulin-like growth factor 1 receptor (EC 2.7.10.1) (Insulin-like growth factor I receptor) (IGF-I receptor) (CD antigen CD221) [Cleaved into: Insulin-like growth factor 1 receptor alpha chain; Insulin-like growth factor 1 receptor beta chain]	IGF1R	Homo sapiens (Human)	1367
O43298	O43298	reviewed	ZBT43_HUMAN	Zinc finger and BTB domain-containing protein 43 (Zinc finger and BTB domain-containing protein 22B) (Zinc finger protein 297B) (ZnF-x)	ZBTB43 KIAA0414 ZBTB22B ZNF297B	Homo sapiens (Human)	467
P49238	P49238	reviewed	CX3C1_HUMAN	CX3C chemokine receptor 1 (C-X3-C CKR-1) (CX3CR1) (Beta chemokine receptor-like 1) (CMK-BRL-1) (CMK-BRL1) (Fractalkine receptor) (G-protein coupled receptor 13) (V28)	CX3CR1 CMKBRL1 GPR13	Homo sapiens (Human)	355
A0A494C0Z2	A0A494C0Z2	reviewed	SPD13_HUMAN	Putative speedy protein E13	SPDYE13	Homo sapiens (Human)	265
Q8N1D5	Q8N1D5	reviewed	CF107_HUMAN	Cilia- and flagella-associated protein 107	CFAP107 C1orf158	Homo sapiens (Human)	194
O43707	O43707	reviewed	ACTN4_HUMAN	Alpha-actinin-4 (Non-muscle alpha-actinin 4)	ACTN4	Homo sapiens (Human)	911
O15371	O15371	reviewed	EIF3D_HUMAN	Eukaryotic translation initiation factor 3 subunit D (eIF3d) (Eukaryotic translation initiation factor 3 subunit 7) (eIF-3-zeta) (eIF3 p66)	EIF3D EIF3S7	Homo sapiens (Human)	548
P0DN25	P0DN25	reviewed	C1C1L_HUMAN	C1GALT1-specific chaperone 1-like protein	C1GALT1C1L	Homo sapiens (Human)	315
Q8NHY6	Q8NHY6	reviewed	ZFP28_HUMAN	Zinc finger protein 28 homolog (Zfp-28) (Krueppel-like zinc finger factor X6)	ZFP28 KIAA1431	Homo sapiens (Human)	868
Q96T68	Q96T68	reviewed	SETB2_HUMAN	Histone-lysine N-methyltransferase SETDB2 (EC 2.1.1.366) (Chronic lymphocytic leukemia deletion region gene 8 protein) (Lysine N-methyltransferase 1F) (SET domain bifurcated 2)	SETDB2 C13orf4 CLLD8 KMT1F	Homo sapiens (Human)	719
P01588	P01588	reviewed	EPO_HUMAN	Erythropoietin (Epoetin)	EPO	Homo sapiens (Human)	193
P15882	P15882	reviewed	CHIN_HUMAN	N-chimaerin (A-chimaerin) (Alpha-chimerin) (N-chimerin) (NC) (Rho GTPase-activating protein 2)	CHN1 ARHGAP2 CHN	Homo sapiens (Human)	459
P98082	P98082	reviewed	DAB2_HUMAN	Disabled homolog 2 (Adaptor molecule disabled-2) (Differentially expressed in ovarian carcinoma 2) (DOC-2) (Differentially-expressed protein 2)	DAB2 DOC2	Homo sapiens (Human)	770
Q3SYC2	Q3SYC2	reviewed	MOGT2_HUMAN	2-acylglycerol O-acyltransferase 2 (EC 2.3.1.22) (Acyl-CoA:monoacylglycerol acyltransferase 2) (MGAT2) (hMGAT2) (Diacylglycerol O-acyltransferase candidate 5) (hDC5) (Diacylglycerol acyltransferase 2-like protein 5) (Monoacylglycerol O-acyltransferase 2)	MOGAT2 DC5 DGAT2L5	Homo sapiens (Human)	334
Q14498	Q14498	reviewed	RBM39_HUMAN	RNA-binding protein 39 (CAPER alpha) (CAPERalpha) (Hepatocellular carcinoma protein 1) (RNA-binding motif protein 39) (RNA-binding region-containing protein 2) (Splicing factor HCC1)	RBM39 HCC1 RNPC2	Homo sapiens (Human)	530
P59536	P59536	reviewed	T2R41_HUMAN	Taste receptor type 2 member 41 (T2R41) (Taste receptor type 2 member 59) (T2R59)	TAS2R41	Homo sapiens (Human)	307
Q86XQ3	Q86XQ3	reviewed	CTSR3_HUMAN	Cation channel sperm-associated protein 3 (CatSper3) (Ca(v)-like protein) (One-repeat calcium channel-like protein)	CATSPER3	Homo sapiens (Human)	398
P40617	P40617	reviewed	ARL4A_HUMAN	ADP-ribosylation factor-like protein 4A	ARL4A ARL4	Homo sapiens (Human)	200
Q8N4M1	Q8N4M1	reviewed	CTL3_HUMAN	Choline transporter-like protein 3 (Solute carrier family 44 member 3)	SLC44A3 CTL3 UNQ558/PRO1115	Homo sapiens (Human)	653
Q9NZM1	Q9NZM1	reviewed	MYOF_HUMAN	Myoferlin (Fer-1-like protein 3)	MYOF FER1L3 KIAA1207	Homo sapiens (Human)	2061
O75564	O75564	reviewed	JERKY_HUMAN	Jerky protein homolog	JRK JH8	Homo sapiens (Human)	556
Q8NE00	Q8NE00	reviewed	TM104_HUMAN	Transmembrane protein 104	TMEM104	Homo sapiens (Human)	496
Q9HCR9	Q9HCR9	reviewed	PDE11_HUMAN	Dual 3',5'-cyclic-AMP and -GMP phosphodiesterase 11A (EC 3.1.4.35) (EC 3.1.4.53) (cAMP and cGMP phosphodiesterase 11A)	PDE11A	Homo sapiens (Human)	933
Q14669	Q14669	reviewed	TRIPC_HUMAN	E3 ubiquitin-protein ligase TRIP12 (EC 2.3.2.26) (E3 ubiquitin-protein ligase for Arf) (ULF) (HECT-type E3 ubiquitin transferase TRIP12) (Thyroid receptor-interacting protein 12) (TR-interacting protein 12) (TRIP-12)	TRIP12 KIAA0045 ULF	Homo sapiens (Human)	1992
Q8IWU6	Q8IWU6	reviewed	SULF1_HUMAN	Extracellular sulfatase Sulf-1 (hSulf-1) (EC 3.1.6.-)	SULF1 KIAA1077	Homo sapiens (Human)	871
O14686	O14686	reviewed	KMT2D_HUMAN	Histone-lysine N-methyltransferase 2D (Lysine N-methyltransferase 2D) (EC 2.1.1.364) (ALL1-related protein) (Myeloid/lymphoid or mixed-lineage leukemia protein 2)	KMT2D ALR MLL2 MLL4	Homo sapiens (Human)	5537
Q8IX18	Q8IX18	reviewed	DHX40_HUMAN	Probable ATP-dependent RNA helicase DHX40 (EC 3.6.4.13) (DEAH box protein 40) (Protein PAD)	DHX40 DDX40 ARG147	Homo sapiens (Human)	779
Q16851	Q16851	reviewed	UGPA_HUMAN	UTP--glucose-1-phosphate uridylyltransferase (EC 2.7.7.9) (UDP-glucose pyrophosphorylase) (UDPGP) (UGPase)	UGP2 UGP1	Homo sapiens (Human)	508
O43251	O43251	reviewed	RFOX2_HUMAN	RNA binding protein fox-1 homolog 2 (Fox-1 homolog B) (Hexaribonucleotide-binding protein 2) (RNA-binding motif protein 9) (RNA-binding protein 9) (Repressor of tamoxifen transcriptional activity)	RBFOX2 FOX2 HRNBP2 RBM9 RTA	Homo sapiens (Human)	390
Q9UI33	Q9UI33	reviewed	SCNBA_HUMAN	Sodium channel protein type 11 subunit alpha (Peripheral nerve sodium channel 5) (PN5) (Sensory neuron sodium channel 2) (Sodium channel protein type XI subunit alpha) (Voltage-gated sodium channel subunit alpha Nav1.9) (hNaN)	SCN11A SCN12A SNS2	Homo sapiens (Human)	1791
P29275	P29275	reviewed	AA2BR_HUMAN	Adenosine receptor A2b	ADORA2B	Homo sapiens (Human)	332
O95359	O95359	reviewed	TACC2_HUMAN	Transforming acidic coiled-coil-containing protein 2 (Anti-Zuai-1) (AZU-1)	TACC2	Homo sapiens (Human)	2948
Q4ZIN3	Q4ZIN3	reviewed	MBRL_HUMAN	Membralin (Transmembrane protein 259)	TMEM259 C19orf6	Homo sapiens (Human)	620
P56559	P56559	reviewed	ARL4C_HUMAN	ADP-ribosylation factor-like protein 4C (ADP-ribosylation factor-like protein 7) (ADP-ribosylation factor-like protein LAK)	ARL4C ARL7	Homo sapiens (Human)	192
O95267	O95267	reviewed	GRP1_HUMAN	RAS guanyl-releasing protein 1 (Calcium and DAG-regulated guanine nucleotide exchange factor II) (CalDAG-GEFII) (Ras guanyl-releasing protein)	RASGRP1 RASGRP	Homo sapiens (Human)	797
Q9UPU3	Q9UPU3	reviewed	SORC3_HUMAN	VPS10 domain-containing receptor SorCS3	SORCS3 KIAA1059	Homo sapiens (Human)	1222
Q5M9Q1	Q5M9Q1	reviewed	NKAPL_HUMAN	NKAP-like protein	NKAPL C6orf194	Homo sapiens (Human)	402
Q9H2X9	Q9H2X9	reviewed	S12A5_HUMAN	Solute carrier family 12 member 5 (Electroneutral potassium-chloride cotransporter 2) (K-Cl cotransporter 2) (hKCC2) (Neuronal K-Cl cotransporter)	SLC12A5 KCC2 KIAA1176	Homo sapiens (Human)	1139
Q8TCN5	Q8TCN5	reviewed	ZN507_HUMAN	Zinc finger protein 507	ZNF507 KIAA1084	Homo sapiens (Human)	953
Q9Y5F2	Q9Y5F2	reviewed	PCDBB_HUMAN	Protocadherin beta-11 (PCDH-beta-11)	PCDHB11	Homo sapiens (Human)	797
Q5TAG4	Q5TAG4	reviewed	NBPFC_HUMAN	Neuroblastoma breakpoint family member 12 (Chromosome 1 amplified sequence 1)	NBPF12 COAS1 KIAA1245	Homo sapiens (Human)	1457
P48029	P48029	reviewed	SC6A8_HUMAN	Sodium- and chloride-dependent creatine transporter 1 (CT1) (Creatine transporter 1) (Solute carrier family 6 member 8)	SLC6A8	Homo sapiens (Human)	635
P16989	P16989	reviewed	YBOX3_HUMAN	Y-box-binding protein 3 (Cold shock domain-containing protein A) (DNA-binding protein A) (Single-strand DNA-binding protein NF-GMB)	YBX3 CSDA DBPA	Homo sapiens (Human)	372
Q8IV36	Q8IV36	reviewed	HID1_HUMAN	Protein HID1 (Down-regulated in multiple cancers 1) (HID1 domain-containing protein) (Protein hid-1 homolog)	HID1 C17orf28 DMC1	Homo sapiens (Human)	788
Q99704	Q99704	reviewed	DOK1_HUMAN	Docking protein 1 (Downstream of tyrosine kinase 1) (p62(dok)) (pp62)	DOK1	Homo sapiens (Human)	481
Q03001	Q03001	reviewed	DYST_HUMAN	Dystonin (230 kDa bullous pemphigoid antigen) (230/240 kDa bullous pemphigoid antigen) (Bullous pemphigoid antigen 1) (BPA) (Bullous pemphigoid antigen) (Dystonia musculorum protein) (Hemidesmosomal plaque protein)	DST BP230 BP240 BPAG1 DMH DT KIAA0728	Homo sapiens (Human)	7570
Q7Z6W7	Q7Z6W7	reviewed	DNJB7_HUMAN	DnaJ homolog subfamily B member 7	DNAJB7 HSC3	Homo sapiens (Human)	309
P12235	P12235	reviewed	ADT1_HUMAN	ADP/ATP translocase 1 (ADP,ATP carrier protein 1) (ADP,ATP carrier protein, heart/skeletal muscle isoform T1) (Adenine nucleotide translocator 1) (ANT 1) (Solute carrier family 25 member 4)	SLC25A4 AAC1 ANT1	Homo sapiens (Human)	298
Q9BQK8	Q9BQK8	reviewed	LPIN3_HUMAN	Phosphatidate phosphatase LPIN3 (EC 3.1.3.4) (Lipin-3) (Lipin-3-like)	LPIN3 LIPN3L	Homo sapiens (Human)	851
P12236	P12236	reviewed	ADT3_HUMAN	ADP/ATP translocase 3 (ADP,ATP carrier protein 3) (ADP,ATP carrier protein, isoform T2) (ANT 2) (Adenine nucleotide translocator 3) (ANT 3) (Solute carrier family 25 member 6) [Cleaved into: ADP/ATP translocase 3, N-terminally processed]	SLC25A6 AAC3 ANT3 CDABP0051	Homo sapiens (Human)	298
O75023	O75023	reviewed	LIRB5_HUMAN	Leukocyte immunoglobulin-like receptor subfamily B member 5 (CD85 antigen-like family member C) (Leukocyte immunoglobulin-like receptor 8) (LIR-8) (CD antigen CD85c)	LILRB5 LIR8	Homo sapiens (Human)	590
Q99707	Q99707	reviewed	METH_HUMAN	Methionine synthase (MS) (EC 2.1.1.13) (5-methyltetrahydrofolate--homocysteine methyltransferase) (Cobalamin-dependent methionine synthase) (Vitamin-B12 dependent methionine synthase)	MTR	Homo sapiens (Human)	1265
Q15436	Q15436	reviewed	SC23A_HUMAN	Protein transport protein Sec23A (hSec23A) (SEC23-related protein A)	SEC23A	Homo sapiens (Human)	765
Q9C0B6	Q9C0B6	reviewed	BRNP2_HUMAN	BMP/retinoic acid-inducible neural-specific protein 2 (DBCCR1-like protein 2)	BRINP2 DBCCR1L2 FAM5B KIAA1747	Homo sapiens (Human)	783
O75129	O75129	reviewed	ASTN2_HUMAN	Astrotactin-2	ASTN2 KIAA0634	Homo sapiens (Human)	1339
Q6NT55	Q6NT55	reviewed	CP4FN_HUMAN	Ultra-long-chain fatty acid omega-hydroxylase (EC 1.14.14.177) (Cytochrome P450 4F22)	CYP4F22	Homo sapiens (Human)	531
Q9UPU7	Q9UPU7	reviewed	TBD2B_HUMAN	TBC1 domain family member 2B	TBC1D2B KIAA1055	Homo sapiens (Human)	963
Q5TI25	Q5TI25	reviewed	NBPFE_HUMAN	Neuroblastoma breakpoint family member 14	NBPF14	Homo sapiens (Human)	921
Q13330	Q13330	reviewed	MTA1_HUMAN	Metastasis-associated protein MTA1	MTA1	Homo sapiens (Human)	715
Q969N2	Q969N2	reviewed	PIGT_HUMAN	GPI transamidase component PIG-T (Phosphatidylinositol-glycan biosynthesis class T protein)	PIGT CGI-06 PSEC0163 UNQ716/PRO1379	Homo sapiens (Human)	578
Q9NWB1	Q9NWB1	reviewed	RFOX1_HUMAN	RNA binding protein fox-1 homolog 1 (Ataxin-2-binding protein 1) (Fox-1 homolog A) (Hexaribonucleotide-binding protein 1)	RBFOX1 A2BP A2BP1 FOX1 HRNBP1	Homo sapiens (Human)	397
Q9BQG0	Q9BQG0	reviewed	MBB1A_HUMAN	Myb-binding protein 1A	MYBBP1A P160	Homo sapiens (Human)	1328
Q8IUK5	Q8IUK5	reviewed	PLDX1_HUMAN	Plexin domain-containing protein 1 (Tumor endothelial marker 3) (Tumor endothelial marker 7)	PLXDC1 TEM3 TEM7	Homo sapiens (Human)	500
P57057	P57057	reviewed	G6PT2_HUMAN	Glucose-6-phosphate exchanger SLC37A1 (Glycerol-3-phosphate permease) (G-3-P permease) (Solute carrier family 37 member 1)	SLC37A1 G3PP	Homo sapiens (Human)	533
Q9H0C2	Q9H0C2	reviewed	ADT4_HUMAN	ADP/ATP translocase 4 (ADP,ATP carrier protein 4) (Adenine nucleotide translocator 4) (ANT 4) (Solute carrier family 25 member 31) (Sperm flagellar energy carrier protein)	SLC25A31 AAC4 ANT4 SFEC	Homo sapiens (Human)	315
Q8N6C5	Q8N6C5	reviewed	IGSF1_HUMAN	Immunoglobulin superfamily member 1 (IgSF1) (Immunoglobulin-like domain-containing protein 1) (Inhibin-binding protein) (InhBP) (Pituitary gland-specific factor 2) (p120)	IGSF1 IGDC1 KIAA0364 PGSF2	Homo sapiens (Human)	1336
P30876	P30876	reviewed	RPB2_HUMAN	DNA-directed RNA polymerase II subunit RPB2 (EC 2.7.7.6) (DNA-directed RNA polymerase II 140 kDa polypeptide) (DNA-directed RNA polymerase II subunit B) (RNA polymerase II subunit 2) (RNA polymerase II subunit B2)	POLR2B	Homo sapiens (Human)	1174
Q8TAC9	Q8TAC9	reviewed	SCAM5_HUMAN	Secretory carrier-associated membrane protein 5 (Secretory carrier membrane protein 5) (hSCAMP5)	SCAMP5	Homo sapiens (Human)	235
Q12884	Q12884	reviewed	SEPR_HUMAN	Prolyl endopeptidase FAP (EC 3.4.21.26) (170 kDa melanoma membrane-bound gelatinase) (Dipeptidyl peptidase FAP) (EC 3.4.14.5) (Fibroblast activation protein alpha) (FAPalpha) (Gelatine degradation protease FAP) (EC 3.4.21.-) (Integral membrane serine protease) (Post-proline cleaving enzyme) (Serine integral membrane protease) (SIMP) (Surface-expressed protease) (Seprase) [Cleaved into: Antiplasmi…	FAP	Homo sapiens (Human)	760
Q9NRB3	Q9NRB3	reviewed	CHSTC_HUMAN	Carbohydrate sulfotransferase 12 (EC 2.8.2.5) (Chondroitin 4-O-sulfotransferase 2) (Chondroitin 4-sulfotransferase 2) (C4ST-2) (C4ST2) (Sulfotransferase Hlo)	CHST12 UNQ500/PRO1017	Homo sapiens (Human)	414
Q8N5D6	Q8N5D6	reviewed	GBGT1_HUMAN	Globoside alpha-1,3-N-acetylgalactosaminyltransferase 1 (EC 2.4.1.-) (Forssman glycolipid synthase-like protein)	GBGT1 UNQ2513/PRO6002	Homo sapiens (Human)	347
O75333	O75333	reviewed	TBX10_HUMAN	T-box transcription factor TBX10 (T-box protein 10)	TBX10 TBX7	Homo sapiens (Human)	385
P24462	P24462	reviewed	CP3A7_HUMAN	Cytochrome P450 3A7 (EC 1.14.14.1) (CYPIIIA7) (Cytochrome P450-HFLA) (P450HLp2)	CYP3A7	Homo sapiens (Human)	503
O00206	O00206	reviewed	TLR4_HUMAN	Toll-like receptor 4 (hToll) (CD antigen CD284)	TLR4	Homo sapiens (Human)	839
P21817	P21817	reviewed	RYR1_HUMAN	Ryanodine receptor 1 (RYR-1) (RyR1) (Skeletal muscle calcium release channel) (Skeletal muscle ryanodine receptor) (Skeletal muscle-type ryanodine receptor) (Type 1 ryanodine receptor)	RYR1 RYDR	Homo sapiens (Human)	5038
Q8WU17	Q8WU17	reviewed	RN139_HUMAN	E3 ubiquitin-protein ligase RNF139 (EC 2.3.2.27) (RING finger protein 139) (RING-type E3 ubiquitin transferase RNF139) (Translocation in renal carcinoma on chromosome 8 protein)	RNF139 TRC8	Homo sapiens (Human)	664
Q6IPT4	Q6IPT4	reviewed	NB5R5_HUMAN	NADH-cytochrome b5 reductase-like (EC 1.6.2.2)	CYB5RL	Homo sapiens (Human)	315
Q9UH17	Q9UH17	reviewed	ABC3B_HUMAN	DNA dC->dU-editing enzyme APOBEC-3B (A3B) (EC 3.5.4.38) (Phorbolin-1-related protein) (Phorbolin-2/3)	APOBEC3B	Homo sapiens (Human)	382
P63128	P63128	reviewed	POK9_HUMAN	Endogenous retrovirus group K member 9 Pol protein (HERV-K(C6) Gag-Pol protein) (HERV-K109 Gag-Pol protein) (HERV-K_6q14.1 provirus ancestral Gag-Pol polyprotein) [Includes: Protease (EC 3.4.23.50) (PR) (Retropepsin); Reverse transcriptase/ribonuclease H (EC 2.7.7.49) (EC 2.7.7.7) (EC 3.1.26.4) (p66 RT)]	ERVK-9	Homo sapiens (Human)	1117
Q6ZT07	Q6ZT07	reviewed	TBCD9_HUMAN	TBC1 domain family member 9 (TBC1 domain family member 9A)	TBC1D9 KIAA0882 TBC1D9A	Homo sapiens (Human)	1266
Q9HC10	Q9HC10	reviewed	OTOF_HUMAN	Otoferlin (Fer-1-like protein 2)	OTOF FER1L2	Homo sapiens (Human)	1997
P69849	P69849	reviewed	NOMO3_HUMAN	BOS complex subunit NOMO3 (Nodal modulator 3) (pM5 protein 3)	NOMO3	Homo sapiens (Human)	1222
P22680	P22680	reviewed	CP7A1_HUMAN	Cytochrome P450 7A1 (24-hydroxycholesterol 7-alpha-hydroxylase) (EC 1.14.14.26) (CYPVII) (Cholesterol 7-alpha-hydroxylase) (Cholesterol 7-alpha-monooxygenase) (EC 1.14.14.23)	CYP7A1 CYP7	Homo sapiens (Human)	504
P08572	P08572	reviewed	CO4A2_HUMAN	Collagen alpha-2(IV) chain [Cleaved into: Canstatin]	COL4A2	Homo sapiens (Human)	1712
Q12830	Q12830	reviewed	BPTF_HUMAN	Nucleosome-remodeling factor subunit BPTF (Bromodomain and PHD finger-containing transcription factor) (Fetal Alz-50 clone 1 protein) (Fetal Alzheimer antigen)	BPTF FAC1 FALZ	Homo sapiens (Human)	3046
Q99706	Q99706	reviewed	KI2L4_HUMAN	Killer cell immunoglobulin-like receptor 2DL4 (CD158 antigen-like family member D) (G9P) (Killer cell inhibitory receptor 103AS) (KIR-103AS) (MHC class I NK cell receptor KIR103AS) (CD antigen CD158d)	KIR2DL4 CD158D KIR103AS	Homo sapiens (Human)	377
P06733	P06733	reviewed	ENOA_HUMAN	Alpha-enolase (EC 4.2.1.11) (2-phospho-D-glycerate hydro-lyase) (C-myc promoter-binding protein) (Enolase 1) (MBP-1) (MPB-1) (Non-neural enolase) (NNE) (Phosphopyruvate hydratase) (Plasminogen-binding protein)	ENO1 ENO1L1 MBPB1 MPB1	Homo sapiens (Human)	434
Q9NVR5	Q9NVR5	reviewed	KTU_HUMAN	Protein kintoun (Dynein assembly factor 2, axonemal)	DNAAF2 C14orf104 KTU	Homo sapiens (Human)	837
Q9UIW2	Q9UIW2	reviewed	PLXA1_HUMAN	Plexin-A1 (Semaphorin receptor NOV)	PLXNA1 NOV PLXN1	Homo sapiens (Human)	1896
Q9HD36	Q9HD36	reviewed	B2L10_HUMAN	Bcl-2-like protein 10 (Bcl2-L-10) (Anti-apoptotic protein Boo) (Anti-apoptotic protein NrH) (Apoptosis regulator Bcl-B)	BCL2L10 BCL-B BCLB BOO DIVA	Homo sapiens (Human)	204
Q8TAB3	Q8TAB3	reviewed	PCD19_HUMAN	Protocadherin-19	PCDH19 KIAA1313	Homo sapiens (Human)	1148
Q9HAU8	Q9HAU8	reviewed	RNPL1_HUMAN	Aminopeptidase RNPEPL1 (EC 3.4.11.-) (Arginyl aminopeptidase-like 1) (Methionyl aminopeptidase) (EC 3.4.11.18)	RNPEPL1	Homo sapiens (Human)	725
P36888	P36888	reviewed	FLT3_HUMAN	Receptor-type tyrosine-protein kinase FLT3 (EC 2.7.10.1) (FL cytokine receptor) (Fetal liver kinase-2) (FLK-2) (Fms-like tyrosine kinase 3) (FLT-3) (Stem cell tyrosine kinase 1) (STK-1) (CD antigen CD135)	FLT3 CD135 FLK2 STK1	Homo sapiens (Human)	993
O43823	O43823	reviewed	AKAP8_HUMAN	A-kinase anchor protein 8 (AKAP-8) (A-kinase anchor protein 95 kDa) (AKAP 95)	AKAP8 AKAP95	Homo sapiens (Human)	692
Q12946	Q12946	reviewed	FOXF1_HUMAN	Forkhead box protein F1 (Forkhead-related activator 1) (FREAC-1) (Forkhead-related protein FKHL5) (Forkhead-related transcription factor 1)	FOXF1 FKHL5 FREAC1	Homo sapiens (Human)	379
Q9NQ36	Q9NQ36	reviewed	SCUB2_HUMAN	Signal peptide, CUB and EGF-like domain-containing protein 2 (Protein CEGP1) (Scube/You)	SCUBE2 CEGP1	Homo sapiens (Human)	999
O14830	O14830	reviewed	PPE2_HUMAN	Serine/threonine-protein phosphatase with EF-hands 2 (PPEF-2) (EC 3.1.3.16)	PPEF2	Homo sapiens (Human)	753
Q5JST6	Q5JST6	reviewed	EFHC2_HUMAN	EF-hand domain-containing family member C2	EFHC2	Homo sapiens (Human)	749
Q96GM1	Q96GM1	reviewed	PLPR2_HUMAN	Phospholipid phosphatase-related protein type 2 (Inactive phospholipid phosphatase PLPPR2) (Lipid phosphate phosphatase-related protein type 2) (Plasticity-related gene 4 protein) (PRG-4)	PLPPR2 LPPR2 PRG4	Homo sapiens (Human)	343
Q5VXU1	Q5VXU1	reviewed	NKAI2_HUMAN	Sodium/potassium-transporting ATPase subunit beta-1-interacting protein 2 (Na(+)/K(+)-transporting ATPase subunit beta-1-interacting protein 2) (Protein FAM77B) (T-cell lymphoma breakpoint-associated target protein 1)	NKAIN2 FAM77B TCBA1	Homo sapiens (Human)	208
Q9ULH0	Q9ULH0	reviewed	KDIS_HUMAN	Kinase D-interacting substrate of 220 kDa (Ankyrin repeat-rich membrane-spanning protein)	KIDINS220 ARMS KIAA1250	Homo sapiens (Human)	1771
Q9BZW4	Q9BZW4	reviewed	TM6S2_HUMAN	Transmembrane 6 superfamily member 2	TM6SF2	Homo sapiens (Human)	377
P43630	P43630	reviewed	KI3L2_HUMAN	Killer cell immunoglobulin-like receptor 3DL2 (CD158 antigen-like family member K) (Natural killer-associated transcript 4) (NKAT-4) (p70 natural killer cell receptor clone CL-5) (p70 NK receptor CL-5) (CD antigen CD158k)	KIR3DL2 CD158K NKAT4	Homo sapiens (Human)	455
O75022	O75022	reviewed	LIRB3_HUMAN	Leukocyte immunoglobulin-like receptor subfamily B member 3 (LIR-3) (Leukocyte immunoglobulin-like receptor 3) (CD85 antigen-like family member A) (Immunoglobulin-like transcript 5) (ILT-5) (Monocyte inhibitory receptor HL9) (CD antigen CD85a)	LILRB3 ILT5 LIR3	Homo sapiens (Human)	631
Q309B1	Q309B1	reviewed	TR16L_HUMAN	Tripartite motif-containing protein 16-like protein (Tripartite motif-containing protein 70)	TRIM16L TRIM70	Homo sapiens (Human)	348
Q9ULW3	Q9ULW3	reviewed	ABT1_HUMAN	Activator of basal transcription 1 (hABT1) (Basal transcriptional activator)	ABT1	Homo sapiens (Human)	272
Q5SYB0	Q5SYB0	reviewed	FRPD1_HUMAN	FERM and PDZ domain-containing protein 1 (FERM domain-containing protein 2)	FRMPD1 FRMD2 KIAA0967	Homo sapiens (Human)	1578
Q96CW5	Q96CW5	reviewed	GCP3_HUMAN	Gamma-tubulin complex component 3 (GCP-3) (hGCP3) (Gamma-ring complex protein 104 kDa) (h104p) (hGrip104) (Spindle pole body protein Spc98 homolog) (hSpc98)	TUBGCP3 GCP3	Homo sapiens (Human)	907
A2A3N6	A2A3N6	reviewed	PIPSL_HUMAN	Putative PIP5K1A and PSMD4-like protein (PIP5K1A-PSMD4)	PIPSL PSMD4P2	Homo sapiens (Human)	862
P54886	P54886	reviewed	P5CS_HUMAN	Delta-1-pyrroline-5-carboxylate synthase (P5CS) (Aldehyde dehydrogenase family 18 member A1) [Includes: Glutamate 5-kinase (GK) (EC 2.7.2.11) (Gamma-glutamyl kinase); Gamma-glutamyl phosphate reductase (GPR) (EC 1.2.1.41) (Glutamate-5-semialdehyde dehydrogenase) (Glutamyl-gamma-semialdehyde dehydrogenase)]	ALDH18A1 GSAS P5CS PYCS	Homo sapiens (Human)	795
P51861	P51861	reviewed	CDR1_HUMAN	Cerebellar degeneration-related antigen 1 (CDR34)	CDR1	Homo sapiens (Human)	262
O14828	O14828	reviewed	SCAM3_HUMAN	Secretory carrier-associated membrane protein 3 (Secretory carrier membrane protein 3)	SCAMP3 C1orf3 PROPIN1	Homo sapiens (Human)	347
Q92847	Q92847	reviewed	GHSR_HUMAN	Growth hormone secretagogue receptor type 1 (GHS-R) (GH-releasing peptide receptor) (GHRP) (Ghrelin receptor)	GHSR	Homo sapiens (Human)	366
A0PK00	A0PK00	reviewed	T120B_HUMAN	Transmembrane protein 120B	TMEM120B	Homo sapiens (Human)	339
P08034	P08034	reviewed	CXB1_HUMAN	Gap junction beta-1 protein (Connexin-32) (Cx32) (GAP junction 28 kDa liver protein)	GJB1 CX32	Homo sapiens (Human)	283
Q1KMD3	Q1KMD3	reviewed	HNRL2_HUMAN	Heterogeneous nuclear ribonucleoprotein U-like protein 2 (Scaffold-attachment factor A2) (SAF-A2)	HNRNPUL2 HNRPUL2	Homo sapiens (Human)	747
Q99523	Q99523	reviewed	SORT_HUMAN	Sortilin (100 kDa NT receptor) (Glycoprotein 95) (Gp95) (Neurotensin receptor 3) (NT3) (NTR3)	SORT1	Homo sapiens (Human)	831
Q9BXT5	Q9BXT5	reviewed	TEX15_HUMAN	Testis-expressed protein 15 (Cancer/testis antigen 42) (CT42)	TEX15	Homo sapiens (Human)	2789
P52757	P52757	reviewed	CHIO_HUMAN	Beta-chimaerin (Beta-chimerin) (Rho GTPase-activating protein 3)	CHN2 ARHGAP3 BCH	Homo sapiens (Human)	468
Q15413	Q15413	reviewed	RYR3_HUMAN	Ryanodine receptor 3 (RYR-3) (RyR3) (Brain ryanodine receptor-calcium release channel) (Brain-type ryanodine receptor) (Type 3 ryanodine receptor)	RYR3 HBRR	Homo sapiens (Human)	4870
Q9NPI9	Q9NPI9	reviewed	KCJ16_HUMAN	Inward rectifier potassium channel 16 (Inward rectifier K(+) channel Kir5.1) (Potassium channel, inwardly rectifying subfamily J member 16)	KCNJ16	Homo sapiens (Human)	418
Q13201	Q13201	reviewed	MMRN1_HUMAN	Multimerin-1 (EMILIN-4) (Elastin microfibril interface located protein 4) (Elastin microfibril interfacer 4) (Endothelial cell multimerin) [Cleaved into: Platelet glycoprotein Ia*; 155 kDa platelet multimerin (p-155) (p155)]	MMRN1 ECM EMILIN4 GPIA* MMRN	Homo sapiens (Human)	1228
O43497	O43497	reviewed	CAC1G_HUMAN	Voltage-dependent T-type calcium channel subunit alpha-1G (Cav3.1c) (NBR13) (Voltage-gated calcium channel subunit alpha Cav3.1)	CACNA1G KIAA1123	Homo sapiens (Human)	2377
Q96EY1	Q96EY1	reviewed	DNJA3_HUMAN	DnaJ homolog subfamily A member 3, mitochondrial (DnaJ protein Tid-1) (hTid-1) (Hepatocellular carcinoma-associated antigen 57) (Tumorous imaginal discs protein Tid56 homolog)	DNAJA3 HCA57 TID1	Homo sapiens (Human)	480
Q8NFT2	Q8NFT2	reviewed	STEA2_HUMAN	Metalloreductase STEAP2 (EC 1.16.1.-) (Prostate cancer-associated protein 1) (Protein up-regulated in metastatic prostate cancer) (PUMPCn) (Six-transmembrane epithelial antigen of prostate 2) (SixTransMembrane protein of prostate 1)	STEAP2 PCANAP1 STAMP1 UNQ6507/PRO23203	Homo sapiens (Human)	490
P05141	P05141	reviewed	ADT2_HUMAN	ADP/ATP translocase 2 (ADP,ATP carrier protein 2) (ADP,ATP carrier protein, fibroblast isoform) (Adenine nucleotide translocator 2) (ANT 2) (Solute carrier family 25 member 5) [Cleaved into: ADP/ATP translocase 2, N-terminally processed]	SLC25A5 AAC2 ANT2	Homo sapiens (Human)	298
O95972	O95972	reviewed	BMP15_HUMAN	Bone morphogenetic protein 15 (BMP-15) (Growth/differentiation factor 9B) (GDF-9B)	BMP15 GDF9B	Homo sapiens (Human)	392
P07437	P07437	reviewed	TBB5_HUMAN	Tubulin beta chain (Tubulin beta-5 chain)	TUBB TUBB5 OK/SW-cl.56	Homo sapiens (Human)	444
Q8TDX9	Q8TDX9	reviewed	PK1L1_HUMAN	Polycystic kidney disease protein 1-like 1 (PC1-like 1 protein) (Polycystin-1L1)	PKD1L1 UNQ5785/PRO19563	Homo sapiens (Human)	2849
Q6UXD5	Q6UXD5	reviewed	SE6L2_HUMAN	Seizure 6-like protein 2	SEZ6L2 PSK UNQ1903/PRO4349	Homo sapiens (Human)	910
Q6X784	Q6X784	reviewed	ZPBP2_HUMAN	Zona pellucida-binding protein 2 (ZPBP-like protein)	ZPBP2 ZPBPL	Homo sapiens (Human)	338
Q53H82	Q53H82	reviewed	LACB2_HUMAN	Endoribonuclease LACTB2 (EC 3.1.27.-) (Beta-lactamase-like protein 2)	LACTB2 CGI-83	Homo sapiens (Human)	288
P46098	P46098	reviewed	5HT3A_HUMAN	5-hydroxytryptamine receptor 3A (5-HT3-A) (5-HT3A) (5-hydroxytryptamine receptor 3) (5-HT-3) (5-HT3R) (Serotonin receptor 3A) (Serotonin-gated ion channel receptor)	HTR3A 5HT3R HTR3	Homo sapiens (Human)	478
Q8NC67	Q8NC67	reviewed	NETO2_HUMAN	Neuropilin and tolloid-like protein 2 (Brain-specific transmembrane protein containing 2 CUB and 1 LDL-receptor class A domains protein 2)	NETO2 BTCL2 UNQ1926/PRO4401	Homo sapiens (Human)	525
Q3V5L5	Q3V5L5	reviewed	MGT5B_HUMAN	Alpha-1,6-mannosylglycoprotein 6-beta-N-acetylglucosaminyltransferase B (EC 2.4.1.-) (EC 2.4.1.155) (Alpha-mannoside beta-1,6-N-acetylglucosaminyltransferase B) (GlcNAc-T Vb) (GNT-Vb) (hGnTVb) (Mannoside acetylglucosaminyltransferase 5B) (N-acetylglucosaminyl-transferase Vb) (N-acetylglucosaminyltransferase IX) (GNT-IX)	MGAT5B KIAA2008	Homo sapiens (Human)	792
Q9Y239	Q9Y239	reviewed	NOD1_HUMAN	Nucleotide-binding oligomerization domain-containing protein 1 (Caspase recruitment domain-containing protein 4)	NOD1 CARD4	Homo sapiens (Human)	953
O95453	O95453	reviewed	PARN_HUMAN	Poly(A)-specific ribonuclease PARN (EC 3.1.13.4) (Deadenylating nuclease) (Deadenylation nuclease) (Polyadenylate-specific ribonuclease)	PARN DAN	Homo sapiens (Human)	639
Q9NP73	Q9NP73	reviewed	ALG13_HUMAN	Putative bifunctional UDP-N-acetylglucosamine transferase and deubiquitinase ALG13 (EC 2.4.1.141) (EC 3.4.19.12) (Asparagine-linked glycosylation 13 homolog) (Glycosyltransferase 28 domain-containing protein 1) (UDP-N-acetylglucosamine transferase subunit ALG13 homolog)	ALG13 CXorf45 GLT28D1 MDS031	Homo sapiens (Human)	1137
Q9UKU9	Q9UKU9	reviewed	ANGL2_HUMAN	Angiopoietin-related protein 2 (Angiopoietin-like protein 2)	ANGPTL2 ARP2 UNQ170/PRO196	Homo sapiens (Human)	493
Q93034	Q93034	reviewed	CUL5_HUMAN	Cullin-5 (CUL-5) (Vasopressin-activated calcium-mobilizing receptor 1) (VACM-1)	CUL5 VACM1	Homo sapiens (Human)	780
Q96P48	Q96P48	reviewed	ARAP1_HUMAN	Arf-GAP with Rho-GAP domain, ANK repeat and PH domain-containing protein 1 (Centaurin-delta-2) (Cnt-d2)	ARAP1 CENTD2 KIAA0782	Homo sapiens (Human)	1450
P36021	P36021	reviewed	MOT8_HUMAN	Monocarboxylate transporter 8 (MCT 8) (Monocarboxylate transporter 7) (MCT 7) (Solute carrier family 16 member 2) (X-linked PEST-containing transporter)	SLC16A2 MCT7 MCT8 XPCT	Homo sapiens (Human)	539
P22310	P22310	reviewed	UD14_HUMAN	UDP-glucuronosyltransferase 1A4 (UGT1A4) (EC 2.4.1.17) (Bilirubin-specific UDPGT isozyme 2) (hUG-BR2) (UDP-glucuronosyltransferase 1-4) (UDPGT 1-4) (UGT1*4) (UGT1-04) (UGT1.4) (UDP-glucuronosyltransferase 1-D) (UGT-1D) (UGT1D)	UGT1A4 GNT1 UGT1	Homo sapiens (Human)	534
Q8IX30	Q8IX30	reviewed	SCUB3_HUMAN	Signal peptide, CUB and EGF-like domain-containing protein 3	SCUBE3 CEGF3	Homo sapiens (Human)	993
Q12947	Q12947	reviewed	FOXF2_HUMAN	Forkhead box protein F2 (Forkhead-related activator 2) (FREAC-2) (Forkhead-related protein FKHL6) (Forkhead-related transcription factor 2)	FOXF2 FKHL6 FREAC2	Homo sapiens (Human)	444
Q99715	Q99715	reviewed	COCA1_HUMAN	Collagen alpha-1(XII) chain	COL12A1 COL12A1L	Homo sapiens (Human)	3063
Q96GX1	Q96GX1	reviewed	TECT2_HUMAN	Tectonic-2	TCTN2 C12orf38 TECT2	Homo sapiens (Human)	697
P49641	P49641	reviewed	MA2A2_HUMAN	Alpha-mannosidase 2x (EC 3.2.1.114) (Alpha-mannosidase IIx) (Man IIx) (Mannosidase alpha class 2A member 2) (Mannosyl-oligosaccharide 1,3-1,6-alpha-mannosidase)	MAN2A2 MANA2X	Homo sapiens (Human)	1150
Q9NR23	Q9NR23	reviewed	GDF3_HUMAN	Growth/differentiation factor 3 (GDF-3)	GDF3 UNQ222/PRO248	Homo sapiens (Human)	364
Q8IYX7	Q8IYX7	reviewed	SAXO1_HUMAN	Stabilizer of axonemal microtubules 1	SAXO1 C9orf138 FAM154A	Homo sapiens (Human)	474
Q6ZSS7	Q6ZSS7	reviewed	MFSD6_HUMAN	Major facilitator superfamily domain-containing protein 6 (Macrophage MHC class I receptor 2 homolog)	MFSD6 MMR2	Homo sapiens (Human)	791
P55201	P55201	reviewed	BRPF1_HUMAN	Peregrin (Bromodomain and PHD finger-containing protein 1) (Protein Br140)	BRPF1 BR140	Homo sapiens (Human)	1214
Q9UBH6	Q9UBH6	reviewed	XPR1_HUMAN	Xenotropic and polytropic retrovirus receptor 1 (Protein SYG1 homolog) (Xenotropic and polytropic murine leukemia virus receptor X3) (X-receptor)	XPR1 SYG1 XR	Homo sapiens (Human)	696
Q13813	Q13813	reviewed	SPTN1_HUMAN	Spectrin alpha chain, non-erythrocytic 1 (Alpha-II spectrin) (Fodrin alpha chain) (Spectrin, non-erythroid alpha subunit)	SPTAN1 NEAS SPTA2	Homo sapiens (Human)	2472
Q13258	Q13258	reviewed	PD2R_HUMAN	Prostaglandin D2 receptor (PGD receptor) (PGD2 receptor) (Prostanoid DP receptor)	PTGDR	Homo sapiens (Human)	359
C9JLR9	C9JLR9	reviewed	ZFTA_HUMAN	Zinc finger translocation-associated protein (ZFTA)	ZFTA C11orf95	Homo sapiens (Human)	678
P48067	P48067	reviewed	SC6A9_HUMAN	Sodium- and chloride-dependent glycine transporter 1 (GlyT-1) (GlyT1) (Solute carrier family 6 member 9)	SLC6A9	Homo sapiens (Human)	706
Q5JSH3	Q5JSH3	reviewed	WDR44_HUMAN	WD repeat-containing protein 44 (Rabphilin-11)	WDR44 RPH11	Homo sapiens (Human)	913
P0DTE7	P0DTE7	reviewed	AMY1B_HUMAN	Alpha-amylase 1B (EC 3.2.1.1)	AMY1B AMY1	Homo sapiens (Human)	511
Q8TD22	Q8TD22	reviewed	SFXN5_HUMAN	Sideroflexin-5	SFXN5	Homo sapiens (Human)	340
P0DPD8	P0DPD8	reviewed	EFCE2_HUMAN	EEF1AKMT4-ECE2 readthrough transcript protein (EC 3.4.24.71) [Includes: Methyltransferase-like region (EC 2.1.1.-); Endothelin-converting enzyme 2 region (EC 3.4.24.71)]	EEF1AKMT4-ECE2	Homo sapiens (Human)	883
Q96PB1	Q96PB1	reviewed	CASD1_HUMAN	N-acetylneuraminate 9-O-acetyltransferase (EC 2.3.1.45) (CAS1 domain-containing protein 1) (Sialate O-acetyltransferase) (SOAT)	CASD1 C7orf12 Nbla04196	Homo sapiens (Human)	797
Q9Y6N1	Q9Y6N1	reviewed	COX11_HUMAN	Cytochrome c oxidase assembly protein COX11, mitochondrial	COX11	Homo sapiens (Human)	276
P21452	P21452	reviewed	NK2R_HUMAN	Substance-K receptor (SKR) (NK-2 receptor) (NK-2R) (Neurokinin A receptor) (Tachykinin receptor 2)	TACR2 NK2R NKNAR TAC2R	Homo sapiens (Human)	398
P12814	P12814	reviewed	ACTN1_HUMAN	Alpha-actinin-1 (Alpha-actinin cytoskeletal isoform) (F-actin cross-linking protein) (Non-muscle alpha-actinin-1)	ACTN1	Homo sapiens (Human)	892
Q9NQS3	Q9NQS3	reviewed	NECT3_HUMAN	Nectin-3 (CDw113) (Nectin cell adhesion molecule 3) (Poliovirus receptor-related protein 3) (CD antigen CD113)	NECTIN3 PRR3 PVRL3	Homo sapiens (Human)	549
Q687X5	Q687X5	reviewed	STEA4_HUMAN	Metalloreductase STEAP4 (EC 1.16.1.9) (Six-transmembrane epithelial antigen of prostate 4) (SixTransMembrane protein of prostate 2) (Tumor necrosis factor, alpha-induced protein 9)	STEAP4 STAMP2 TNFAIP9	Homo sapiens (Human)	459
Q5T1H1	Q5T1H1	reviewed	EYS_HUMAN	Protein eyes shut homolog (Epidermal growth factor-like protein 10) (EGF-like protein 10) (Epidermal growth factor-like protein 11) (EGF-like protein 11) (Protein spacemaker homolog)	EYS C6orf178 C6orf179 C6orf180 EGFL10 EGFL11 SPAM UNQ9424/PRO34591	Homo sapiens (Human)	3165
Q8TBE3	Q8TBE3	reviewed	FNDC9_HUMAN	Fibronectin type III domain-containing protein 9	FNDC9 C5orf40	Homo sapiens (Human)	224
P20813	P20813	reviewed	CP2B6_HUMAN	Cytochrome P450 2B6 (EC 1.14.13.-) (1,4-cineole 2-exo-monooxygenase) (CYPIIB6) (Cytochrome P450 IIB1)	CYP2B6	Homo sapiens (Human)	491
Q9H6V9	Q9H6V9	reviewed	LDAH_HUMAN	Lipid droplet-associated hydrolase (EC 3.1.1.-) (Lipid droplet-associated serine hydrolase) (hLDAH)	LDAH C2orf43	Homo sapiens (Human)	325
Q7Z2W7	Q7Z2W7	reviewed	TRPM8_HUMAN	Transient receptor potential cation channel subfamily M member 8 (Long transient receptor potential channel 6) (LTrpC-6) (LTrpC6) (Transient receptor potential p8) (Trp-p8)	TRPM8 LTRPC6 TRPP8	Homo sapiens (Human)	1104
Q8NA72	Q8NA72	reviewed	POC5_HUMAN	Centrosomal protein POC5 (Protein of centriole 5) (hPOC5)	POC5 C5orf37	Homo sapiens (Human)	575
P55060	P55060	reviewed	XPO2_HUMAN	Exportin-2 (Exp2) (Cellular apoptosis susceptibility protein) (Chromosome segregation 1-like protein) (Importin-alpha re-exporter)	CSE1L CAS XPO2	Homo sapiens (Human)	971
Q16676	Q16676	reviewed	FOXD1_HUMAN	Forkhead box protein D1 (Forkhead-related protein FKHL8) (Forkhead-related transcription factor 4) (FREAC-4)	FOXD1 FKHL8 FREAC4	Homo sapiens (Human)	465
P26374	P26374	reviewed	RAE2_HUMAN	Rab proteins geranylgeranyltransferase component A 2 (Choroideremia-like protein) (Rab escort protein 2) (REP-2)	CHML REP2	Homo sapiens (Human)	656
Q9NYC9	Q9NYC9	reviewed	DYH9_HUMAN	Dynein axonemal heavy chain 9 (Axonemal beta dynein heavy chain 9) (Ciliary dynein heavy chain 9)	DNAH9 DNAH17L DNEL1 KIAA0357	Homo sapiens (Human)	4486
Q9NP95	Q9NP95	reviewed	FGF20_HUMAN	Fibroblast growth factor 20 (FGF-20)	FGF20	Homo sapiens (Human)	211
O60513	O60513	reviewed	B4GT4_HUMAN	Beta-1,4-galactosyltransferase 4 (Beta-1,4-GalTase 4) (Beta4Gal-T4) (b4Gal-T4) (EC 2.4.1.-) (Beta-N-acetylglucosaminyl-glycolipid beta-1,4-galactosyltransferase) (Lactotriaosylceramide beta-1,4-galactosyltransferase) (EC 2.4.1.275) (N-acetyllactosamine synthase) (EC 2.4.1.90) (Nal synthase) (UDP-Gal:beta-GlcNAc beta-1,4-galactosyltransferase 4) (UDP-galactose:beta-N-acetylglucosamine beta-1,4-gal…	B4GALT4 UNQ552/PRO1109	Homo sapiens (Human)	344
O15438	O15438	reviewed	MRP3_HUMAN	ATP-binding cassette sub-family C member 3 (EC 7.6.2.-) (EC 7.6.2.2) (EC 7.6.2.3) (Canalicular multispecific organic anion transporter 2) (Multi-specific organic anion transporter D) (MOAT-D) (Multidrug resistance-associated protein 3)	ABCC3 CMOAT2 MLP2 MRP3	Homo sapiens (Human)	1527
Q9Y4R7	Q9Y4R7	reviewed	TTLL3_HUMAN	Tubulin monoglycylase TTLL3 (EC 6.3.2.-) (HOTTL) (Tubulin--tyrosine ligase-like protein 3)	TTLL3 PRO0207	Homo sapiens (Human)	772
Q9Y6C9	Q9Y6C9	reviewed	MTCH2_HUMAN	Mitochondrial carrier homolog 2 (Met-induced mitochondrial protein)	MTCH2 MIMP HSPC032	Homo sapiens (Human)	303
A6NHS7	A6NHS7	reviewed	MANS4_HUMAN	MANSC domain-containing protein 4	MANSC4	Homo sapiens (Human)	340
P41231	P41231	reviewed	P2RY2_HUMAN	P2Y purinoceptor 2 (P2Y2) (ATP receptor) (P2U purinoceptor 1) (P2U1) (P2U receptor 1) (Purinergic receptor)	P2RY2 P2RU1	Homo sapiens (Human)	377
Q9H324	Q9H324	reviewed	ATS10_HUMAN	A disintegrin and metalloproteinase with thrombospondin motifs 10 (ADAM-TS 10) (ADAM-TS10) (ADAMTS-10) (EC 3.4.24.-)	ADAMTS10	Homo sapiens (Human)	1103
Q08629	Q08629	reviewed	TICN1_HUMAN	Testican-1 (Protein SPOCK)	SPOCK1 SPOCK TIC1 TICN1	Homo sapiens (Human)	439
P29371	P29371	reviewed	NK3R_HUMAN	Neuromedin-K receptor (NKR) (NK-3 receptor) (NK-3R) (Neurokinin B receptor) (Tachykinin receptor 3)	TACR3 NK3R TAC3R	Homo sapiens (Human)	465
O94832	O94832	reviewed	MYO1D_HUMAN	Unconventional myosin-Id	MYO1D KIAA0727	Homo sapiens (Human)	1006
P78527	P78527	reviewed	PRKDC_HUMAN	DNA-dependent protein kinase catalytic subunit (DNA-PK catalytic subunit) (DNA-PKcs) (EC 2.7.11.1) (DNPK1) (p460)	PRKDC HYRC HYRC1	Homo sapiens (Human)	4128
Q9UP38	Q9UP38	reviewed	FZD1_HUMAN	Frizzled-1 (Fz-1) (hFz1) (FzE1)	FZD1	Homo sapiens (Human)	647
O95202	O95202	reviewed	LETM1_HUMAN	Mitochondrial proton/calcium exchanger protein (Leucine zipper-EF-hand-containing transmembrane protein 1)	LETM1	Homo sapiens (Human)	739
P00918	P00918	reviewed	CAH2_HUMAN	Carbonic anhydrase 2 (EC 4.2.1.1) (Carbonate dehydratase II) (Carbonic anhydrase C) (CAC) (Carbonic anhydrase II) (CA-II) (Cyanamide hydratase CA2) (EC 4.2.1.69)	CA2	Homo sapiens (Human)	260
Q9NPG1	Q9NPG1	reviewed	FZD3_HUMAN	Frizzled-3 (Fz-3) (hFz3)	FZD3	Homo sapiens (Human)	666
Q9UI38	Q9UI38	reviewed	TSP50_HUMAN	Probable threonine protease PRSS50 (EC 3.4.25.-) (Cancer/testis antigen 20) (Serine protease 50) (Testis-specific protease-like protein 50)	PRSS50 CT20 TSP50	Homo sapiens (Human)	385
Q58EX2	Q58EX2	reviewed	SDK2_HUMAN	Protein sidekick-2	SDK2 KIAA1514	Homo sapiens (Human)	2172
P49703	P49703	reviewed	ARL4D_HUMAN	ADP-ribosylation factor-like protein 4D (ADP-ribosylation factor-like protein 4L)	ARL4D ARF4L	Homo sapiens (Human)	201
Q8N398	Q8N398	reviewed	VW5B2_HUMAN	von Willebrand factor A domain-containing protein 5B2	VWA5B2	Homo sapiens (Human)	1242
Q86SM8	Q86SM8	reviewed	MRGRE_HUMAN	Mas-related G-protein coupled receptor member E (G-protein coupled receptor 167)	MRGPRE GPR167 MRGE	Homo sapiens (Human)	312
Q5JXC2	Q5JXC2	reviewed	MIIP_HUMAN	Migration and invasion-inhibitory protein (IGFBP2-binding protein) (Invasion-inhibitory protein 45) (IIp45)	MIIP IIP45	Homo sapiens (Human)	388
Q99623	Q99623	reviewed	PHB2_HUMAN	Prohibitin-2 (B-cell receptor-associated protein BAP37) (D-prohibitin) (Repressor of estrogen receptor activity)	PHB2 BAP REA	Homo sapiens (Human)	299
P18084	P18084	reviewed	ITB5_HUMAN	Integrin beta-5	ITGB5	Homo sapiens (Human)	799
Q2WGJ6	Q2WGJ6	reviewed	KLH38_HUMAN	Kelch-like protein 38	KLHL38 C8orfK36	Homo sapiens (Human)	581
Q9P2K8	Q9P2K8	reviewed	E2AK4_HUMAN	eIF-2-alpha kinase GCN2 (EC 2.7.11.1) (Eukaryotic translation initiation factor 2-alpha kinase 4) (GCN2-like protein)	EIF2AK4 GCN2 KIAA1338	Homo sapiens (Human)	1649
Q13402	Q13402	reviewed	MYO7A_HUMAN	Unconventional myosin-VIIa	MYO7A USH1B	Homo sapiens (Human)	2215
Q8WVB3	Q8WVB3	reviewed	HEXD_HUMAN	Hexosaminidase D (EC 3.2.1.52) (Beta-N-acetylhexosaminidase) (Beta-hexosaminidase D) (Hexosaminidase domain-containing protein) (N-acetyl-beta-galactosaminidase)	HEXD HEXDC	Homo sapiens (Human)	486
O94933	O94933	reviewed	SLIK3_HUMAN	SLIT and NTRK-like protein 3	SLITRK3 KIAA0848	Homo sapiens (Human)	977
O95258	O95258	reviewed	UCP5_HUMAN	Brain mitochondrial carrier protein 1 (BMCP-1) (Mitochondrial uncoupling protein 5) (UCP 5) (Solute carrier family 25 member 14)	SLC25A14 BMCP1 UCP5 UNQ791/PRO1682	Homo sapiens (Human)	325
Q9BSG0	Q9BSG0	reviewed	PADC1_HUMAN	Protease-associated domain-containing protein 1 (Protease-associated domain-containing protein of 21 kDa) (hPAP21)	PRADC1 C2orf7 PAP21 UNQ833/PRO1760	Homo sapiens (Human)	188
P56706	P56706	reviewed	WNT7B_HUMAN	Protein Wnt-7b	WNT7B	Homo sapiens (Human)	349
Q9HCL3	Q9HCL3	reviewed	ZFP14_HUMAN	Zinc finger protein 14 homolog (Zfp-14) (Zinc finger protein 531)	ZFP14 KIAA1559 ZNF531	Homo sapiens (Human)	533
Q14332	Q14332	reviewed	FZD2_HUMAN	Frizzled-2 (Fz-2) (hFz2) (FzE2)	FZD2	Homo sapiens (Human)	565
Q9Y6R7	Q9Y6R7	reviewed	FCGBP_HUMAN	IgGFc-binding protein (Fcgamma-binding protein antigen) (FcgammaBP)	FCGBP	Homo sapiens (Human)	5405
Q15650	Q15650	reviewed	TRIP4_HUMAN	Activating signal cointegrator 1 (ASC-1) (Thyroid receptor-interacting protein 4) (TR-interacting protein 4) (TRIP-4)	TRIP4 RQT4	Homo sapiens (Human)	581
A8K8P3	A8K8P3	reviewed	SFI1_HUMAN	Protein SFI1 homolog (hSFI1)	SFI1 KIAA0542	Homo sapiens (Human)	1242
Q6MZM0	Q6MZM0	reviewed	HPHL1_HUMAN	Ferroxidase HEPHL1 (EC 1.16.3.1) (Hephaestin-like protein 1)	HEPHL1	Homo sapiens (Human)	1159
Q7L5D6	Q7L5D6	reviewed	GET4_HUMAN	Golgi to ER traffic protein 4 homolog (Conserved edge-expressed protein) (Transmembrane domain recognition complex 35 kDa subunit) (TRC35)	GET4 C7orf20 CEE TRC35 CGI-20	Homo sapiens (Human)	327
Q86V71	Q86V71	reviewed	ZN429_HUMAN	Zinc finger protein 429	ZNF429	Homo sapiens (Human)	674
Q6PKG0	Q6PKG0	reviewed	LARP1_HUMAN	La-related protein 1 (La ribonucleoprotein domain family member 1)	LARP1 KIAA0731 LARP	Homo sapiens (Human)	1096
P50281	P50281	reviewed	MMP14_HUMAN	Matrix metalloproteinase-14 (MMP-14) (EC 3.4.24.80) (MMP-X1) (Membrane-type matrix metalloproteinase 1) (MT-MMP 1) (MTMMP1) (Membrane-type-1 matrix metalloproteinase) (MT1-MMP) (MT1MMP)	MMP14	Homo sapiens (Human)	582
O43548	O43548	reviewed	TGM5_HUMAN	Protein-glutamine gamma-glutamyltransferase 5 (EC 2.3.2.13) (Transglutaminase X) (TG(X)) (TGX) (TGase X) (Transglutaminase-5) (TGase-5)	TGM5 TGMX	Homo sapiens (Human)	720
Q8IZD9	Q8IZD9	reviewed	DOCK3_HUMAN	Dedicator of cytokinesis protein 3 (Modifier of cell adhesion) (Presenilin-binding protein) (PBP)	DOCK3 KIAA0299 MOCA	Homo sapiens (Human)	2030
Q9P2H5	Q9P2H5	reviewed	UBP35_HUMAN	Ubiquitin carboxyl-terminal hydrolase 35 (EC 3.4.19.12) (Deubiquitinating enzyme 35) (Ubiquitin thioesterase 35) (Ubiquitin-specific-processing protease 35)	USP35 KIAA1372 USP34	Homo sapiens (Human)	1018
Q587J7	Q587J7	reviewed	TDR12_HUMAN	Putative ATP-dependent RNA helicase TDRD12 (EC 3.6.4.13) (ES cell-associated transcript 8 protein) (Tudor domain-containing protein 12)	TDRD12 ECAT8	Homo sapiens (Human)	1177
Q9UN76	Q9UN76	reviewed	S6A14_HUMAN	Sodium- and chloride-dependent neutral and basic amino acid transporter B(0+) (Amino acid transporter ATB0+) (Solute carrier family 6 member 14)	SLC6A14	Homo sapiens (Human)	642
A6H8Y1	A6H8Y1	reviewed	BDP1_HUMAN	Transcription factor TFIIIB component B'' homolog (Transcription factor IIIB 150) (TFIIIB150) (Transcription factor-like nuclear regulator)	BDP1 KIAA1241 KIAA1689 TFNR	Homo sapiens (Human)	2624
Q969U6	Q969U6	reviewed	FBXW5_HUMAN	F-box/WD repeat-containing protein 5 (F-box and WD-40 domain-containing protein 5)	FBXW5 FBW5 PP3971	Homo sapiens (Human)	566
Q8NE71	Q8NE71	reviewed	ABCF1_HUMAN	ATP-binding cassette sub-family F member 1 (ATP-binding cassette 50) (TNF-alpha-stimulated ABC protein)	ABCF1 ABC50	Homo sapiens (Human)	845
Q9Y680	Q9Y680	reviewed	FKBP7_HUMAN	Peptidyl-prolyl cis-trans isomerase FKBP7 (PPIase FKBP7) (EC 5.2.1.8) (23 kDa FK506-binding protein) (23 kDa FKBP) (FKBP-23) (FK506-binding protein 7) (FKBP-7) (Rotamase)	FKBP7 FKBP23 UNQ670/PRO1304	Homo sapiens (Human)	222
Q7Z407	Q7Z407	reviewed	CSMD3_HUMAN	CUB and sushi domain-containing protein 3 (CUB and sushi multiple domains protein 3)	CSMD3 KIAA1894	Homo sapiens (Human)	3707
Q9UHI6	Q9UHI6	reviewed	DDX20_HUMAN	Probable ATP-dependent RNA helicase DDX20 (EC 3.6.1.15) (EC 3.6.4.13) (Component of gems 3) (DEAD box protein 20) (DEAD box protein DP 103) (Gemin-3)	DDX20 DP103 GEMIN3	Homo sapiens (Human)	824
Q9BRQ4	Q9BRQ4	reviewed	CF300_HUMAN	Cilia- and flagella-associated protein 300	CFAP300 C11orf70	Homo sapiens (Human)	267
Q96DE9	Q96DE9	reviewed	EOLA2_HUMAN	Protein EOLA2 (Protein CXorf40B)	EOLA2 CXorf40B	Homo sapiens (Human)	158
Q9UL01	Q9UL01	reviewed	DSE_HUMAN	Dermatan-sulfate epimerase (DS epimerase) (EC 5.1.3.19) (Chondroitin-glucuronate 5-epimerase) (Squamous cell carcinoma antigen recognized by T-cells 2) (SART-2)	DSE SART2	Homo sapiens (Human)	958
O15527	O15527	reviewed	OGG1_HUMAN	N-glycosylase/DNA lyase [Includes: 8-oxoguanine DNA glycosylase (EC 3.2.2.-); DNA-(apurinic or apyrimidinic site) lyase (AP lyase) (EC 4.2.99.18)]	OGG1 MMH MUTM OGH1	Homo sapiens (Human)	345
Q9Y5Q8	Q9Y5Q8	reviewed	TF3C5_HUMAN	General transcription factor 3C polypeptide 5 (TF3C-epsilon) (Transcription factor IIIC 63 kDa subunit) (TFIIIC 63 kDa subunit) (TFIIIC63) (Transcription factor IIIC subunit epsilon)	GTF3C5 CDABP0017	Homo sapiens (Human)	519
Q9H579	Q9H579	reviewed	MROH8_HUMAN	Protein MROH8 (Maestro heat-like repeat-containing protein family member 8)	MROH8 C20orf131 C20orf132	Homo sapiens (Human)	483
P00966	P00966	reviewed	ASSY_HUMAN	Argininosuccinate synthase (EC 6.3.4.5) (Citrulline--aspartate ligase)	ASS1 ASS	Homo sapiens (Human)	412
Q9UI26	Q9UI26	reviewed	IPO11_HUMAN	Importin-11 (Imp11) (Ran-binding protein 11) (RanBP11)	IPO11 RANBP11	Homo sapiens (Human)	975
Q9UPW0	Q9UPW0	reviewed	FOXJ3_HUMAN	Forkhead box protein J3	FOXJ3 KIAA1041	Homo sapiens (Human)	622
Q5TAX3	Q5TAX3	reviewed	TUT4_HUMAN	Terminal uridylyltransferase 4 (TUTase 4) (EC 2.7.7.52) (Zinc finger CCHC domain-containing protein 11)	TUT4 KIAA0191 ZCCHC11	Homo sapiens (Human)	1644
P21815	P21815	reviewed	SIAL_HUMAN	Bone sialoprotein 2 (Bone sialoprotein II) (BSP II) (Cell-binding sialoprotein) (Integrin-binding sialoprotein)	IBSP BNSP	Homo sapiens (Human)	317
O14628	O14628	reviewed	ZN195_HUMAN	Zinc finger protein 195	ZNF195 ZNFP104	Homo sapiens (Human)	629
O60909	O60909	reviewed	B4GT2_HUMAN	Beta-1,4-galactosyltransferase 2 (Beta-1,4-GalTase 2) (Beta4Gal-T2) (b4Gal-T2) (EC 2.4.1.-) (Beta-N-acetylglucosaminyl-glycolipid beta-1,4-galactosyltransferase) (Beta-N-acetylglucosaminylglycopeptide beta-1,4-galactosyltransferase) (EC 2.4.1.38) (Lactose synthase A protein) (EC 2.4.1.22) (N-acetyllactosamine synthase) (EC 2.4.1.90) (Nal synthase) (UDP-Gal:beta-GlcNAc beta-1,4-galactosyltransfera…	B4GALT2	Homo sapiens (Human)	372
P33527	P33527	reviewed	MRP1_HUMAN	Multidrug resistance-associated protein 1 (EC 7.6.2.2) (ATP-binding cassette sub-family C member 1) (Glutathione-S-conjugate-translocating ATPase ABCC1) (EC 7.6.2.3) (Leukotriene C(4) transporter) (LTC4 transporter)	ABCC1 MRP MRP1	Homo sapiens (Human)	1531
P67809	P67809	reviewed	YBOX1_HUMAN	Y-box-binding protein 1 (YB-1) (CCAAT-binding transcription factor I subunit A) (CBF-A) (DNA-binding protein B) (DBPB) (Enhancer factor I subunit A) (EFI-A) (Nuclease-sensitive element-binding protein 1) (Y-box transcription factor)	YBX1 NSEP1 YB1	Homo sapiens (Human)	324
Q96JJ7	Q96JJ7	reviewed	TMX3_HUMAN	Protein disulfide-isomerase TMX3 (EC 5.3.4.1) (Thioredoxin domain-containing protein 10) (Thioredoxin-related transmembrane protein 3)	TMX3 KIAA1830 TXNDC10	Homo sapiens (Human)	454
P27539	P27539	reviewed	GDF1_HUMAN	Embryonic growth/differentiation factor 1 (GDF-1)	GDF1	Homo sapiens (Human)	372
Q14315	Q14315	reviewed	FLNC_HUMAN	Filamin-C (FLN-C) (FLNc) (ABP-280-like protein) (ABP-L) (Actin-binding-like protein) (Filamin-2) (Gamma-filamin)	FLNC ABPL FLN2	Homo sapiens (Human)	2725
Q8NEZ4	Q8NEZ4	reviewed	KMT2C_HUMAN	Histone-lysine N-methyltransferase 2C (Lysine N-methyltransferase 2C) (EC 2.1.1.364) (Homologous to ALR protein) (Myeloid/lymphoid or mixed-lineage leukemia protein 3)	KMT2C HALR KIAA1506 MLL3	Homo sapiens (Human)	4911
P04798	P04798	reviewed	CP1A1_HUMAN	Cytochrome P450 1A1 (CYPIA1) (EC 1.14.14.1) (Cytochrome P450 form 6) (Cytochrome P450-C) (Cytochrome P450-P1) (Hydroperoxy icosatetraenoate dehydratase) (EC 4.2.1.152)	CYP1A1	Homo sapiens (Human)	512
Q9H1Y3	Q9H1Y3	reviewed	OPN3_HUMAN	Opsin-3 (Encephalopsin) (Panopsin)	OPN3 ECPN	Homo sapiens (Human)	402
O94874	O94874	reviewed	UFL1_HUMAN	E3 UFM1-protein ligase 1 (EC 2.3.2.-) (E3 UFM1-protein transferase 1) (Multiple alpha-helix protein located at ER) (Novel LZAP-binding protein) (Regulator of C53/LZAP and DDRGK1)	UFL1 KIAA0776 MAXER NLBP RCAD	Homo sapiens (Human)	794
O75525	O75525	reviewed	KHDR3_HUMAN	KH domain-containing, RNA-binding, signal transduction-associated protein 3 (RNA-binding protein T-Star) (Sam68-like mammalian protein 2) (SLM-2) (Sam68-like phosphotyrosine protein)	KHDRBS3 SALP SLM2	Homo sapiens (Human)	346
Q9GZR5	Q9GZR5	reviewed	ELOV4_HUMAN	Elongation of very long chain fatty acids protein 4 (EC 2.3.1.199) (3-keto acyl-CoA synthase ELOVL4) (ELOVL fatty acid elongase 4) (ELOVL FA elongase 4) (Very long chain 3-ketoacyl-CoA synthase 4) (Very long chain 3-oxoacyl-CoA synthase 4)	ELOVL4	Homo sapiens (Human)	314
P0DUD1	P0DUD1	reviewed	SPD8_HUMAN	Putative speedy protein E8	SPDYE8	Homo sapiens (Human)	265
Q6BDS2	Q6BDS2	reviewed	BLT3A_HUMAN	Bridge-like lipid transfer protein family member 3A (ICBP90-binding protein 1) (UHRF1-binding protein 1) (Ubiquitin-like containing PHD and RING finger domains 1-binding protein 1)	BLTP3A C6orf107 UHRF1BP1	Homo sapiens (Human)	1440
Q9UNU6	Q9UNU6	reviewed	CP8B1_HUMAN	7-alpha-hydroxycholest-4-en-3-one 12-alpha-hydroxylase (EC 1.14.14.139) (7-alpha-hydroxy-4-cholesten-3-one 12-alpha-hydroxylase) (CYPVIIIB1) (Cytochrome P450 8B1) (Sterol 12-alpha-hydroxylase)	CYP8B1 CYP12	Homo sapiens (Human)	501
A6NK02	A6NK02	reviewed	TRI75_HUMAN	Tripartite motif-containing protein 75	TRIM75 TRIM75P	Homo sapiens (Human)	468
Q9BSK2	Q9BSK2	reviewed	S2533_HUMAN	Solute carrier family 25 member 33 (Bone marrow stromal cell mitochondrial carrier protein) (BMSC-MCP) (HuBMSC-MCP) (Protein PNC1)	SLC25A33	Homo sapiens (Human)	321
Q10469	Q10469	reviewed	MGAT2_HUMAN	Alpha-1,6-mannosyl-glycoprotein 2-beta-N-acetylglucosaminyltransferase (EC 2.4.1.143) (Beta-1,2-N-acetylglucosaminyltransferase II) (GlcNAc-T II) (GNT-II) (Mannoside acetylglucosaminyltransferase 2) (N-glycosyl-oligosaccharide-glycoprotein N-acetylglucosaminyltransferase II)	MGAT2	Homo sapiens (Human)	447
Q6IA69	Q6IA69	reviewed	NADE_HUMAN	Glutamine-dependent NAD(+) synthetase (EC 6.3.5.1) (NAD(+) synthase [glutamine-hydrolyzing]) (NAD(+) synthetase)	NADSYN1	Homo sapiens (Human)	706
Q9NPL8	Q9NPL8	reviewed	TIDC1_HUMAN	Complex I assembly factor TIMMDC1, mitochondrial (Protein M5-14) (Translocase of inner mitochondrial membrane domain-containing protein 1) (TIMM domain containing-protein 1)	TIMMDC1 C3orf1 UNQ247/PRO284	Homo sapiens (Human)	285
P53804	P53804	reviewed	TTC3_HUMAN	E3 ubiquitin-protein ligase TTC3 (EC 2.3.2.27) (Protein DCRR1) (RING finger protein 105) (RING-type E3 ubiquitin transferase TTC3) (TPR repeat protein D) (Tetratricopeptide repeat protein 3) (TPR repeat protein 3)	TTC3 DCRR1 RNF105 TPRD	Homo sapiens (Human)	2025
Q5VV16	Q5VV16	reviewed	FX4L5_HUMAN	Forkhead box protein D4-like 5 (FOXD4-like 5)	FOXD4L5	Homo sapiens (Human)	416
Q9P1Z0	Q9P1Z0	reviewed	ZBTB4_HUMAN	Zinc finger and BTB domain-containing protein 4 (KAISO-like zinc finger protein 1) (KAISO-L1)	ZBTB4 KIAA1538	Homo sapiens (Human)	1013
Q15554	Q15554	reviewed	TERF2_HUMAN	Telomeric repeat-binding factor 2 (TTAGGG repeat-binding factor 2) (Telomeric DNA-binding protein)	TERF2 TRBF2 TRF2	Homo sapiens (Human)	542
Q49A17	Q49A17	reviewed	GLTL6_HUMAN	Polypeptide N-acetylgalactosaminyltransferase-like 6 (EC 2.4.1.41) (Polypeptide GalNAc transferase 17) (GalNAc-T17) (pp-GaNTase 17) (Protein-UDP acetylgalactosaminyltransferase 17) (Putative polypeptide N-acetylgalactosaminyltransferase 17) (UDP-GalNAc:polypeptide N-acetylgalactosaminyltransferase 17)	GALNTL6 GALNT17	Homo sapiens (Human)	601
P18089	P18089	reviewed	ADA2B_HUMAN	Alpha-2B adrenergic receptor (Alpha-2 adrenergic receptor subtype C2) (Alpha-2B adrenoreceptor) (Alpha-2B adrenoceptor) (Alpha-2BAR)	ADRA2B ADRA2L1 ADRA2RL1	Homo sapiens (Human)	450
Q86VF7	Q86VF7	reviewed	NRAP_HUMAN	Nebulin-related-anchoring protein (N-RAP)	NRAP	Homo sapiens (Human)	1730
Q9UJU3	Q9UJU3	reviewed	ZN112_HUMAN	Zinc finger protein 112 (Zfp-112) (Zinc finger protein 228)	ZNF112 ZFP112 ZNF228	Homo sapiens (Human)	913
Q9NUL3	Q9NUL3	reviewed	STAU2_HUMAN	Double-stranded RNA-binding protein Staufen homolog 2	STAU2	Homo sapiens (Human)	570
Q2NKX8	Q2NKX8	reviewed	ERC6L_HUMAN	DNA excision repair protein ERCC-6-like (EC 3.6.4.12) (ATP-dependent helicase ERCC6-like) (PLK1-interacting checkpoint helicase) (Tumor antigen BJ-HCC-15)	ERCC6L PICH	Homo sapiens (Human)	1250
P04746	P04746	reviewed	AMYP_HUMAN	Pancreatic alpha-amylase (PA) (EC 3.2.1.1) (1,4-alpha-D-glucan glucanohydrolase)	AMY2A	Homo sapiens (Human)	511
Q16798	Q16798	reviewed	MAON_HUMAN	NADP-dependent malic enzyme, mitochondrial (NADP-ME) (EC 1.1.1.40) (Malic enzyme 3)	ME3	Homo sapiens (Human)	604
Q13724	Q13724	reviewed	MOGS_HUMAN	Mannosyl-oligosaccharide glucosidase (EC 3.2.1.106) (Processing A-glucosidase I)	MOGS GCS1	Homo sapiens (Human)	837
Q92544	Q92544	reviewed	TM9S4_HUMAN	Transmembrane 9 superfamily member 4 (Tumor cannibalism associated protein 1)	TM9SF4 KIAA0255 TUCAP1	Homo sapiens (Human)	642
Q9UGM3	Q9UGM3	reviewed	DMBT1_HUMAN	Deleted in malignant brain tumors 1 protein (Glycoprotein 340) (Gp-340) (Hensin) (Salivary agglutinin) (SAG) (Surfactant pulmonary-associated D-binding protein)	DMBT1 GP340	Homo sapiens (Human)	2413
Q9BSE2	Q9BSE2	reviewed	TMM79_HUMAN	Transmembrane protein 79 (Mattrin)	TMEM79 MATT	Homo sapiens (Human)	394
Q9ULT8	Q9ULT8	reviewed	HECD1_HUMAN	E3 ubiquitin-protein ligase HECTD1 (EC 2.3.2.26) (E3 ligase for inhibin receptor) (EULIR) (HECT domain-containing protein 1)	HECTD1 KIAA1131	Homo sapiens (Human)	2610
Q6UWB4	Q6UWB4	reviewed	PRS55_HUMAN	Serine protease 55 (EC 3.4.21.-) (Testis serine protease 1) (T-SP1)	PRSS55 TSP1 UNQ9391/PRO34284	Homo sapiens (Human)	352
P78363	P78363	reviewed	ABCA4_HUMAN	Retinal-specific phospholipid-transporting ATPase ABCA4 (EC 7.6.2.1) (ATP-binding cassette sub-family A member 4) (RIM ABC transporter) (RIM proteinv) (RmP) (Retinal-specific ATP-binding cassette transporter) (Stargardt disease protein)	ABCA4 ABCR	Homo sapiens (Human)	2273
P41595	P41595	reviewed	5HT2B_HUMAN	5-hydroxytryptamine receptor 2B (5-HT-2B) (5-HT2B) (Serotonin receptor 2B)	HTR2B	Homo sapiens (Human)	481
Q9NX02	Q9NX02	reviewed	NALP2_HUMAN	NACHT, LRR and PYD domains-containing protein 2 (Nucleotide-binding site protein 1) (PYRIN domain and NACHT domain-containing protein 1) (PYRIN-containing APAF1-like protein 2)	NLRP2 NALP2 NBS1 PAN1 PYPAF2	Homo sapiens (Human)	1062
Q86UQ4	Q86UQ4	reviewed	ABCAD_HUMAN	ATP-binding cassette sub-family A member 13 (EC 7.6.2.-)	ABCA13	Homo sapiens (Human)	5058
P57086	P57086	reviewed	SCND1_HUMAN	SCAN domain-containing protein 1	SCAND1 SDP1	Homo sapiens (Human)	179
A6NJG2	A6NJG2	reviewed	SWAHD_HUMAN	Ankyrin repeat domain-containing protein SOWAHD (Ankyrin repeat domain-containing protein 58) (Protein sosondowah homolog D)	SOWAHD ANKRD58	Homo sapiens (Human)	315
P07358	P07358	reviewed	CO8B_HUMAN	Complement component C8 beta chain (Complement component 8 subunit beta)	C8B	Homo sapiens (Human)	591
Q8IWT3	Q8IWT3	reviewed	CUL9_HUMAN	Cullin-9 (CUL-9) (UbcH7-associated protein 1) (p53-associated parkin-like cytoplasmic protein)	CUL9 H7AP1 KIAA0708 PARC	Homo sapiens (Human)	2517
Q96LT7	Q96LT7	reviewed	CI072_HUMAN	Guanine nucleotide exchange factor C9orf72	C9orf72 DENND9 DENNL72	Homo sapiens (Human)	481
Q04656	Q04656	reviewed	ATP7A_HUMAN	Copper-transporting ATPase 1 (EC 7.2.2.8) (Copper pump 1) (Menkes disease-associated protein)	ATP7A MC1 MNK	Homo sapiens (Human)	1500
Q9H9H5	Q9H9H5	reviewed	MA6D1_HUMAN	MAP6 domain-containing protein 1 (21 kDa STOP-like protein) (SL21)	MAP6D1	Homo sapiens (Human)	199
P50440	P50440	reviewed	GATM_HUMAN	Glycine amidinotransferase, mitochondrial (EC 2.1.4.1) (L-arginine:glycine amidinotransferase) (Transamidinase)	GATM AGAT	Homo sapiens (Human)	423
Q96SA4	Q96SA4	reviewed	SERC2_HUMAN	Serine incorporator 2 (Tumor differentially expressed protein 2-like)	SERINC2 TDE2L FKSG84 UNQ263/PRO300	Homo sapiens (Human)	455
Q9UPN3	Q9UPN3	reviewed	MACF1_HUMAN	Microtubule-actin cross-linking factor 1, isoforms 1/2/3/4/5 (620 kDa actin-binding protein) (ABP620) (Actin cross-linking family protein 7) (Macrophin-1) (Trabeculin-alpha)	MACF1 ABP620 ACF7 KIAA0465 KIAA0754 KIAA1251	Homo sapiens (Human)	7388
Q7Z4W3	Q7Z4W3	reviewed	KR193_HUMAN	Keratin-associated protein 19-3 (GTHRP) (Glycine/tyrosine-rich protein)	KRTAP19-3 KAP19.3	Homo sapiens (Human)	81
P09529	P09529	reviewed	INHBB_HUMAN	Inhibin beta B chain (Activin beta-B chain)	INHBB	Homo sapiens (Human)	407
Q9NSD5	Q9NSD5	reviewed	S6A13_HUMAN	Sodium- and chloride-dependent GABA transporter 2 (GAT-2) (Solute carrier family 6 member 13)	SLC6A13 GAT2	Homo sapiens (Human)	602
P08236	P08236	reviewed	BGLR_HUMAN	Beta-glucuronidase (EC 3.2.1.31) (Beta-G1)	GUSB	Homo sapiens (Human)	651
Q9HC16	Q9HC16	reviewed	ABC3G_HUMAN	DNA dC->dU-editing enzyme APOBEC-3G (EC 3.5.4.38) (APOBEC-related cytidine deaminase) (APOBEC-related protein) (ARCD) (APOBEC-related protein 9) (ARP-9) (CEM-15) (CEM15) (Deoxycytidine deaminase) (A3G)	APOBEC3G MDS019	Homo sapiens (Human)	384
Q9ULD9	Q9ULD9	reviewed	ZN608_HUMAN	Zinc finger protein 608 (Renal carcinoma antigen NY-REN-36)	ZNF608 KIAA1281	Homo sapiens (Human)	1512
Q8IV35	Q8IV35	reviewed	WDR49_HUMAN	WD repeat-containing protein 49	WDR49	Homo sapiens (Human)	697
Q658L1	Q658L1	reviewed	SAXO2_HUMAN	Stabilizer of axonemal microtubules 2	SAXO2 FAM154B	Homo sapiens (Human)	398
Q6ZR08	Q6ZR08	reviewed	DYH12_HUMAN	Dynein axonemal heavy chain 12 (Axonemal beta dynein heavy chain 12) (Axonemal dynein heavy chain 12-like protein) (Axonemal dynein heavy chain 7-like protein) (Ciliary dynein heavy chain 12) (Dynein axonemal heavy chain 7-like) (Dynein heavy chain domain-containing protein 2)	DNAH12 DHC3 DLP12 DNAH12L DNAH7L DNAHC3 DNHD2 HDHC3 HL19	Homo sapiens (Human)	3092
Q9HDC5	Q9HDC5	reviewed	JPH1_HUMAN	Junctophilin-1 (JP-1) (Junctophilin type 1)	JPH1 JP1	Homo sapiens (Human)	661
P22897	P22897	reviewed	MRC1_HUMAN	Macrophage mannose receptor 1 (MMR) (C-type lectin domain family 13 member D) (C-type lectin domain family 13 member D-like) (Human mannose receptor) (hMR) (Macrophage mannose receptor 1-like protein 1) (CD antigen CD206)	MRC1 CLEC13D CLEC13DL MRC1L1	Homo sapiens (Human)	1456
Q8TDW4	Q8TDW4	reviewed	ST7L_HUMAN	Suppressor of tumorigenicity 7 protein-like (ST7-related protein)	ST7L ST7R	Homo sapiens (Human)	575
Q00610	Q00610	reviewed	CLH1_HUMAN	Clathrin heavy chain 1 (Clathrin heavy chain on chromosome 17) (CLH-17)	CLTC CLH17 CLTCL2 KIAA0034	Homo sapiens (Human)	1675
A2IDD5	A2IDD5	reviewed	CCD78_HUMAN	Coiled-coil domain-containing protein 78 (hsCCDC78)	CCDC78 C16orf25 JFP10	Homo sapiens (Human)	438
Q70CQ1	Q70CQ1	reviewed	UBP49_HUMAN	Ubiquitin carboxyl-terminal hydrolase 49 (EC 3.4.19.12) (Deubiquitinating enzyme 49) (Ubiquitin thioesterase 49) (Ubiquitin-specific-processing protease 49)	USP49	Homo sapiens (Human)	688
Q9BUY7	Q9BUY7	reviewed	EFC11_HUMAN	EF-hand calcium-binding domain-containing protein 11	EFCAB11 C14orf143	Homo sapiens (Human)	163
Q5VWC8	Q5VWC8	reviewed	HACD4_HUMAN	Very-long-chain (3R)-3-hydroxyacyl-CoA dehydratase 4 (EC 4.2.1.134) (3-hydroxyacyl-CoA dehydratase 4) (HACD4) (Protein-tyrosine phosphatase-like A domain-containing protein 2)	HACD4 PTPLAD2	Homo sapiens (Human)	232
P48066	P48066	reviewed	S6A11_HUMAN	Sodium- and chloride-dependent GABA transporter 3 (GAT-3) (Solute carrier family 6 member 11)	SLC6A11 GABT3 GAT3	Homo sapiens (Human)	632
Q8IYQ7	Q8IYQ7	reviewed	THNS1_HUMAN	Threonine synthase-like 1 (TSH1)	THNSL1	Homo sapiens (Human)	743
Q6DN72	Q6DN72	reviewed	FCRL6_HUMAN	Fc receptor-like protein 6 (FcR-like protein 6) (FcRL6) (Fc receptor homolog 6) (FcRH6) (IFGP6)	FCRL6 FCRH6	Homo sapiens (Human)	434
P0DUD3	P0DUD3	reviewed	SPD14_HUMAN	Putative speedy protein E14	SPDYE14	Homo sapiens (Human)	265
Q96MN2	Q96MN2	reviewed	NALP4_HUMAN	NACHT, LRR and PYD domains-containing protein 4 (Cancer/testis antigen 58) (CT58) (PAAD and NACHT-containing protein 2) (PAN2) (PYRIN and NACHT-containing protein 2) (PYRIN-containing APAF1-like protein 4) (PYPAF4) (Ribonuclease inhibitor 2)	NLRP4 NALP4 PAN2 PYPAF4 RNH2	Homo sapiens (Human)	994
Q9H8M2	Q9H8M2	reviewed	BRD9_HUMAN	Bromodomain-containing protein 9 (Rhabdomyosarcoma antigen MU-RMS-40.8)	BRD9 UNQ3040/PRO9856	Homo sapiens (Human)	597
O60551	O60551	reviewed	NMT2_HUMAN	Glycylpeptide N-tetradecanoyltransferase 2 (EC 2.3.1.97) (Myristoyl-CoA:protein N-myristoyltransferase 2) (NMT 2) (Peptide N-myristoyltransferase 2) (Protein-lysine myristoyltransferase NMT2) (EC 2.3.1.-) (Type II N-myristoyltransferase)	NMT2	Homo sapiens (Human)	498
Q8N461	Q8N461	reviewed	FXL16_HUMAN	F-box/LRR-repeat protein 16 (F-box and leucine-rich repeat protein 16)	FBXL16 C16orf22 FBL16	Homo sapiens (Human)	479
O43918	O43918	reviewed	AIRE_HUMAN	Autoimmune regulator (Autoimmune polyendocrinopathy candidiasis ectodermal dystrophy protein) (APECED protein)	AIRE APECED	Homo sapiens (Human)	545
Q96SM3	Q96SM3	reviewed	CPXM1_HUMAN	Probable carboxypeptidase X1 (EC 3.4.17.-) (Metallocarboxypeptidase CPX-1)	CPXM1 CPX1 CPXM UNQ3015/PRO9782	Homo sapiens (Human)	734
Q96PV6	Q96PV6	reviewed	LENG8_HUMAN	Leukocyte receptor cluster member 8	LENG8 KIAA1932	Homo sapiens (Human)	800
Q9BSA4	Q9BSA4	reviewed	TTYH2_HUMAN	Protein tweety homolog 2 (hTTY2)	TTYH2 C17orf29	Homo sapiens (Human)	534
Q86TW2	Q86TW2	reviewed	ADCK1_HUMAN	AarF domain-containing protein kinase 1 (EC 2.7.-.-)	ADCK1	Homo sapiens (Human)	530
Q9HCU5	Q9HCU5	reviewed	PREB_HUMAN	Prolactin regulatory element-binding protein (Mammalian guanine nucleotide exchange factor mSec12)	PREB SEC12	Homo sapiens (Human)	417
O95461	O95461	reviewed	LARG1_HUMAN	Xylosyl- and glucuronyltransferase LARGE1 (EC 2.4.-.-) (Acetylglucosaminyltransferase-like 1A) (Glycosyltransferase-like protein) (LARGE xylosyl- and glucuronyltransferase 1) [Includes: Alpha-1,3-xylosyltransferase LARGE1 (EC 2.4.2.-); Beta-1,3-glucuronyltransferase LARGE1 (EC 2.4.1.-)]	LARGE1 KIAA0609 LARGE	Homo sapiens (Human)	756
O75084	O75084	reviewed	FZD7_HUMAN	Frizzled-7 (Fz-7) (hFz7) (FzE3)	FZD7	Homo sapiens (Human)	574
Q16533	Q16533	reviewed	SNPC1_HUMAN	snRNA-activating protein complex subunit 1 (SNAPc subunit 1) (Proximal sequence element-binding transcription factor subunit gamma) (PSE-binding factor subunit gamma) (PTF subunit gamma) (Small nuclear RNA-activating complex polypeptide 1) (snRNA-activating protein complex 43 kDa subunit) (SNAPc 43 kDa subunit)	SNAPC1 SNAP43	Homo sapiens (Human)	368
A0A087WUL8	A0A087WUL8	reviewed	NBPFJ_HUMAN	Neuroblastoma breakpoint family member 19	NBPF19	Homo sapiens (Human)	3843
O76083	O76083	reviewed	PDE9A_HUMAN	High affinity cGMP-specific 3',5'-cyclic phosphodiesterase 9A (EC 3.1.4.35)	PDE9A	Homo sapiens (Human)	593
Q8N5B7	Q8N5B7	reviewed	CERS5_HUMAN	Ceramide synthase 5 (CerS5) (LAG1 longevity assurance homolog 5) (Sphingoid base N-palmitoyltransferase CERS5) (EC 2.3.1.291) (Sphingosine N-acyltransferase CERS5) (EC 2.3.1.24)	CERS5 LASS5	Homo sapiens (Human)	392
Q8NCQ7	Q8NCQ7	reviewed	PRCA1_HUMAN	Protein PROCA1 (Protein interacting with cyclin A1)	PROCA1	Homo sapiens (Human)	364
P43146	P43146	reviewed	DCC_HUMAN	Netrin receptor DCC (Colorectal cancer suppressor) (Immunoglobulin superfamily DCC subclass member 1) (Tumor suppressor protein DCC)	DCC IGDCC1	Homo sapiens (Human)	1447
P53816	P53816	reviewed	PLAT3_HUMAN	Phospholipase A and acyltransferase 3 (EC 2.3.1.-) (EC 3.1.1.32) (EC 3.1.1.4) (Adipose-specific phospholipase A2) (AdPLA) (Group XVI phospholipase A1/A2) (H-rev 107 protein homolog) (H-REV107) (HREV107-1) (HRAS-like suppressor 1) (HRAS-like suppressor 3) (HRSL3) (HREV107-3) (Renal carcinoma antigen NY-REN-65)	PLAAT3 HRASLS3 HREV107 PLA2G16	Homo sapiens (Human)	162
Q13873	Q13873	reviewed	BMPR2_HUMAN	Bone morphogenetic protein receptor type-2 (BMP type-2 receptor) (BMPR-2) (EC 2.7.11.30) (Bone morphogenetic protein receptor type II) (BMP type II receptor) (BMPR-II)	BMPR2 PPH1	Homo sapiens (Human)	1038
O95180	O95180	reviewed	CAC1H_HUMAN	Voltage-dependent T-type calcium channel subunit alpha-1H (Low-voltage-activated calcium channel alpha1 3.2 subunit) (Voltage-gated calcium channel subunit alpha Cav3.2)	CACNA1H	Homo sapiens (Human)	2353
Q9BXJ8	Q9BXJ8	reviewed	TACAN_HUMAN	Ion channel TACAN (Transmembrane protein 120A) (Transmembrane protein induced by tumor necrosis factor alpha)	TMEM120A TACAN TMPIT	Homo sapiens (Human)	343
Q5T1A1	Q5T1A1	reviewed	DCST2_HUMAN	DC-STAMP domain-containing protein 2	DCST2	Homo sapiens (Human)	773
Q8N0W3	Q8N0W3	reviewed	FCSK_HUMAN	L-fucose kinase (Fucokinase) (EC 2.7.1.52)	FCSK FUK	Homo sapiens (Human)	1084
Q96JM2	Q96JM2	reviewed	ZN462_HUMAN	Zinc finger protein 462 (Zinc finger PBX1-interacting protein) (ZFPIP)	ZNF462 KIAA1803	Homo sapiens (Human)	2506
H7C241	H7C241	reviewed	CLD34_HUMAN	Claudin-34	CLDN34	Homo sapiens (Human)	214
P48048	P48048	reviewed	KCNJ1_HUMAN	ATP-sensitive inward rectifier potassium channel 1 (ATP-regulated potassium channel ROM-K) (Inward rectifier K(+) channel Kir1.1) (Potassium channel, inwardly rectifying subfamily J member 1)	KCNJ1 ROMK1	Homo sapiens (Human)	391
Q8TE68	Q8TE68	reviewed	ES8L1_HUMAN	Epidermal growth factor receptor kinase substrate 8-like protein 1 (EPS8-like protein 1) (Epidermal growth factor receptor pathway substrate 8-related protein 1) (EPS8-related protein 1)	EPS8L1 DRC3 EPS8R1 PP10566	Homo sapiens (Human)	723
Q8NEY1	Q8NEY1	reviewed	NAV1_HUMAN	Neuron navigator 1 (Pore membrane and/or filament-interacting-like protein 3) (Steerin-1) (Unc-53 homolog 1) (unc53H1)	NAV1 KIAA1151 KIAA1213 POMFIL3 STEERIN1	Homo sapiens (Human)	1877
Q92626	Q92626	reviewed	PXDN_HUMAN	Peroxidasin homolog (EC 1.11.2.-) (Melanoma-associated antigen MG50) (Peroxidasin 1) (hsPxd01) (Vascular peroxidase 1) (p53-responsive gene 2 protein) [Cleaved into: PXDN active fragment]	PXDN KIAA0230 MG50 PRG2 PXD01 VPO VPO1	Homo sapiens (Human)	1479
Q6PID8	Q6PID8	reviewed	KLD10_HUMAN	Kelch domain-containing protein 10	KLHDC10 KIAA0265	Homo sapiens (Human)	442
Q8WWZ7	Q8WWZ7	reviewed	ABCA5_HUMAN	Cholesterol transporter ABCA5 (EC 7.6.2.-) (ATP-binding cassette sub-family A member 5)	ABCA5 KIAA1888	Homo sapiens (Human)	1642
Q9NR48	Q9NR48	reviewed	ASH1L_HUMAN	Histone-lysine N-methyltransferase ASH1L (EC 2.1.1.359) (EC 2.1.1.367) (ASH1-like protein) (huASH1) (Absent small and homeotic disks protein 1 homolog) (Lysine N-methyltransferase 2H)	ASH1L KIAA1420 KMT2H	Homo sapiens (Human)	2969
O00763	O00763	reviewed	ACACB_HUMAN	Acetyl-CoA carboxylase 2 (EC 6.4.1.2) (ACC-beta)	ACACB ACC2 ACCB	Homo sapiens (Human)	2458
P38159	P38159	reviewed	RBMX_HUMAN	RNA-binding motif protein, X chromosome (Glycoprotein p43) (Heterogeneous nuclear ribonucleoprotein G) (hnRNP G) [Cleaved into: RNA-binding motif protein, X chromosome, N-terminally processed]	RBMX HNRPG RBMXP1	Homo sapiens (Human)	391
Q9BSV6	Q9BSV6	reviewed	SEN34_HUMAN	tRNA-splicing endonuclease subunit Sen34 (EC 4.6.1.16) (Leukocyte receptor cluster member 5) (tRNA-intron endonuclease Sen34) (HsSen34)	TSEN34 LENG5 SEN34	Homo sapiens (Human)	310
P53420	P53420	reviewed	CO4A4_HUMAN	Collagen alpha-4(IV) chain	COL4A4	Homo sapiens (Human)	1690
Q5VXU9	Q5VXU9	reviewed	SHOC1_HUMAN	Protein shortage in chiasmata 1 ortholog (EC 3.6.-.-) (Protein ZIP2 homolog) (MZIP2)	SHOC1 C9orf84 ZIP2	Homo sapiens (Human)	1444
A2PYH4	A2PYH4	reviewed	HFM1_HUMAN	Probable ATP-dependent DNA helicase HFM1 (EC 3.6.4.12) (SEC63 domain-containing protein 1)	HFM1 SEC3D1	Homo sapiens (Human)	1435
Q9UHF7	Q9UHF7	reviewed	TRPS1_HUMAN	Zinc finger transcription factor Trps1 (Tricho-rhino-phalangeal syndrome type I protein) (Zinc finger protein GC79)	TRPS1	Homo sapiens (Human)	1281
Q14644	Q14644	reviewed	RASA3_HUMAN	Ras GTPase-activating protein 3 (GAP1(IP4BP)) (Ins P4-binding protein)	RASA3	Homo sapiens (Human)	834
Q14031	Q14031	reviewed	CO4A6_HUMAN	Collagen alpha-6(IV) chain	COL4A6	Homo sapiens (Human)	1691
Q8NHP8	Q8NHP8	reviewed	PLBL2_HUMAN	Putative phospholipase B-like 2 (EC 3.1.1.-) (76 kDa protein) (p76) (LAMA-like protein 2) (Lamina ancestor homolog 2) (Phospholipase B domain-containing protein 2) [Cleaved into: Putative phospholipase B-like 2 32 kDa form; Putative phospholipase B-like 2 45 kDa form]	PLBD2	Homo sapiens (Human)	589
P55010	P55010	reviewed	IF5_HUMAN	Eukaryotic translation initiation factor 5 (eIF-5)	EIF5	Homo sapiens (Human)	431
P28223	P28223	reviewed	5HT2A_HUMAN	5-hydroxytryptamine receptor 2A (5-HT-2) (5-HT-2A) (Serotonin receptor 2A)	HTR2A HTR2	Homo sapiens (Human)	471
Q8NF99	Q8NF99	reviewed	ZN397_HUMAN	Zinc finger protein 397 (Zinc finger and SCAN domain-containing protein 15) (Zinc finger protein 47)	ZNF397 ZNF47 ZSCAN15	Homo sapiens (Human)	534
P23141	P23141	reviewed	EST1_HUMAN	Liver carboxylesterase 1 (Acyl-coenzyme A:cholesterol acyltransferase) (ACAT) (Brain carboxylesterase hBr1) (Carboxylesterase 1) (CE-1) (hCE-1) (EC 3.1.1.1) (Cholesteryl ester hydrolase) (CEH) (EC 3.1.1.13) (Cocaine carboxylesterase) (Egasyn) (HMSE) (Methylumbelliferyl-acetate deacetylase 1) (EC 3.1.1.56) (Monocyte/macrophage serine esterase) (Retinyl ester hydrolase) (REH) (Serine esterase 1) (T…	CES1 CES2 SES1	Homo sapiens (Human)	567
Q13322	Q13322	reviewed	GRB10_HUMAN	Growth factor receptor-bound protein 10 (GRB10 adapter protein) (Insulin receptor-binding protein Grb-IR)	GRB10 GRBIR KIAA0207	Homo sapiens (Human)	594
Q15437	Q15437	reviewed	SC23B_HUMAN	Protein transport protein Sec23B (hSec23B) (SEC23-related protein B)	SEC23B	Homo sapiens (Human)	767
Q5SRE5	Q5SRE5	reviewed	NU188_HUMAN	Nucleoporin NUP188 (hNup188)	NUP188 KIAA0169	Homo sapiens (Human)	1749
O00160	O00160	reviewed	MYO1F_HUMAN	Unconventional myosin-If (Myosin-Ie)	MYO1F	Homo sapiens (Human)	1098
P07911	P07911	reviewed	UROM_HUMAN	Uromodulin (Tamm-Horsfall urinary glycoprotein) (THP) [Cleaved into: Uromodulin, secreted form]	UMOD	Homo sapiens (Human)	640
Q5JSJ4	Q5JSJ4	reviewed	INT6L_HUMAN	Integrator complex subunit 6-like (Protein DDX26B)	INTS6L DDX26B	Homo sapiens (Human)	861
Q9Y2B2	Q9Y2B2	reviewed	PIGL_HUMAN	N-acetylglucosaminyl-phosphatidylinositol de-N-acetylase (EC 3.5.1.89) (Phosphatidylinositol-glycan biosynthesis class L protein) (PIG-L)	PIGL	Homo sapiens (Human)	252
Q8IWY8	Q8IWY8	reviewed	ZSC29_HUMAN	Zinc finger and SCAN domain-containing protein 29 (Zinc finger protein 690)	ZSCAN29 ZNF690	Homo sapiens (Human)	852
Q96F81	Q96F81	reviewed	DISP1_HUMAN	Protein dispatched homolog 1	DISP1 DISPA	Homo sapiens (Human)	1524
Q96HP8	Q96HP8	reviewed	T176A_HUMAN	Transmembrane protein 176A (Hepatocellular carcinoma-associated antigen 112)	TMEM176A HCA112	Homo sapiens (Human)	235
Q9UK17	Q9UK17	reviewed	KCND3_HUMAN	Potassium voltage-gated channel subfamily D member 3 (Voltage-gated potassium channel subunit Kv4.3)	KCND3	Homo sapiens (Human)	655
O75330	O75330	reviewed	HMMR_HUMAN	Hyaluronan mediated motility receptor (Intracellular hyaluronic acid-binding protein) (Receptor for hyaluronan-mediated motility) (CD antigen CD168)	HMMR IHABP RHAMM	Homo sapiens (Human)	724
Q8N3S3	Q8N3S3	reviewed	PHTF2_HUMAN	Protein PHTF2	PHTF2	Homo sapiens (Human)	785
P35503	P35503	reviewed	UD13_HUMAN	UDP-glucuronosyltransferase 1A3 (UGT1A3) (EC 2.4.1.17) (UDP-glucuronosyltransferase 1-3) (UDPGT 1-3) (UGT1*3) (UGT1-03) (UGT1.3) (UDP-glucuronosyltransferase 1-C) (UGT-1C) (UGT1C) (UDP-glucuronosyltransferase 1A isoform 3)	UGT1A3 GNT1 UGT1	Homo sapiens (Human)	534
Q96D59	Q96D59	reviewed	RN183_HUMAN	E3 ubiquitin-protein ligase RNF183 (EC 2.3.2.27)	RNF183	Homo sapiens (Human)	192
Q9H668	Q9H668	reviewed	STN1_HUMAN	CST complex subunit STN1 (Oligonucleotide/oligosaccharide-binding fold-containing protein 1) (Suppressor of cdc thirteen homolog)	STN1 OBFC1	Homo sapiens (Human)	368
P28838	P28838	reviewed	AMPL_HUMAN	Cytosol aminopeptidase (EC 3.4.11.1) (Cysteinylglycine-S-conjugate dipeptidase) (EC 3.4.13.23) (Leucine aminopeptidase 3) (LAP-3) (Leucyl aminopeptidase) (Peptidase S) (Proline aminopeptidase) (EC 3.4.11.5) (Prolyl aminopeptidase)	LAP3 LAPEP PEPS	Homo sapiens (Human)	519
Q16513	Q16513	reviewed	PKN2_HUMAN	Serine/threonine-protein kinase N2 (EC 2.7.11.13) (PKN gamma) (Protein kinase C-like 2) (Protein-kinase C-related kinase 2)	PKN2 PRK2 PRKCL2	Homo sapiens (Human)	984
Q8N653	Q8N653	reviewed	LZTR1_HUMAN	Leucine-zipper-like transcriptional regulator 1 (LZTR-1)	LZTR1 TCFL2	Homo sapiens (Human)	840
Q9BZQ8	Q9BZQ8	reviewed	NIBA1_HUMAN	Protein Niban 1 (Cell growth-inhibiting gene 39 protein) (Protein FAM129A)	NIBAN1 C1orf24 FAM129A NIBAN GIG39	Homo sapiens (Human)	928
Q8NCH0	Q8NCH0	reviewed	CHSTE_HUMAN	Carbohydrate sulfotransferase 14 (EC 2.8.2.35) (Dermatan 4-sulfotransferase 1) (D4ST-1) (hD4ST1)	CHST14 D4ST1 UNQ1925/PRO4400	Homo sapiens (Human)	376
Q6DN90	Q6DN90	reviewed	IQEC1_HUMAN	IQ motif and SEC7 domain-containing protein 1 (ADP-ribosylation factors guanine nucleotide-exchange protein 100) (ADP-ribosylation factors guanine nucleotide-exchange protein 2) (Brefeldin-resistant Arf-GEF 2 protein) (BRAG2)	IQSEC1 ARFGEP100 BRAG2 KIAA0763	Homo sapiens (Human)	963
Q99442	Q99442	reviewed	SEC62_HUMAN	Translocation protein SEC62 (Translocation protein 1) (TP-1) (hTP-1)	SEC62 TLOC1	Homo sapiens (Human)	399
Q9H227	Q9H227	reviewed	GBA3_HUMAN	Cytosolic beta-glucosidase (EC 3.2.1.21) (Cytosolic beta-glucosidase-like protein 1) (Cytosolic galactosylceramidase) (EC 3.2.1.46) (Cytosolic glucosylceramidase) (EC 3.2.1.45) (Cytosolic glycosylceramidase) (Cytosolic GCase) (Glucosidase beta acid 3) (Glucosylceramidase beta 3) (Klotho-related protein) (KLrP)	GBA3 CBG CBGL1	Homo sapiens (Human)	469
P35913	P35913	reviewed	PDE6B_HUMAN	Rod cGMP-specific 3',5'-cyclic phosphodiesterase subunit beta (GMP-PDE beta) (EC 3.1.4.35)	PDE6B PDEB	Homo sapiens (Human)	854
Q2KHT4	Q2KHT4	reviewed	GSG1_HUMAN	Germ cell-specific gene 1 protein	GSG1 UNQ709/PRO1360	Homo sapiens (Human)	349
Q8IUX4	Q8IUX4	reviewed	ABC3F_HUMAN	DNA dC->dU-editing enzyme APOBEC-3F (EC 3.5.4.38) (Apolipoprotein B mRNA-editing enzyme catalytic polypeptide-like 3F) (A3F)	APOBEC3F	Homo sapiens (Human)	373
Q96AK3	Q96AK3	reviewed	ABC3D_HUMAN	DNA dC->dU-editing enzyme APOBEC-3D (A3D) (A3DE) (EC 3.5.4.38)	APOBEC3D APOBEC3DE	Homo sapiens (Human)	386
P32238	P32238	reviewed	CCKAR_HUMAN	Cholecystokinin receptor type A (CCK-A receptor) (CCK-AR) (Cholecystokinin-1 receptor) (CCK1-R)	CCKAR CCKRA	Homo sapiens (Human)	428
Q8N2C7	Q8N2C7	reviewed	UNC80_HUMAN	Protein unc-80 homolog	UNC80 C2orf21 KIAA1843	Homo sapiens (Human)	3258
P22413	P22413	reviewed	ENPP1_HUMAN	Ectonucleotide pyrophosphatase/phosphodiesterase family member 1 (E-NPP 1) (Membrane component chromosome 6 surface marker 1) (Phosphodiesterase I/nucleotide pyrophosphatase 1) (Plasma-cell membrane glycoprotein PC-1) [Cleaved into: Ectonucleotide pyrophosphatase/phosphodiesterase family member 1, secreted form] [Includes: Alkaline phosphodiesterase I (EC 3.1.4.1); Nucleotide pyrophosphatase (NPP…	ENPP1 M6S1 NPPS PC1 PDNP1	Homo sapiens (Human)	925
Q5JVF3	Q5JVF3	reviewed	PCID2_HUMAN	PCI domain-containing protein 2 (CSN12-like protein)	PCID2 HT004	Homo sapiens (Human)	399
Q6P9G9	Q6P9G9	reviewed	ZN449_HUMAN	Zinc finger protein 449 (Zinc finger and SCAN domain-containing protein 19)	ZNF449 ZSCAN19	Homo sapiens (Human)	518
Q9HAS0	Q9HAS0	reviewed	NJMU_HUMAN	Protein Njmu-R1	C17orf75	Homo sapiens (Human)	396
Q5T9L3	Q5T9L3	reviewed	WLS_HUMAN	Protein wntless homolog (Integral membrane protein GPR177) (Protein evenness interrupted homolog) (EVI) (Putative NF-kappa-B-activating protein 373)	WLS C1orf139 GPR177 UNQ85/PRO18667	Homo sapiens (Human)	541
Q8IXL6	Q8IXL6	reviewed	FA20C_HUMAN	Extracellular serine/threonine protein kinase FAM20C (EC 2.7.11.1) (Dentin matrix protein 4) (DMP-4) (Golgi casein kinase) (Golgi-enriched fraction casein kinase) (GEF-CK)	FAM20C DMP4	Homo sapiens (Human)	584
P56202	P56202	reviewed	CATW_HUMAN	Cathepsin W (EC 3.4.22.-) (Lymphopain)	CTSW	Homo sapiens (Human)	376
Q14943	Q14943	reviewed	KI3S1_HUMAN	Killer cell immunoglobulin-like receptor 3DS1 (Natural killer-associated transcript 10) (NKAT-10)	KIR3DS1 NKAT10	Homo sapiens (Human)	382
P55884	P55884	reviewed	EIF3B_HUMAN	Eukaryotic translation initiation factor 3 subunit B (eIF3b) (Eukaryotic translation initiation factor 3 subunit 9) (Prt1 homolog) (hPrt1) (eIF-3-eta) (eIF3 p110) (eIF3 p116)	EIF3B EIF3S9	Homo sapiens (Human)	814
O94778	O94778	reviewed	AQP8_HUMAN	Aquaporin-8 (AQP-8)	AQP8	Homo sapiens (Human)	261
Q1W4C9	Q1W4C9	reviewed	ISK13_HUMAN	Serine protease inhibitor Kazal-type 13 (Hepatitis B virus DNA polymerase transactivated serine protease inhibitor) (Hespintor) (Serine protease inhibitor Kazal-type 5-like 3)	SPINK13 HBVDNAPTP1 SPINK5L3	Homo sapiens (Human)	94
Q93075	Q93075	reviewed	TATD2_HUMAN	Putative deoxyribonuclease TATDN2 (EC 3.1.21.-)	TATDN2 KIAA0218	Homo sapiens (Human)	761
A6NNZ2	A6NNZ2	reviewed	TBB8B_HUMAN	Tubulin beta 8B	TUBB8B	Homo sapiens (Human)	444
Q4W5G0	Q4W5G0	reviewed	TIGD2_HUMAN	Tigger transposable element-derived protein 2	TIGD2	Homo sapiens (Human)	525
Q5TZK3	Q5TZK3	reviewed	FAM74_HUMAN	Protein FAM74A4/A6	FAM74A4 FAM74A2; FAM74A6	Homo sapiens (Human)	123
A1XBS5	A1XBS5	reviewed	CBAR1_HUMAN	CBY1-interacting BAR domain-containing protein 1	CIBAR1 FAM92A FAM92A1	Homo sapiens (Human)	289
P20929	P20929	reviewed	NEBU_HUMAN	Nebulin	NEB	Homo sapiens (Human)	6669
P22888	P22888	reviewed	LSHR_HUMAN	Lutropin-choriogonadotropic hormone receptor (LH/CG-R) (Luteinizing hormone receptor) (LHR) (LSH-R)	LHCGR LCGR LGR2 LHRHR	Homo sapiens (Human)	699
Q96RT7	Q96RT7	reviewed	GCP6_HUMAN	Gamma-tubulin complex component 6 (GCP-6)	TUBGCP6 GCP6 KIAA1669	Homo sapiens (Human)	1819
Q7L0X0	Q7L0X0	reviewed	TRIL_HUMAN	TLR4 interactor with leucine rich repeats (Leucine-rich repeat-containing protein KIAA0644)	TRIL KIAA0644	Homo sapiens (Human)	811
Q7L591	Q7L591	reviewed	DOK3_HUMAN	Docking protein 3 (Downstream of tyrosine kinase 3)	DOK3	Homo sapiens (Human)	496
Q68DH5	Q68DH5	reviewed	LMBD2_HUMAN	G-protein coupled receptor-associated protein LMBRD2 (LMBR1 domain-containing protein 2)	LMBRD2	Homo sapiens (Human)	695
Q9Y5A6	Q9Y5A6	reviewed	ZSC21_HUMAN	Zinc finger and SCAN domain-containing protein 21 (Renal carcinoma antigen NY-REN-21) (Zinc finger protein 38 homolog) (Zfp-38)	ZSCAN21 ZFP38 ZNF38	Homo sapiens (Human)	473
P21796	P21796	reviewed	VDAC1_HUMAN	Voltage-dependent anion-selective channel protein 1 (VDAC-1) (hVDAC1) (Outer mitochondrial membrane protein porin 1) (Plasmalemmal porin) (Porin 31HL) (Porin 31HM)	VDAC1 VDAC	Homo sapiens (Human)	283
O00159	O00159	reviewed	MYO1C_HUMAN	Unconventional myosin-Ic (Myosin I beta) (MMI-beta) (MMIb)	MYO1C	Homo sapiens (Human)	1063
P0DPD7	P0DPD7	reviewed	EFMT4_HUMAN	EEF1A lysine methyltransferase 4 (EC 2.1.1.-)	EEF1AKMT4	Homo sapiens (Human)	255
O60381	O60381	reviewed	HBP1_HUMAN	HMG box-containing protein 1 (HMG box transcription factor 1) (High mobility group box transcription factor 1)	HBP1	Homo sapiens (Human)	514
P48506	P48506	reviewed	GSH1_HUMAN	Glutamate--cysteine ligase catalytic subunit (EC 6.3.2.2) (GCS heavy chain) (Gamma-ECS) (Gamma-glutamylcysteine synthetase)	GCLC GLCL GLCLC	Homo sapiens (Human)	637
Q15459	Q15459	reviewed	SF3A1_HUMAN	Splicing factor 3A subunit 1 (SF3a120) (Spliceosome-associated protein 114) (SAP 114)	SF3A1 SAP114	Homo sapiens (Human)	793
Q9UBX5	Q9UBX5	reviewed	FBLN5_HUMAN	Fibulin-5 (FIBL-5) (Developmental arteries and neural crest EGF-like protein) (Dance) (Urine p50 protein) (UP50)	FBLN5 DANCE UNQ184/PRO210	Homo sapiens (Human)	448
P19961	P19961	reviewed	AMY2B_HUMAN	Alpha-amylase 2B (EC 3.2.1.1) (1,4-alpha-D-glucan glucanohydrolase 2B) (Carcinoid alpha-amylase)	AMY2B	Homo sapiens (Human)	511
Q14011	Q14011	reviewed	CIRBP_HUMAN	Cold-inducible RNA-binding protein (A18 hnRNP) (Glycine-rich RNA-binding protein CIRP)	CIRBP A18HNRNP CIRP	Homo sapiens (Human)	172
P11678	P11678	reviewed	PERE_HUMAN	Eosinophil peroxidase (EPO) (EC 1.11.1.7) [Cleaved into: Eosinophil peroxidase light chain; Eosinophil peroxidase heavy chain]	EPX EPER EPO EPP	Homo sapiens (Human)	715
Q5VTJ3	Q5VTJ3	reviewed	KLD7A_HUMAN	Kelch domain-containing protein 7A	KLHDC7A	Homo sapiens (Human)	777
P12955	P12955	reviewed	PEPD_HUMAN	Xaa-Pro dipeptidase (X-Pro dipeptidase) (EC 3.4.13.9) (Imidodipeptidase) (Peptidase D) (Proline dipeptidase) (Prolidase)	PEPD PRD	Homo sapiens (Human)	493
O43320	O43320	reviewed	FGF16_HUMAN	Fibroblast growth factor 16 (FGF-16)	FGF16	Homo sapiens (Human)	207
P55103	P55103	reviewed	INHBC_HUMAN	Inhibin beta C chain (Activin beta-C chain)	INHBC	Homo sapiens (Human)	352
O15042	O15042	reviewed	SR140_HUMAN	U2 snRNP-associated SURP motif-containing protein (140 kDa Ser/Arg-rich domain protein) (U2-associated protein SR140)	U2SURP KIAA0332 SR140	Homo sapiens (Human)	1029
Q2TAA8	Q2TAA8	reviewed	TXIP1_HUMAN	Translin-associated factor X-interacting protein 1 (Trax-interacting protein 1)	TSNAXIP1 TXI1	Homo sapiens (Human)	658
Q9P2Q2	Q9P2Q2	reviewed	FRM4A_HUMAN	FERM domain-containing protein 4A	FRMD4A FRMD4 KIAA1294	Homo sapiens (Human)	1039
P13866	P13866	reviewed	SC5A1_HUMAN	Sodium/glucose cotransporter 1 (Na(+)/glucose cotransporter 1) (High affinity sodium-glucose cotransporter) (Solute carrier family 5 member 1)	SLC5A1 NAGT SGLT1	Homo sapiens (Human)	664
Q6GV28	Q6GV28	reviewed	TM225_HUMAN	Transmembrane protein 225	TMEM225 PMP22CD	Homo sapiens (Human)	225
Q6NSJ0	Q6NSJ0	reviewed	MYORG_HUMAN	Myogenesis-regulating glycosidase (EC 3.2.1.-) (Uncharacterized family 31 glucosidase KIAA1161)	MYORG KIAA1161	Homo sapiens (Human)	714
O14638	O14638	reviewed	ENPP3_HUMAN	Ectonucleotide pyrophosphatase/phosphodiesterase family member 3 (E-NPP 3) (NPP3) (Phosphodiesterase I beta) (PD-Ibeta) (Phosphodiesterase I/nucleotide pyrophosphatase 3) (CD antigen CD203c) [Includes: Alkaline phosphodiesterase I (EC 3.1.4.1); Nucleotide pyrophosphatase (NPPase) (EC 3.6.1.9) (Nucleotide diphosphatase)]	ENPP3 PDNP3	Homo sapiens (Human)	875
A6NN92	A6NN92	reviewed	CXE1_HUMAN	Putative gap junction epsilon-1 protein (Connexin-23) (Cx23)	GJE1	Homo sapiens (Human)	205
Q6NT32	Q6NT32	reviewed	EST5A_HUMAN	Carboxylesterase 5A (EC 3.1.1.1) (Carboxylesterase-like urinary excreted protein homolog) (Cauxin)	CES5A CES7	Homo sapiens (Human)	575
C9JBD0	C9JBD0	reviewed	KRBX1_HUMAN	KRAB domain-containing protein 1	KRBOX1	Homo sapiens (Human)	128
Q53S08	Q53S08	reviewed	RAB6D_HUMAN	Ras-related protein Rab-6D (Rab6-like protein WTH3DI)	RAB6D WTH3DI	Homo sapiens (Human)	254
Q12959	Q12959	reviewed	DLG1_HUMAN	Disks large homolog 1 (Synapse-associated protein 97) (SAP-97) (SAP97) (hDlg)	DLG1	Homo sapiens (Human)	904
Q9H094	Q9H094	reviewed	NBPF3_HUMAN	Neuroblastoma breakpoint family member 3 (Protein AE2) (Protein SHIIIa4)	NBPF3 L7	Homo sapiens (Human)	633
Q9BXP5	Q9BXP5	reviewed	SRRT_HUMAN	Serrate RNA effector molecule homolog (Arsenite-resistance protein 2)	SRRT ARS2 ASR2	Homo sapiens (Human)	876
Q8NAP3	Q8NAP3	reviewed	ZBT38_HUMAN	Zinc finger and BTB domain-containing protein 38	ZBTB38	Homo sapiens (Human)	1195
Q9Y4A0	Q9Y4A0	reviewed	JERKL_HUMAN	Jerky protein homolog-like (Human homolog of mouse jerky gene protein) (HHMJG)	JRKL	Homo sapiens (Human)	524
Q9BUF5	Q9BUF5	reviewed	TBB6_HUMAN	Tubulin beta-6 chain (Tubulin beta class V)	TUBB6	Homo sapiens (Human)	446
P51575	P51575	reviewed	P2RX1_HUMAN	P2X purinoceptor 1 (P2X1) (ATP receptor) (Purinergic receptor)	P2RX1 P2X1	Homo sapiens (Human)	399
O15360	O15360	reviewed	FANCA_HUMAN	Fanconi anemia group A protein (Protein FACA)	FANCA FAA FACA FANCH	Homo sapiens (Human)	1455
Q14739	Q14739	reviewed	LBR_HUMAN	Delta(14)-sterol reductase LBR (Delta-14-SR) (EC 1.3.1.70) (3-beta-hydroxysterol Delta (14)-reductase) (C-14 sterol reductase) (C14SR) (Integral nuclear envelope inner membrane protein) (LMN2R) (Lamin-B receptor) (Sterol C14-reductase)	LBR	Homo sapiens (Human)	615
Q9BXC1	Q9BXC1	reviewed	GP174_HUMAN	Probable G-protein coupled receptor 174	GPR174 FKSG79 GPCR17	Homo sapiens (Human)	333
Q9P2P1	Q9P2P1	reviewed	NYNRI_HUMAN	Protein NYNRIN (NYN domain and retroviral integrase catalytic domain-containing protein) (Protein cousin of GIN1)	NYNRIN CGIN1 KIAA1305	Homo sapiens (Human)	1898
A0A096LP01	A0A096LP01	reviewed	SIM26_HUMAN	Small integral membrane protein 26	SMIM26	Homo sapiens (Human)	95
Q15846	Q15846	reviewed	CLUL1_HUMAN	Clusterin-like protein 1 (Retinal-specific clusterin-like protein)	CLUL1	Homo sapiens (Human)	466
O43173	O43173	reviewed	SIA8C_HUMAN	Sia-alpha-2,3-Gal-beta-1,4-GlcNAc-R:alpha 2,8-sialyltransferase (EC 2.4.99.-) (Alpha-2,8-sialyltransferase 8C) (Alpha-2,8-sialyltransferase III) (ST8 alpha-N-acetyl-neuraminide alpha-2,8-sialyltransferase 3) (Sialyltransferase 8C) (SIAT8-C) (Sialyltransferase St8Sia III) (ST8SiaIII)	ST8SIA3 SIAT8C	Homo sapiens (Human)	380
Q9UQK1	Q9UQK1	reviewed	PPR3C_HUMAN	Protein phosphatase 1 regulatory subunit 3C (Protein phosphatase 1 regulatory subunit 5) (PP1 subunit R5) (Protein targeting to glycogen) (PTG)	PPP1R3C PPP1R5	Homo sapiens (Human)	317
P48740	P48740	reviewed	MASP1_HUMAN	Mannan-binding lectin serine protease 1 (EC 3.4.21.-) (Complement factor MASP-3) (Complement-activating component of Ra-reactive factor) (Mannose-binding lectin-associated serine protease 1) (MASP-1) (Mannose-binding protein-associated serine protease) (Ra-reactive factor serine protease p100) (RaRF) (Serine protease 5) [Cleaved into: Mannan-binding lectin serine protease 1 heavy chain; Mannan-bi…	MASP1 CRARF CRARF1 PRSS5	Homo sapiens (Human)	699
Q9NPR2	Q9NPR2	reviewed	SEM4B_HUMAN	Semaphorin-4B (Semaphorin-C)	SEMA4B KIAA1745 SEMAC UNQ749/PRO1480	Homo sapiens (Human)	837
Q9HCB6	Q9HCB6	reviewed	SPON1_HUMAN	Spondin-1 (F-spondin) (Vascular smooth muscle cell growth-promoting factor)	SPON1 KIAA0762 VSGP	Homo sapiens (Human)	807
Q00059	Q00059	reviewed	TFAM_HUMAN	Transcription factor A, mitochondrial (mtTFA) (Mitochondrial transcription factor 1) (MtTF1) (Transcription factor 6) (TCF-6) (Transcription factor 6-like 2)	TFAM TCF6 TCF6L2	Homo sapiens (Human)	246
Q9Y6J0	Q9Y6J0	reviewed	CABIN_HUMAN	Calcineurin-binding protein cabin-1 (Calcineurin inhibitor) (CAIN)	CABIN1 KIAA0330	Homo sapiens (Human)	2220
O94966	O94966	reviewed	UBP19_HUMAN	Ubiquitin carboxyl-terminal hydrolase 19 (EC 3.4.19.12) (Deubiquitinating enzyme 19) (Ubiquitin thioesterase 19) (Ubiquitin-specific-processing protease 19) (Zinc finger MYND domain-containing protein 9)	USP19 KIAA0891 ZMYND9	Homo sapiens (Human)	1318
P11172	P11172	reviewed	UMPS_HUMAN	Uridine 5'-monophosphate synthase (UMP synthase) [Includes: Orotate phosphoribosyltransferase (OPRT) (OPRTase) (EC 2.4.2.10); Orotidine 5'-phosphate decarboxylase (ODC) (OMPD) (EC 4.1.1.23) (OMPdecase)]	UMPS OK/SW-cl.21	Homo sapiens (Human)	480
P58005	P58005	reviewed	SESN3_HUMAN	Sestrin-3 (EC 1.11.1.-)	SESN3 SEST3	Homo sapiens (Human)	492
Q8WTV1	Q8WTV1	reviewed	THAP3_HUMAN	THAP domain-containing protein 3	THAP3	Homo sapiens (Human)	239
P04217	P04217	reviewed	A1BG_HUMAN	Alpha-1B-glycoprotein (Alpha-1-B glycoprotein)	A1BG	Homo sapiens (Human)	495
P19447	P19447	reviewed	ERCC3_HUMAN	General transcription and DNA repair factor IIH helicase subunit XPB (TFIIH subunit XPB) (EC 3.6.4.12) (Basic transcription factor 2 89 kDa subunit) (BTF2 p89) (DNA excision repair protein ERCC-3) (DNA repair protein complementing XP-B cells) (TFIIH basal transcription factor complex 89 kDa subunit) (TFIIH 89 kDa subunit) (TFIIH p89) (Xeroderma pigmentosum group B-complementing protein)	ERCC3 XPB XPBC	Homo sapiens (Human)	782
Q5JPE7	Q5JPE7	reviewed	NOMO2_HUMAN	BOS complex subunit NOMO2 (Nodal modulator 2) (pM5 protein 2)	NOMO2	Homo sapiens (Human)	1267
Q9BZW2	Q9BZW2	reviewed	S13A1_HUMAN	Solute carrier family 13 member 1 (Renal sodium/sulfate cotransporter) (Na(+)/sulfate cotransporter) (hNaSi-1)	SLC13A1 NAS1 NASI1	Homo sapiens (Human)	595
Q8WWZ4	Q8WWZ4	reviewed	ABCAA_HUMAN	ATP-binding cassette sub-family A member 10 (EC 7.6.2.-)	ABCA10	Homo sapiens (Human)	1543
Q9Y4C0	Q9Y4C0	reviewed	NRX3A_HUMAN	Neurexin-3 (Neurexin III-alpha) (Neurexin-3-alpha)	NRXN3 C14orf60 KIAA0743	Homo sapiens (Human)	1643
Q8N1T3	Q8N1T3	reviewed	MYO1H_HUMAN	Unconventional myosin-Ih (Myosin-1H)	MYO1H	Homo sapiens (Human)	1032
Q15020	Q15020	reviewed	SART3_HUMAN	Squamous cell carcinoma antigen recognized by T-cells 3 (SART-3) (Tat-interacting protein of 110 kDa) (Tip110) (p110 nuclear RNA-binding protein)	SART3 KIAA0156 TIP110	Homo sapiens (Human)	963
P16499	P16499	reviewed	PDE6A_HUMAN	Rod cGMP-specific 3',5'-cyclic phosphodiesterase subunit alpha (GMP-PDE alpha) (EC 3.1.4.35) (PDE V-B1)	PDE6A PDEA	Homo sapiens (Human)	860
Q9NVM9	Q9NVM9	reviewed	INT13_HUMAN	Integrator complex subunit 13 (Cell cycle regulator Mat89Bb homolog) (Germ cell tumor 1) (Protein asunder homolog) (Sarcoma antigen NY-SAR-95)	INTS13 ASUN C12orf11 GCT1	Homo sapiens (Human)	706
Q6MZZ7	Q6MZZ7	reviewed	CAN13_HUMAN	Calpain-13 (EC 3.4.22.-) (Calcium-activated neutral proteinase 13) (CANP 13)	CAPN13	Homo sapiens (Human)	669
Q92968	Q92968	reviewed	PEX13_HUMAN	Peroxisomal membrane protein PEX13 (Peroxin-13)	PEX13	Homo sapiens (Human)	403
Q14999	Q14999	reviewed	CUL7_HUMAN	Cullin-7 (CUL-7)	CUL7 KIAA0076	Homo sapiens (Human)	1698
Q9UL19	Q9UL19	reviewed	PLAT4_HUMAN	Phospholipase A and acyltransferase 4 (EC 2.3.1.-) (EC 3.1.1.32) (EC 3.1.1.4) (HRAS-like suppressor 4) (HRSL4) (RAR-responsive protein TIG3) (Retinoic acid receptor responder protein 3) (Retinoid-inducible gene 1 protein) (Tazarotene-induced gene 3 protein)	PLAAT4 RARRES3 RIG1 TIG3	Homo sapiens (Human)	164
O15374	O15374	reviewed	MOT5_HUMAN	Monocarboxylate transporter 5 (MCT 5) (Monocarboxylate transporter 4) (MCT 4) (Solute carrier family 16 member 4)	SLC16A4 MCT4 MCT5	Homo sapiens (Human)	487
P30307	P30307	reviewed	MPIP3_HUMAN	M-phase inducer phosphatase 3 (EC 3.1.3.48) (Dual specificity phosphatase Cdc25C)	CDC25C	Homo sapiens (Human)	473
Q14956	Q14956	reviewed	GPNMB_HUMAN	Transmembrane glycoprotein NMB (Hematopoietic growth factor inducible neurokinin-1 type)	GPNMB HGFIN NMB UNQ1725/PRO9925	Homo sapiens (Human)	572
P04350	P04350	reviewed	TBB4A_HUMAN	Tubulin beta-4A chain (Tubulin 5 beta) (Tubulin beta-4 chain)	TUBB4A TUBB4 TUBB5	Homo sapiens (Human)	444
Q9UHJ6	Q9UHJ6	reviewed	SHPK_HUMAN	Sedoheptulokinase (SHK) (EC 2.7.1.14) (Carbohydrate kinase-like protein)	SHPK CARKL	Homo sapiens (Human)	478
Q9NXZ2	Q9NXZ2	reviewed	DDX43_HUMAN	Probable ATP-dependent RNA helicase DDX43 (EC 3.6.4.13) (Cancer/testis antigen 13) (CT13) (DEAD box protein 43) (DEAD box protein HAGE) (Helical antigen)	DDX43 HAGE	Homo sapiens (Human)	648
O14829	O14829	reviewed	PPE1_HUMAN	Serine/threonine-protein phosphatase with EF-hands 1 (PPEF-1) (EC 3.1.3.16) (Protein phosphatase with EF calcium-binding domain) (PPEF) (Serine/threonine-protein phosphatase 7) (PP7)	PPEF1 PPEF PPP7C	Homo sapiens (Human)	653
P51688	P51688	reviewed	SPHM_HUMAN	N-sulphoglucosamine sulphohydrolase (EC 3.10.1.1) (Sulfoglucosamine sulfamidase) (Sulphamidase)	SGSH HSS	Homo sapiens (Human)	502
P08581	P08581	reviewed	MET_HUMAN	Hepatocyte growth factor receptor (HGF receptor) (EC 2.7.10.1) (HGF/SF receptor) (Proto-oncogene c-Met) (Scatter factor receptor) (SF receptor) (Tyrosine-protein kinase Met)	MET	Homo sapiens (Human)	1390
Q96A54	Q96A54	reviewed	PAQR1_HUMAN	Adiponectin receptor protein 1 (Progestin and adipoQ receptor family member 1) (Progestin and adipoQ receptor family member I)	ADIPOR1 PAQR1 TESBP1A CGI-45	Homo sapiens (Human)	375
Q9BYJ4	Q9BYJ4	reviewed	TRI34_HUMAN	E3 ubiquitin-protein ligase TRIM34 (EC 2.3.2.27) (Interferon-responsive finger protein 1) (RING finger protein 21)	TRIM34 IFP1 RNF21	Homo sapiens (Human)	488
P29597	P29597	reviewed	TYK2_HUMAN	Non-receptor tyrosine-protein kinase TYK2 (EC 2.7.10.2)	TYK2	Homo sapiens (Human)	1187
Q9GZZ6	Q9GZZ6	reviewed	ACH10_HUMAN	Neuronal acetylcholine receptor subunit alpha-10 (Nicotinic acetylcholine receptor subunit alpha-10) (NACHR alpha-10)	CHRNA10 NACHRA10	Homo sapiens (Human)	450
Q9Y5X5	Q9Y5X5	reviewed	NPFF2_HUMAN	Neuropeptide FF receptor 2 (G-protein coupled receptor 74) (G-protein coupled receptor HLWAR77) (Neuropeptide G-protein coupled receptor)	NPFFR2 GPR74 NPFF2 NPGPR	Homo sapiens (Human)	522
Q9H7F0	Q9H7F0	reviewed	AT133_HUMAN	Polyamine-transporting ATPase 13A3 (ATPase family homolog up-regulated in senescence cells 1) (Putrescine transporting ATPase) (EC 7.6.2.16)	ATP13A3 AFURS1	Homo sapiens (Human)	1226
Q9BQ83	Q9BQ83	reviewed	SLX1_HUMAN	Structure-specific endonuclease subunit SLX1 (EC 3.1.-.-) (GIY-YIG domain-containing protein 1)	SLX1A GIYD1 SLX1; SLX1B GIYD2 SLX1	Homo sapiens (Human)	275
Q92796	Q92796	reviewed	DLG3_HUMAN	Disks large homolog 3 (Neuroendocrine-DLG) (Synapse-associated protein 102) (SAP-102) (SAP102) (XLMR)	DLG3 KIAA1232	Homo sapiens (Human)	817
Q9BW91	Q9BW91	reviewed	NUDT9_HUMAN	ADP-ribose pyrophosphatase, mitochondrial (EC 3.6.1.13) (ADP-ribose diphosphatase) (ADP-ribose phosphohydrolase) (Adenosine diphosphoribose pyrophosphatase) (ADPR-PPase) (Nucleoside diphosphate-linked moiety X motif 9) (Nudix motif 9)	NUDT9 NUDT10 PSEC0099 UNQ3012/PRO9771	Homo sapiens (Human)	350
Q9HB65	Q9HB65	reviewed	ELL3_HUMAN	RNA polymerase II elongation factor ELL3	ELL3	Homo sapiens (Human)	397
Q9H598	Q9H598	reviewed	VIAAT_HUMAN	Vesicular inhibitory amino acid transporter (GABA and glycine transporter) (Solute carrier family 32 member 1) (Vesicular GABA transporter) (hVIAAT)	SLC32A1 VGAT VIAAT	Homo sapiens (Human)	525
Q9HDD0	Q9HDD0	reviewed	PLAT1_HUMAN	Phospholipase A and acyltransferase 1 (EC 2.3.1.-) (EC 3.1.1.32) (EC 3.1.1.4) (HRAS-like suppressor 1) (HRSL1) (Phospholipid-metabolizing enzyme A-C1)	PLAAT1 HRASLS	Homo sapiens (Human)	168
P43220	P43220	reviewed	GLP1R_HUMAN	Glucagon-like peptide 1 receptor (GLP-1 receptor) (GLP-1-R) (GLP-1R)	GLP1R	Homo sapiens (Human)	463
Q96K76	Q96K76	reviewed	UBP47_HUMAN	Ubiquitin carboxyl-terminal hydrolase 47 (EC 3.4.19.12) (Deubiquitinating enzyme 47) (Ubiquitin thioesterase 47) (Ubiquitin-specific-processing protease 47)	USP47	Homo sapiens (Human)	1375
Q7Z3E1	Q7Z3E1	reviewed	PARPT_HUMAN	Protein mono-ADP-ribosyltransferase TIPARP (EC 2.4.2.-) (ADP-ribosyltransferase diphtheria toxin-like 14) (ARTD14) (Poly [ADP-ribose] polymerase 7) (PARP-7) (TCDD-inducible poly [ADP-ribose] polymerase)	TIPARP PARP7	Homo sapiens (Human)	657
Q86V24	Q86V24	reviewed	PAQR2_HUMAN	Adiponectin receptor protein 2 (Progestin and adipoQ receptor family member 2) (Progestin and adipoQ receptor family member II)	ADIPOR2 PAQR2	Homo sapiens (Human)	386
Q9UHP7	Q9UHP7	reviewed	CLC2D_HUMAN	C-type lectin domain family 2 member D (Lectin-like NK cell receptor) (Lectin-like transcript 1) (LLT-1) (Osteoclast inhibitory lectin)	CLEC2D CLAX LLT1 OCIL	Homo sapiens (Human)	191
O75054	O75054	reviewed	IGSF3_HUMAN	Immunoglobulin superfamily member 3 (IgSF3) (Glu-Trp-Ile EWI motif-containing protein 3) (EWI-3)	IGSF3 EWI3 KIAA0466	Homo sapiens (Human)	1194
O15126	O15126	reviewed	SCAM1_HUMAN	Secretory carrier-associated membrane protein 1 (Secretory carrier membrane protein 1)	SCAMP1 SCAMP	Homo sapiens (Human)	338
Q9NU39	Q9NU39	reviewed	FX4L1_HUMAN	Forkhead box protein D4-like 1 (FOXD4-like 1)	FOXD4L1	Homo sapiens (Human)	408
P51606	P51606	reviewed	RENBP_HUMAN	N-acylglucosamine 2-epimerase (AGE) (EC 5.1.3.8) (GlcNAc 2-epimerase) (N-acetyl-D-glucosamine 2-epimerase) (Renin-binding protein) (RnBP)	RENBP	Homo sapiens (Human)	417
P30679	P30679	reviewed	GNA15_HUMAN	Guanine nucleotide-binding protein subunit alpha-15 (G alpha-15) (G-protein subunit alpha-15) (Epididymis tissue protein Li 17E) (Guanine nucleotide-binding protein subunit alpha-16) (G alpha-16) (G-protein subunit alpha-16)	GNA15 GNA16	Homo sapiens (Human)	374
Q9Y276	Q9Y276	reviewed	BCS1_HUMAN	Mitochondrial chaperone BCS1 (h-BCS1) (BCS1-like protein)	BCS1L BCS1	Homo sapiens (Human)	419
Q96JE9	Q96JE9	reviewed	MAP6_HUMAN	Microtubule-associated protein 6 (MAP-6) (Stable tubule-only polypeptide) (STOP)	MAP6 KIAA1878	Homo sapiens (Human)	813
Q96FE5	Q96FE5	reviewed	LIGO1_HUMAN	Leucine-rich repeat and immunoglobulin-like domain-containing nogo receptor-interacting protein 1 (Leucine-rich repeat and immunoglobulin domain-containing protein 1) (Leucine-rich repeat neuronal protein 1) (Leucine-rich repeat neuronal protein 6A)	LINGO1 LERN1 LRRN6A UNQ201/PRO227	Homo sapiens (Human)	620
Q8IWB1	Q8IWB1	reviewed	IPRI_HUMAN	Inositol 1,4,5-trisphosphate receptor-interacting protein (Protein DANGER)	ITPRIP DANGER KIAA1754	Homo sapiens (Human)	547
Q8IW93	Q8IW93	reviewed	ARHGJ_HUMAN	Rho guanine nucleotide exchange factor 19 (Ephexin-2)	ARHGEF19	Homo sapiens (Human)	802
Q96CB9	Q96CB9	reviewed	NSUN4_HUMAN	5-methylcytosine rRNA methyltransferase NSUN4 (EC 2.1.1.-) (5-methylcytosine tRNA methyltransferase NSUN4) (EC 2.1.1.-) (NOL1/NOP2/Sun domain family member 4)	NSUN4	Homo sapiens (Human)	384
Q9UHW9	Q9UHW9	reviewed	S12A6_HUMAN	Solute carrier family 12 member 6 (Electroneutral potassium-chloride cotransporter 3) (K-Cl cotransporter 3)	SLC12A6 KCC3	Homo sapiens (Human)	1150
P55011	P55011	reviewed	S12A2_HUMAN	Solute carrier family 12 member 2 (Basolateral Na-K-Cl symporter) (Bumetanide-sensitive sodium-(potassium)-chloride cotransporter 2)	SLC12A2 NKCC1	Homo sapiens (Human)	1212
Q8TBK2	Q8TBK2	reviewed	SETD6_HUMAN	N-lysine methyltransferase SETD6 (EC 2.1.1.-) (SET domain-containing protein 6)	SETD6	Homo sapiens (Human)	473
Q92609	Q92609	reviewed	TBCD5_HUMAN	TBC1 domain family member 5	TBC1D5 KIAA0210	Homo sapiens (Human)	795
Q14449	Q14449	reviewed	GRB14_HUMAN	Growth factor receptor-bound protein 14 (GRB14 adapter protein)	GRB14	Homo sapiens (Human)	540
Q4KMZ8	Q4KMZ8	reviewed	NKAI1_HUMAN	Sodium/potassium-transporting ATPase subunit beta-1-interacting protein 1 (Na(+)/K(+)-transporting ATPase subunit beta-1-interacting protein 1) (Protein FAM77C)	NKAIN1 FAM77C	Homo sapiens (Human)	207
Q5GH76	Q5GH76	reviewed	XKR4_HUMAN	XK-related protein 4 (hXKR4) [Cleaved into: XK-related protein 4, processed form]	XKR4 KIAA1889 XRG4	Homo sapiens (Human)	650
O14523	O14523	reviewed	C2C2L_HUMAN	Phospholipid transfer protein C2CD2L (C2 domain-containing protein 2-like) (C2CD2-like) (Transmembrane protein 24)	C2CD2L KIAA0285 TMEM24 DLNB23	Homo sapiens (Human)	706
Q12794	Q12794	reviewed	HYAL1_HUMAN	Hyaluronidase-1 (Hyal-1) (EC 3.2.1.35) (Hyaluronoglucosaminidase-1) (Lung carcinoma protein 1) (LuCa-1)	HYAL1 LUCA1	Homo sapiens (Human)	435
Q8TE69	Q8TE69	reviewed	EOLA1_HUMAN	Protein EOLA1 (Endothelial-overexpressed lipopolysaccharide-associated factor 1) (Endothelium and lymphocyte associated ASCH domain 1)	EOLA1 CXorf40 CXorf40A	Homo sapiens (Human)	158
Q5T6M2	Q5T6M2	reviewed	CF122_HUMAN	Putative uncharacterized protein encoded by LINC00242	LINC00242 C6orf122 NCRNA00242	Homo sapiens (Human)	205
P61254	P61254	reviewed	RL26_HUMAN	60S ribosomal protein L26 (Large ribosomal subunit protein uL24)	RPL26	Homo sapiens (Human)	145
Q9C009	Q9C009	reviewed	FOXQ1_HUMAN	Forkhead box protein Q1 (HNF-3/forkhead-like protein 1) (HFH-1) (Hepatocyte nuclear factor 3 forkhead homolog 1)	FOXQ1 HFH1	Homo sapiens (Human)	403
O75956	O75956	reviewed	CDKA2_HUMAN	Cyclin-dependent kinase 2-associated protein 2 (CDK2-associated protein 2) (DOC-1-related protein) (DOC-1R)	CDK2AP2 DOC1R	Homo sapiens (Human)	126
P41222	P41222	reviewed	PTGDS_HUMAN	Prostaglandin-H2 D-isomerase (EC 5.3.99.2) (Beta-trace protein) (Cerebrin-28) (Glutathione-independent PGD synthase) (Lipocalin-type prostaglandin-D synthase) (L-PGDS) (Prostaglandin-D2 synthase) (PGD2 synthase) (PGDS) (PGDS2)	PTGDS PDS	Homo sapiens (Human)	190
O75445	O75445	reviewed	USH2A_HUMAN	Usherin (Usher syndrome type IIa protein) (Usher syndrome type-2A protein)	USH2A	Homo sapiens (Human)	5202
P33764	P33764	reviewed	S10A3_HUMAN	Protein S100-A3 (Protein S-100E) (S100 calcium-binding protein A3)	S100A3 S100E	Homo sapiens (Human)	101
Q96G23	Q96G23	reviewed	CERS2_HUMAN	Ceramide synthase 2 (CerS2) (LAG1 longevity assurance homolog 2) (SP260) (Sphingosine N-acyltransferase CERS2) (EC 2.3.1.24) (Tumor metastasis-suppressor gene 1 protein) (Very-long-chain ceramide synthase CERS2) (EC 2.3.1.297)	CERS2 LASS2 TMSG1	Homo sapiens (Human)	380
Q9UKB1	Q9UKB1	reviewed	FBW1B_HUMAN	F-box/WD repeat-containing protein 11 (F-box and WD repeats protein beta-TrCP2) (F-box/WD repeat-containing protein 1B) (Homologous to Slimb protein) (HOS)	FBXW11 BTRCP2 FBW1B FBXW1B KIAA0696	Homo sapiens (Human)	542
Q96BM9	Q96BM9	reviewed	ARL8A_HUMAN	ADP-ribosylation factor-like protein 8A (ADP-ribosylation factor-like protein 10B) (Novel small G protein indispensable for equal chromosome segregation 2)	ARL8A ARL10B GIE2	Homo sapiens (Human)	186
Q8WY54	Q8WY54	reviewed	PPM1E_HUMAN	Protein phosphatase 1E (EC 3.1.3.16) (Ca(2+)/calmodulin-dependent protein kinase phosphatase N) (CaMKP-N) (CaMKP-nucleus) (CaMKN) (Partner of PIX 1) (Partner of PIX-alpha) (Partner of PIXA)	PPM1E CAMKN KIAA1072 POPX1	Homo sapiens (Human)	755
Q9P2K1	Q9P2K1	reviewed	C2D2A_HUMAN	Coiled-coil and C2 domain-containing protein 2A	CC2D2A KIAA1345	Homo sapiens (Human)	1620
Q96LU5	Q96LU5	reviewed	IMP1L_HUMAN	Mitochondrial inner membrane protease subunit 1 (EC 3.4.21.-) (IMP1-like protein)	IMMP1L	Homo sapiens (Human)	166
Q9BZM2	Q9BZM2	reviewed	PA2GF_HUMAN	Group IIF secretory phospholipase A2 (GIIF sPLA2) (sPLA2-IIF) (EC 3.1.1.4) (Phosphatidylcholine 2-acylhydrolase 2F)	PLA2G2F	Homo sapiens (Human)	168
Q53TS8	Q53TS8	reviewed	CTSRT_HUMAN	Cation channel sperm-associated targeting subunit tau (CatSper-tau) (Amyotrophic lateral sclerosis 2 chromosomal region candidate gene 11 protein) (C2 calcium-dependent domain-containing protein 6)	C2CD6 ALS2CR11 CATSPERT	Homo sapiens (Human)	1820
Q99590	Q99590	reviewed	SCAFB_HUMAN	Protein SCAF11 (CTD-associated SR protein 11) (Renal carcinoma antigen NY-REN-40) (SC35-interacting protein 1) (SR-related and CTD-associated factor 11) (SRSF2-interacting protein) (Serine/arginine-rich splicing factor 2-interacting protein) (Splicing factor, arginine/serine-rich 2-interacting protein) (Splicing regulatory protein 129) (SRrp129)	SCAF11 CASP11 SFRS2IP SIP1 SRSF2IP	Homo sapiens (Human)	1463
Q8TDQ1	Q8TDQ1	reviewed	CLM1_HUMAN	CMRF35-like molecule 1 (CLM-1) (CD300 antigen-like family member F) (Immune receptor expressed on myeloid cells 1) (IREM-1) (Immunoglobulin superfamily member 13) (IgSF13) (NK inhibitory receptor) (CD antigen CD300f)	CD300LF CD300F CLM1 IGSF13 IREM1 NKIR UNQ3105/PRO10111	Homo sapiens (Human)	290
O43731	O43731	reviewed	ERD23_HUMAN	ER lumen protein-retaining receptor 3 (KDEL endoplasmic reticulum protein retention receptor 3) (KDEL receptor 3)	KDELR3 ERD23	Homo sapiens (Human)	214
Q8IWU5	Q8IWU5	reviewed	SULF2_HUMAN	Extracellular sulfatase Sulf-2 (hSulf-2) (EC 3.1.6.-)	SULF2 KIAA1247 UNQ559/PRO1120	Homo sapiens (Human)	870
O75923	O75923	reviewed	DYSF_HUMAN	Dysferlin (Dystrophy-associated fer-1-like protein) (Fer-1-like protein 1)	DYSF FER1L1	Homo sapiens (Human)	2080
Q9H0F7	Q9H0F7	reviewed	ARL6_HUMAN	ADP-ribosylation factor-like protein 6 (Bardet-Biedl syndrome 3 protein)	ARL6 BBS3	Homo sapiens (Human)	186
Q9HD45	Q9HD45	reviewed	TM9S3_HUMAN	Transmembrane 9 superfamily member 3 (EP70-P-iso) (SM-11044-binding protein)	TM9SF3 SMBP UNQ245/PRO282	Homo sapiens (Human)	589
Q16706	Q16706	reviewed	MA2A1_HUMAN	Alpha-mannosidase 2 (EC 3.2.1.114) (Golgi alpha-mannosidase II) (AMan II) (Man II) (Mannosidase alpha class 2A member 1) (Mannosyl-oligosaccharide 1,3-1,6-alpha-mannosidase)	MAN2A1 MANA2	Homo sapiens (Human)	1144
P29144	P29144	reviewed	TPP2_HUMAN	Tripeptidyl-peptidase 2 (TPP-2) (EC 3.4.14.10) (Tripeptidyl aminopeptidase) (Tripeptidyl-peptidase II) (TPP-II)	TPP2	Homo sapiens (Human)	1249
A8MVX0	A8MVX0	reviewed	ARG33_HUMAN	Rho guanine nucleotide exchange factor 33	ARHGEF33	Homo sapiens (Human)	844
O43776	O43776	reviewed	SYNC_HUMAN	Asparagine--tRNA ligase, cytoplasmic (EC 6.1.1.22) (Asparaginyl-tRNA synthetase) (AsnRS) (Asparaginyl-tRNA synthetase 1)	NARS1 NARS NRS	Homo sapiens (Human)	548
Q96PN6	Q96PN6	reviewed	ADCYA_HUMAN	Adenylate cyclase type 10 (EC 4.6.1.1) (AH-related protein) (Adenylate cyclase homolog) (Germ cell soluble adenylyl cyclase) (hsAC) (sAC) (Testicular soluble adenylyl cyclase)	ADCY10 SAC	Homo sapiens (Human)	1610
Q86VD7	Q86VD7	reviewed	S2542_HUMAN	Mitochondrial coenzyme A transporter SLC25A42 (Solute carrier family 25 member 42)	SLC25A42	Homo sapiens (Human)	318
Q9NZJ0	Q9NZJ0	reviewed	DTL_HUMAN	Denticleless protein homolog (DDB1- and CUL4-associated factor 2) (Lethal(2) denticleless protein homolog) (Retinoic acid-regulated nuclear matrix-associated protein)	DTL CDT2 CDW1 DCAF2 L2DTL RAMP	Homo sapiens (Human)	730
P49327	P49327	reviewed	FAS_HUMAN	Fatty acid synthase (EC 2.3.1.85) (Type I fatty acid synthase) [Includes: [Acyl-carrier-protein] S-acetyltransferase (EC 2.3.1.38); [Acyl-carrier-protein] S-malonyltransferase (EC 2.3.1.39); 3-oxoacyl-[acyl-carrier-protein] synthase (EC 2.3.1.41); 3-oxoacyl-[acyl-carrier-protein] reductase (EC 1.1.1.100); 3-hydroxyacyl-[acyl-carrier-protein] dehydratase (EC 4.2.1.59); Enoyl-[acyl-carrier-protein]…	FASN FAS	Homo sapiens (Human)	2511
Q9Y2T7	Q9Y2T7	reviewed	YBOX2_HUMAN	Y-box-binding protein 2 (Contrin) (DNA-binding protein C) (Dbpc) (Germ cell-specific Y-box-binding protein) (MSY2 homolog)	YBX2 CSDA3 MSY2	Homo sapiens (Human)	364
Q8NFA0	Q8NFA0	reviewed	UBP32_HUMAN	Ubiquitin carboxyl-terminal hydrolase 32 (EC 3.4.19.12) (Deubiquitinating enzyme 32) (Renal carcinoma antigen NY-REN-60) (Ubiquitin thioesterase 32) (Ubiquitin-specific-processing protease 32)	USP32 USP10	Homo sapiens (Human)	1604
O43933	O43933	reviewed	PEX1_HUMAN	Peroxisomal ATPase PEX1 (EC 3.6.4.-) (Peroxin-1) (Peroxisome biogenesis disorder protein 1) (Peroxisome biogenesis factor 1)	PEX1	Homo sapiens (Human)	1283
P49917	P49917	reviewed	DNLI4_HUMAN	DNA ligase 4 (EC 6.5.1.1) (DNA ligase IV) (Polydeoxyribonucleotide synthase [ATP] 4)	LIG4	Homo sapiens (Human)	911
P20648	P20648	reviewed	ATP4A_HUMAN	Potassium-transporting ATPase alpha chain 1 (EC 7.2.2.19) (Gastric H(+)/K(+) ATPase subunit alpha) (Proton pump)	ATP4A	Homo sapiens (Human)	1035
Q5T3F8	Q5T3F8	reviewed	CSCL2_HUMAN	CSC1-like protein 2 (Transmembrane protein 63B)	TMEM63B C6orf110	Homo sapiens (Human)	832
Q5H9U9	Q5H9U9	reviewed	DDX6L_HUMAN	Probable ATP-dependent RNA helicase DDX60-like (EC 3.6.4.13) (DEAD box protein 60-like)	DDX60L	Homo sapiens (Human)	1706
P68371	P68371	reviewed	TBB4B_HUMAN	Tubulin beta-4B chain (Tubulin beta-2 chain) (Tubulin beta-2C chain)	TUBB4B TUBB2C	Homo sapiens (Human)	445
Q9C0J1	Q9C0J1	reviewed	B3GN4_HUMAN	N-acetyllactosaminide beta-1,3-N-acetylglucosaminyltransferase 4 (EC 2.4.1.149) (UDP-GlcNAc:betaGal beta-1,3-N-acetylglucosaminyltransferase 4) (BGnT-4) (Beta-1,3-Gn-T4) (Beta-1,3-N-acetylglucosaminyltransferase 4) (Beta3Gn-T4)	B3GNT4 UNQ1898/PRO4344	Homo sapiens (Human)	378
Q86UP3	Q86UP3	reviewed	ZFHX4_HUMAN	Zinc finger homeobox protein 4 (Zinc finger homeodomain protein 4) (ZFH-4)	ZFHX4	Homo sapiens (Human)	3567
Q6ZNA4	Q6ZNA4	reviewed	RN111_HUMAN	E3 ubiquitin-protein ligase Arkadia (EC 2.3.2.27) (RING finger protein 111) (hRNF111) (RING-type E3 ubiquitin transferase Arkadia)	RNF111	Homo sapiens (Human)	994
P0DPF3	P0DPF3	reviewed	NBPF9_HUMAN	Neuroblastoma breakpoint family member 9	NBPF9	Homo sapiens (Human)	1111
Q9UPZ6	Q9UPZ6	reviewed	THS7A_HUMAN	Thrombospondin type-1 domain-containing protein 7A [Cleaved into: Thrombospondin type-1 domain-containing protein 7A, soluble form]	THSD7A KIAA0960	Homo sapiens (Human)	1657
Q7Z4N8	Q7Z4N8	reviewed	P4HA3_HUMAN	Prolyl 4-hydroxylase subunit alpha-3 (4-PH alpha-3) (EC 1.14.11.2) (Procollagen-proline,2-oxoglutarate-4-dioxygenase subunit alpha-3)	P4HA3 UNQ711/PRO1374	Homo sapiens (Human)	544
Q5T6V5	Q5T6V5	reviewed	QSPP_HUMAN	Queuosine salvage protein	C9orf64	Homo sapiens (Human)	341
Q9HA82	Q9HA82	reviewed	CERS4_HUMAN	Ceramide synthase 4 (CerS4) (EC 2.3.1.-) (LAG1 longevity assurance homolog 4) (Sphingosine N-acyltransferase CERS4) (EC 2.3.1.24)	CERS4 LASS4	Homo sapiens (Human)	394
P55017	P55017	reviewed	S12A3_HUMAN	Solute carrier family 12 member 3 (Na-Cl cotransporter) (NCC) (Na-Cl symporter) (Thiazide-sensitive sodium-chloride cotransporter)	SLC12A3 NCC TSC	Homo sapiens (Human)	1021
Q8IXB1	Q8IXB1	reviewed	DJC10_HUMAN	DnaJ homolog subfamily C member 10 (EC 1.8.4.-) (Endoplasmic reticulum DNA J domain-containing protein 5) (ER-resident protein ERdj5) (ERdj5) (Macrothioredoxin) (MTHr)	DNAJC10 ERDJ5 UNQ495/PRO1012	Homo sapiens (Human)	793
Q75T13	Q75T13	reviewed	PGAP1_HUMAN	GPI inositol-deacylase (EC 3.1.-.-) (Post-GPI attachment to proteins factor 1) (hPGAP1)	PGAP1 UNQ3024/PRO9822	Homo sapiens (Human)	922
P49810	P49810	reviewed	PSN2_HUMAN	Presenilin-2 (PS-2) (EC 3.4.23.-) (AD3LP) (AD5) (E5-1) (STM-2) [Cleaved into: Presenilin-2 NTF subunit; Presenilin-2 CTF subunit]	PSEN2 AD4 PS2 PSNL2 STM2	Homo sapiens (Human)	448
A8MUP2	A8MUP2	reviewed	CSKMT_HUMAN	Citrate synthase-lysine N-methyltransferase CSKMT, mitochondrial (CS-KMT) (EC 2.1.1.-) (Methyltransferase-like protein 12, mitochondrial)	CSKMT METTL12	Homo sapiens (Human)	240
Q5T2W1	Q5T2W1	reviewed	NHRF3_HUMAN	Na(+)/H(+) exchange regulatory cofactor NHE-RF3 (NHERF-3) (CFTR-associated protein of 70 kDa) (Na(+)/H(+) exchanger regulatory factor 3) (Na/Pi cotransporter C-terminal-associated protein 1) (NaPi-Cap1) (PDZ domain-containing protein 1) (Sodium-hydrogen exchanger regulatory factor 3)	PDZK1 CAP70 NHERF3 PDZD1	Homo sapiens (Human)	519
Q9UKK3	Q9UKK3	reviewed	PARP4_HUMAN	Protein mono-ADP-ribosyltransferase PARP4 (EC 2.4.2.-) (193 kDa vault protein) (ADP-ribosyltransferase diphtheria toxin-like 4) (ARTD4) (PARP-related/IalphaI-related H5/proline-rich) (PH5P) (Poly [ADP-ribose] polymerase 4) (PARP-4) (Vault poly(ADP-ribose) polymerase) (VPARP)	PARP4 ADPRTL1 KIAA0177 PARPL	Homo sapiens (Human)	1724
Q8WZ42	Q8WZ42	reviewed	TITIN_HUMAN	Titin (EC 2.7.11.1) (Connectin) (Rhabdomyosarcoma antigen MU-RMS-40.14)	TTN	Homo sapiens (Human)	34350
Q5VT52	Q5VT52	reviewed	RPRD2_HUMAN	Regulation of nuclear pre-mRNA domain-containing protein 2	RPRD2 KIAA0460 HSPC099	Homo sapiens (Human)	1461
Q13905	Q13905	reviewed	RPGF1_HUMAN	Rap guanine nucleotide exchange factor 1 (CRK SH3-binding GNRP) (Guanine nucleotide-releasing factor 2) (Protein C3G)	RAPGEF1 GRF2	Homo sapiens (Human)	1077
Q9UL17	Q9UL17	reviewed	TBX21_HUMAN	T-box transcription factor TBX21 (T-box protein 21) (T-cell-specific T-box transcription factor T-bet) (Transcription factor TBLYM)	TBX21 TBET TBLYM	Homo sapiens (Human)	535
O60266	O60266	reviewed	ADCY3_HUMAN	Adenylate cyclase type 3 (EC 4.6.1.1) (ATP pyrophosphate-lyase 3) (Adenylate cyclase type III) (AC-III) (Adenylate cyclase, olfactive type) (Adenylyl cyclase 3) (AC3)	ADCY3 KIAA0511	Homo sapiens (Human)	1144
Q9NY93	Q9NY93	reviewed	DDX56_HUMAN	Probable ATP-dependent RNA helicase DDX56 (EC 3.6.4.13) (ATP-dependent 61 kDa nucleolar RNA helicase) (DEAD box protein 21) (DEAD box protein 56)	DDX56 DDX21 NOH61	Homo sapiens (Human)	547
A0A494C191	A0A494C191	reviewed	SPD9_HUMAN	Putative speedy protein E9	SPDYE9	Homo sapiens (Human)	265
P07954	P07954	reviewed	FUMH_HUMAN	Fumarate hydratase, mitochondrial (Fumarase) (HsFH) (EC 4.2.1.2)	FH	Homo sapiens (Human)	510
Q96IK5	Q96IK5	reviewed	GMCL1_HUMAN	Germ cell-less protein-like 1 (Spermatogenesis-associated protein 29)	GMCL1 BTBD13 GCL SPATA29	Homo sapiens (Human)	515
P47211	P47211	reviewed	GALR1_HUMAN	Galanin receptor type 1 (GAL1-R) (GALR-1)	GALR1 GALNR GALNR1	Homo sapiens (Human)	349
Q9H497	Q9H497	reviewed	TOR3A_HUMAN	Torsin-3A (ATP-dependent interferon-responsive protein) (Torsin family 3 member A)	TOR3A ADIR	Homo sapiens (Human)	397
Q9C0E8	Q9C0E8	reviewed	LNP_HUMAN	Endoplasmic reticulum junction formation protein lunapark (ER junction formation factor lunapark)	LNPK KIAA1715 LNP	Homo sapiens (Human)	428
O43614	O43614	reviewed	OX2R_HUMAN	Orexin receptor type 2 (Ox-2-R) (Ox2-R) (Ox2R) (Hypocretin receptor type 2)	HCRTR2	Homo sapiens (Human)	444
O14791	O14791	reviewed	APOL1_HUMAN	Apolipoprotein L1 (Apolipoprotein L) (Apo-L) (ApoL) (Apolipoprotein L-I) (ApoL-I)	APOL1 APOL	Homo sapiens (Human)	398
Q5XXA6	Q5XXA6	reviewed	ANO1_HUMAN	Anoctamin-1 (Discovered on gastrointestinal stromal tumors protein 1) (Oral cancer overexpressed protein 2) (Transmembrane protein 16A) (Tumor-amplified and overexpressed sequence 2)	ANO1 DOG1 ORAOV2 TAOS2 TMEM16A	Homo sapiens (Human)	986
Q13162	Q13162	reviewed	PRDX4_HUMAN	Peroxiredoxin-4 (EC 1.11.1.24) (Antioxidant enzyme AOE372) (AOE37-2) (Peroxiredoxin IV) (Prx-IV) (Thioredoxin peroxidase AO372) (Thioredoxin-dependent peroxide reductase A0372) (Thioredoxin-dependent peroxiredoxin 4)	PRDX4	Homo sapiens (Human)	271
Q9UL03	Q9UL03	reviewed	INT6_HUMAN	Integrator complex subunit 6 (Int6) (DBI-1) (Protein DDX26) (Protein deleted in cancer 1) (DICE1)	INTS6 DBI1 DDX26 DDX26A	Homo sapiens (Human)	887
Q9Y6J9	Q9Y6J9	reviewed	TAF6L_HUMAN	TAF6-like RNA polymerase II p300/CBP-associated factor-associated factor 65 kDa subunit 6L (TAF6L) (PCAF-associated factor 65-alpha) (PAF65-alpha)	TAF6L PAF65A	Homo sapiens (Human)	622
Q9UNA3	Q9UNA3	reviewed	A4GCT_HUMAN	Alpha-1,4-N-acetylglucosaminyltransferase (Alpha4GnT) (EC 2.4.1.-)	A4GNT	Homo sapiens (Human)	340
Q9BU23	Q9BU23	reviewed	LMF2_HUMAN	Lipase maturation factor 2 (Transmembrane protein 112B) (Transmembrane protein 153)	LMF2 TMEM112B TMEM153	Homo sapiens (Human)	707
Q96F46	Q96F46	reviewed	I17RA_HUMAN	Interleukin-17 receptor A (IL-17 receptor A) (IL-17RA) (CDw217) (CD antigen CD217)	IL17RA IL17R	Homo sapiens (Human)	866
P0C7M7	P0C7M7	reviewed	ACSM4_HUMAN	Acyl-coenzyme A synthetase ACSM4, mitochondrial (EC 6.2.1.2) (Acyl-CoA synthetase medium-chain family member 4)	ACSM4	Homo sapiens (Human)	580
O00408	O00408	reviewed	PDE2A_HUMAN	cGMP-dependent 3',5'-cyclic phosphodiesterase (EC 3.1.4.17) (Cyclic GMP-stimulated phosphodiesterase) (CGS-PDE) (cGSPDE)	PDE2A	Homo sapiens (Human)	941
P48449	P48449	reviewed	LSS_HUMAN	Lanosterol synthase (EC 5.4.99.7) (2,3-epoxysqualene--lanosterol cyclase) (Oxidosqualene--lanosterol cyclase) (OSC) (hOSC)	LSS OSC	Homo sapiens (Human)	732
Q9NP71	Q9NP71	reviewed	MLXPL_HUMAN	Carbohydrate-responsive element-binding protein (ChREBP) (Class D basic helix-loop-helix protein 14) (bHLHd14) (MLX interactor) (MLX-interacting protein-like) (WS basic-helix-loop-helix leucine zipper protein) (WS-bHLH) (Williams-Beuren syndrome chromosomal region 14 protein)	MLXIPL BHLHD14 MIO WBSCR14	Homo sapiens (Human)	852
Q9H1J1	Q9H1J1	reviewed	REN3A_HUMAN	Regulator of nonsense transcripts 3A (Nonsense mRNA reducing factor 3A) (Up-frameshift suppressor 3 homolog A) (hUpf3)	UPF3A RENT3A UPF3	Homo sapiens (Human)	476
Q99102	Q99102	reviewed	MUC4_HUMAN	Mucin-4 (MUC-4) (Ascites sialoglycoprotein) (ASGP) (Pancreatic adenocarcinoma mucin) (Testis mucin) (Tracheobronchial mucin) [Cleaved into: Mucin-4 alpha chain (Ascites sialoglycoprotein 1) (ASGP-1); Mucin-4 beta chain (Ascites sialoglycoprotein 2) (ASGP-2)]	MUC4	Homo sapiens (Human)	5412
Q9BZI7	Q9BZI7	reviewed	REN3B_HUMAN	Regulator of nonsense transcripts 3B (Nonsense mRNA reducing factor 3B) (Up-frameshift suppressor 3 homolog B) (hUpf3B) (Up-frameshift suppressor 3 homolog on chromosome X) (hUpf3p-X)	UPF3B RENT3B UPF3X	Homo sapiens (Human)	483
Q13489	Q13489	reviewed	BIRC3_HUMAN	Baculoviral IAP repeat-containing protein 3 (EC 2.3.2.27) (Apoptosis inhibitor 2) (API2) (Cellular inhibitor of apoptosis 2) (C-IAP2) (IAP homolog C) (Inhibitor of apoptosis protein 1) (hIAP-1) (hIAP1) (RING finger protein 49) (RING-type E3 ubiquitin transferase BIRC3) (TNFR2-TRAF-signaling complex protein 1)	BIRC3 API2 MIHC RNF49	Homo sapiens (Human)	604
Q9Y233	Q9Y233	reviewed	PDE10_HUMAN	cAMP and cAMP-inhibited cGMP 3',5'-cyclic phosphodiesterase 10A (EC 3.1.4.17)	PDE10A	Homo sapiens (Human)	779
P09917	P09917	reviewed	LOX5_HUMAN	Polyunsaturated fatty acid 5-lipoxygenase (EC 1.13.11.-) (Arachidonate 5-lipoxygenase) (5-LO) (5-lipoxygenase) (EC 1.13.11.34)	ALOX5 LOG5	Homo sapiens (Human)	674
Q8TCG2	Q8TCG2	reviewed	P4K2B_HUMAN	Phosphatidylinositol 4-kinase type 2-beta (EC 2.7.1.67) (Phosphatidylinositol 4-kinase type II-beta) (PI4KII-BETA)	PI4K2B	Homo sapiens (Human)	481
Q8TEQ6	Q8TEQ6	reviewed	GEMI5_HUMAN	Gem-associated protein 5 (Gemin5)	GEMIN5	Homo sapiens (Human)	1508
A9Z1Z3	A9Z1Z3	reviewed	FR1L4_HUMAN	Fer-1-like protein 4	FER1L4 C20orf124	Homo sapiens (Human)	1794
Q9C0G6	Q9C0G6	reviewed	DYH6_HUMAN	Dynein axonemal heavy chain 6 (Axonemal beta dynein heavy chain 6) (Ciliary dynein heavy chain 6)	DNAH6 DNAHC6 DNHL1 HL2 KIAA1697	Homo sapiens (Human)	4158
Q8IW75	Q8IW75	reviewed	SPA12_HUMAN	Serpin A12 (OL-64) (Visceral adipose tissue-derived serine protease inhibitor) (Vaspin) (Visceral adipose-specific serpin)	SERPINA12	Homo sapiens (Human)	414
Q96L73	Q96L73	reviewed	NSD1_HUMAN	Histone-lysine N-methyltransferase, H3 lysine-36 specific (EC 2.1.1.357) (Androgen receptor coactivator 267 kDa protein) (Androgen receptor-associated protein of 267 kDa) (H3-K36-HMTase) (Lysine N-methyltransferase 3B) (Nuclear receptor-binding SET domain-containing protein 1) (NR-binding SET domain-containing protein)	NSD1 ARA267 KMT3B	Homo sapiens (Human)	2696
Q86UX7	Q86UX7	reviewed	URP2_HUMAN	Fermitin family homolog 3 (Kindlin-3) (MIG2-like protein) (Unc-112-related protein 2)	FERMT3 KIND3 MIG2B URP2	Homo sapiens (Human)	667
Q15345	Q15345	reviewed	LRC41_HUMAN	Leucine-rich repeat-containing protein 41 (Protein Muf1)	LRRC41 MUF1 PP7759	Homo sapiens (Human)	812
P31785	P31785	reviewed	IL2RG_HUMAN	Cytokine receptor common subunit gamma (Interleukin-2 receptor subunit gamma) (IL-2 receptor subunit gamma) (IL-2R subunit gamma) (IL-2RG) (gammaC) (p64) (CD antigen CD132)	IL2RG	Homo sapiens (Human)	369
P23368	P23368	reviewed	MAOM_HUMAN	NAD-dependent malic enzyme, mitochondrial (NAD-ME) (EC 1.1.1.38) (Malic enzyme 2)	ME2	Homo sapiens (Human)	584
Q8WY21	Q8WY21	reviewed	SORC1_HUMAN	VPS10 domain-containing receptor SorCS1 (hSorCS)	SORCS1 SORCS	Homo sapiens (Human)	1168
A6NLI5	A6NLI5	reviewed	TR64C_HUMAN	Tripartite motif-containing protein 64C	TRIM64C	Homo sapiens (Human)	450
P33947	P33947	reviewed	ERD22_HUMAN	ER lumen protein-retaining receptor 2 (ERD2-like protein 1) (ELP-1) (KDEL endoplasmic reticulum protein retention receptor 2) (KDEL receptor 2)	KDELR2 ERD2.2	Homo sapiens (Human)	212
P49815	P49815	reviewed	TSC2_HUMAN	Tuberin (Tuberous sclerosis 2 protein)	TSC2 TSC4	Homo sapiens (Human)	1807
Q96EF0	Q96EF0	reviewed	MTMR8_HUMAN	Myotubularin-related protein 8 (Phosphatidylinositol-3,5-bisphosphate 3-phosphatase) (EC 3.1.3.95) (Phosphatidylinositol-3-phosphate phosphatase) (EC 3.1.3.64)	MTMR8	Homo sapiens (Human)	704
Q3BBV0	Q3BBV0	reviewed	NBPF1_HUMAN	Neuroblastoma breakpoint family member 1	NBPF1 KIAA1693	Homo sapiens (Human)	1214
P27338	P27338	reviewed	AOFB_HUMAN	Amine oxidase [flavin-containing] B (EC 1.4.3.21) (EC 1.4.3.4) (Monoamine oxidase type B) (MAO-B)	MAOB	Homo sapiens (Human)	520
P62955	P62955	reviewed	CCG7_HUMAN	Voltage-dependent calcium channel gamma-7 subunit (Neuronal voltage-gated calcium channel gamma-7 subunit) (Transmembrane AMPAR regulatory protein gamma-7) (TARP gamma-7)	CACNG7	Homo sapiens (Human)	275
P17029	P17029	reviewed	ZKSC1_HUMAN	Zinc finger protein with KRAB and SCAN domains 1 (Zinc finger protein 139) (Zinc finger protein 36) (Zinc finger protein KOX18)	ZKSCAN1 KOX18 ZNF139 ZNF36	Homo sapiens (Human)	563
P0DJ07	P0DJ07	reviewed	PT100_HUMAN	Protein PET100 homolog, mitochondrial	PET100 C19orf79	Homo sapiens (Human)	73
Q3LHN2	Q3LHN2	reviewed	KR192_HUMAN	Keratin-associated protein 19-2	KRTAP19-2 KAP19.2	Homo sapiens (Human)	52
O15118	O15118	reviewed	NPC1_HUMAN	NPC intracellular cholesterol transporter 1 (Niemann-Pick C1 protein)	NPC1	Homo sapiens (Human)	1278
Q9ULG6	Q9ULG6	reviewed	CCPG1_HUMAN	Cell cycle progression protein 1 (Cell cycle progression restoration protein 8)	CCPG1 CCP8 CPR8 KIAA1254	Homo sapiens (Human)	757
Q9H582	Q9H582	reviewed	ZN644_HUMAN	Zinc finger protein 644 (Zinc finger motif enhancer-binding protein 2) (Zep-2)	ZNF644 KIAA1221 ZEP2	Homo sapiens (Human)	1327
Q7L8W6	Q7L8W6	reviewed	DPH6_HUMAN	Diphthine--ammonia ligase (EC 6.3.1.14) (ATP-binding domain-containing protein 4) (Diphthamide synthase) (Diphthamide synthetase) (Protein DPH6 homolog)	DPH6 ATPBD4	Homo sapiens (Human)	267
P22681	P22681	reviewed	CBL_HUMAN	E3 ubiquitin-protein ligase CBL (EC 2.3.2.27) (Casitas B-lineage lymphoma proto-oncogene) (Proto-oncogene c-Cbl) (RING finger protein 55) (RING-type E3 ubiquitin transferase CBL) (Signal transduction protein CBL)	CBL CBL2 RNF55	Homo sapiens (Human)	906
Q15813	Q15813	reviewed	TBCE_HUMAN	Tubulin-specific chaperone E (Tubulin-folding cofactor E)	TBCE	Homo sapiens (Human)	527
Q8TC71	Q8TC71	reviewed	MIEAP_HUMAN	Mitochondria-eating protein (Spermatogenesis-associated protein 18)	SPATA18 MIEAP	Homo sapiens (Human)	538
Q9Y2G8	Q9Y2G8	reviewed	DJC16_HUMAN	DnaJ homolog subfamily C member 16	DNAJC16 KIAA0962	Homo sapiens (Human)	782
P09038	P09038	reviewed	FGF2_HUMAN	Fibroblast growth factor 2 (FGF-2) (Basic fibroblast growth factor) (bFGF) (Heparin-binding growth factor 2) (HBGF-2)	FGF2 FGFB	Homo sapiens (Human)	288
Q9C0I1	Q9C0I1	reviewed	MTMRC_HUMAN	Myotubularin-related protein 12 (Inactive phosphatidylinositol 3-phosphatase 12) (Phosphatidylinositol 3 phosphate 3-phosphatase adapter subunit) (3-PAP) (3-phosphatase adapter protein)	MTMR12 KIAA1682 PIP3AP	Homo sapiens (Human)	747
Q8IV61	Q8IV61	reviewed	GRP3_HUMAN	Ras guanyl-releasing protein 3 (Calcium and DAG-regulated guanine nucleotide exchange factor III) (Guanine nucleotide exchange factor for Rap1)	RASGRP3 GRP3 KIAA0846	Homo sapiens (Human)	690
Q8WUM9	Q8WUM9	reviewed	S20A1_HUMAN	Sodium-dependent phosphate transporter 1 (Gibbon ape leukemia virus receptor 1) (GLVR-1) (Leukemia virus receptor 1 homolog) (Phosphate transporter 1) (PiT-1) (Solute carrier family 20 member 1)	SLC20A1 GLVR1 PIT1	Homo sapiens (Human)	679
Q8NBI6	Q8NBI6	reviewed	XXLT1_HUMAN	Xyloside xylosyltransferase 1 (EC 2.4.2.62) (UDP-xylose:alpha-xyloside alpha-1,3-xylosyltransferase)	XXYLT1 C3orf21 PSEC0251	Homo sapiens (Human)	393
Q13885	Q13885	reviewed	TBB2A_HUMAN	Tubulin beta-2A chain (Tubulin beta class IIa)	TUBB2A TUBB2	Homo sapiens (Human)	445
Q12772	Q12772	reviewed	SRBP2_HUMAN	Sterol regulatory element-binding protein 2 (SREBP-2) (Class D basic helix-loop-helix protein 2) (bHLHd2) (Sterol regulatory element-binding transcription factor 2) [Cleaved into: Processed sterol regulatory element-binding protein 2 (Transcription factor SREBF2)]	SREBF2 BHLHD2 SREBP2	Homo sapiens (Human)	1141
Q96N66	Q96N66	reviewed	MBOA7_HUMAN	Lysophospholipid acyltransferase 7 (LPLAT 7) (EC 2.3.1.-) (1-acylglycerophosphatidylinositol O-acyltransferase) (Bladder and breast carcinoma-overexpressed gene 1 protein) (Leukocyte receptor cluster member 4) (Lysophosphatidylinositol acyltransferase) (LPIAT) (Lyso-PI acyltransferase) (Membrane-bound O-acyltransferase domain-containing protein 7) (O-acyltransferase domain-containing protein 7) (…	MBOAT7 BB1 LENG4 OACT7	Homo sapiens (Human)	472
Q9NZJ4	Q9NZJ4	reviewed	SACS_HUMAN	Sacsin (DnaJ homolog subfamily C member 29) (DNAJC29)	SACS KIAA0730	Homo sapiens (Human)	4579
P35218	P35218	reviewed	CAH5A_HUMAN	Carbonic anhydrase 5A, mitochondrial (EC 4.2.1.1) (Carbonate dehydratase VA) (Carbonic anhydrase VA) (CA-VA)	CA5A CA5	Homo sapiens (Human)	305
P35237	P35237	reviewed	SPB6_HUMAN	Serpin B6 (Cytoplasmic antiproteinase) (CAP) (Peptidase inhibitor 6) (PI-6) (Placental thrombin inhibitor)	SERPINB6 PI6 PTI	Homo sapiens (Human)	376
P0DUB6	P0DUB6	reviewed	AMY1A_HUMAN	Alpha-amylase 1A (EC 3.2.1.1) (1,4-alpha-D-glucan glucanohydrolase 1) (Salivary alpha-amylase)	AMY1A AMY1	Homo sapiens (Human)	511
Q9HCF6	Q9HCF6	reviewed	TRPM3_HUMAN	Transient receptor potential cation channel subfamily M member 3 (Long transient receptor potential channel 3) (LTrpC-3) (LTrpC3) (Melastatin-2) (MLSN2)	TRPM3 KIAA1616 LTRPC3	Homo sapiens (Human)	1732
Q9BZJ4	Q9BZJ4	reviewed	S2539_HUMAN	Probable mitochondrial glutathione transporter SLC25A39 (Solute carrier family 25 member 39)	SLC25A39 CGI-69 PRO2163	Homo sapiens (Human)	359
O75161	O75161	reviewed	NPHP4_HUMAN	Nephrocystin-4 (Nephroretinin)	NPHP4 KIAA0673	Homo sapiens (Human)	1426
Q9UI46	Q9UI46	reviewed	DNAI1_HUMAN	Dynein axonemal intermediate chain 1 (Axonemal dynein intermediate chain 1)	DNAI1	Homo sapiens (Human)	699
Q8NFU0	Q8NFU0	reviewed	BEST4_HUMAN	Bestrophin-4 (Vitelliform macular dystrophy 2-like protein 2)	BEST4 VMD2L2	Homo sapiens (Human)	473
Q13129	Q13129	reviewed	RLF_HUMAN	Zinc finger protein Rlf (Rearranged L-myc fusion gene protein) (Zn-15-related protein)	RLF	Homo sapiens (Human)	1914
Q9BR01	Q9BR01	reviewed	ST4A1_HUMAN	Sulfotransferase 4A1 (ST4A1) (EC 2.8.2.-) (Brain sulfotransferase-like protein) (hBR-STL) (hBR-STL-1) (Nervous system sulfotransferase) (NST)	SULT4A1 SULTX3	Homo sapiens (Human)	284
P51160	P51160	reviewed	PDE6C_HUMAN	Cone cGMP-specific 3',5'-cyclic phosphodiesterase subunit alpha' (EC 3.1.4.35) (cGMP phosphodiesterase 6C)	PDE6C PDEA2	Homo sapiens (Human)	858
Q8N119	Q8N119	reviewed	MMP21_HUMAN	Matrix metalloproteinase-21 (MMP-21) (EC 3.4.24.-)	MMP21	Homo sapiens (Human)	569
Q8NG78	Q8NG78	reviewed	OR8G5_HUMAN	Olfactory receptor 8G5 (Olfactory receptor 8G6) (Olfactory receptor OR11-298)	OR8G5 OR8G5P OR8G6	Homo sapiens (Human)	346
Q8TDC0	Q8TDC0	reviewed	MYOZ3_HUMAN	Myozenin-3 (Calsarcin-3) (FATZ-related protein 3)	MYOZ3 FRP3	Homo sapiens (Human)	251
Q68DD2	Q68DD2	reviewed	PA24F_HUMAN	Cytosolic phospholipase A2 zeta (cPLA2-zeta) (EC 3.1.1.4) (Phospholipase A2 group IVF)	PLA2G4F	Homo sapiens (Human)	849
Q9Y217	Q9Y217	reviewed	MTMR6_HUMAN	Myotubularin-related protein 6 (Phosphatidylinositol-3,5-bisphosphate 3-phosphatase) (EC 3.1.3.95) (Phosphatidylinositol-3-phosphate phosphatase) (EC 3.1.3.64)	MTMR6	Homo sapiens (Human)	621
O75127	O75127	reviewed	PTCD1_HUMAN	Pentatricopeptide repeat-containing protein 1, mitochondrial	PTCD1 KIAA0632	Homo sapiens (Human)	700
Q63HK3	Q63HK3	reviewed	ZKSC2_HUMAN	Zinc finger protein with KRAB and SCAN domains 2 (Zinc finger protein 694)	ZKSCAN2 ZNF694	Homo sapiens (Human)	967
P30301	P30301	reviewed	MIP_HUMAN	Lens fiber major intrinsic protein (Aquaporin-0) (MIP26) (MP26)	MIP AQP0	Homo sapiens (Human)	263
P30626	P30626	reviewed	SORCN_HUMAN	Sorcin (22 kDa protein) (CP-22) (CP22) (V19)	SRI	Homo sapiens (Human)	198
Q14940	Q14940	reviewed	SL9A5_HUMAN	Sodium/hydrogen exchanger 5 (Na(+)/H(+) exchanger 5) (NHE-5) (Solute carrier family 9 member 5)	SLC9A5 NHE5	Homo sapiens (Human)	896
Q8NEV8	Q8NEV8	reviewed	EXPH5_HUMAN	Exophilin-5 (Synaptotagmin-like protein homolog lacking C2 domains b) (SlaC2-b) (Slp homolog lacking C2 domains b)	EXPH5 KIAA0624 SLAC2B	Homo sapiens (Human)	1989
P08243	P08243	reviewed	ASNS_HUMAN	Asparagine synthetase [glutamine-hydrolyzing] (EC 6.3.5.4) (Cell cycle control protein TS11) (Glutamine-dependent asparagine synthetase)	ASNS TS11	Homo sapiens (Human)	561
Q969V1	Q969V1	reviewed	MCHR2_HUMAN	Melanin-concentrating hormone receptor 2 (MCH receptor 2) (MCH-R2) (MCHR-2) (G-protein coupled receptor 145) (GPRv17) (MCH-2R) (MCH2) (MCH2R)	MCHR2 GPR145 SLT	Homo sapiens (Human)	340
Q4G1C9	Q4G1C9	reviewed	GRPL2_HUMAN	GLIPR1-like protein 2	GLIPR1L2	Homo sapiens (Human)	344
Q8TDW7	Q8TDW7	reviewed	FAT3_HUMAN	Protocadherin Fat 3 (hFat3) (Cadherin family member 15) (FAT tumor suppressor homolog 3)	FAT3 CDHF15 KIAA1989	Homo sapiens (Human)	4557
Q9NXL6	Q9NXL6	reviewed	SIDT1_HUMAN	SID1 transmembrane family member 1	SIDT1	Homo sapiens (Human)	827
A7MBM2	A7MBM2	reviewed	DISP2_HUMAN	Protein dispatched homolog 2	DISP2 C15orf36 DISPB KIAA1742 LINC00594	Homo sapiens (Human)	1401
Q5T653	Q5T653	reviewed	RM02_HUMAN	39S ribosomal protein L2, mitochondrial (L2mt) (MRP-L2) (Mitochondrial large ribosomal subunit protein uL2m)	MRPL2 CGI-22	Homo sapiens (Human)	305
O60755	O60755	reviewed	GALR3_HUMAN	Galanin receptor type 3 (GAL3-R) (GALR-3)	GALR3 GALNR3	Homo sapiens (Human)	368
Q969P6	Q969P6	reviewed	TOP1M_HUMAN	DNA topoisomerase I, mitochondrial (TOP1mt) (EC 5.6.2.1)	TOP1MT	Homo sapiens (Human)	601
Q969E2	Q969E2	reviewed	SCAM4_HUMAN	Secretory carrier-associated membrane protein 4 (Secretory carrier membrane protein 4)	SCAMP4	Homo sapiens (Human)	229
Q12891	Q12891	reviewed	HYAL2_HUMAN	Hyaluronidase-2 (Hyal-2) (EC 3.2.1.35) (Hyaluronoglucosaminidase-2) (Lung carcinoma protein 2) (LuCa-2)	HYAL2 LUCA2	Homo sapiens (Human)	473
Q8N5G2	Q8N5G2	reviewed	MACOI_HUMAN	Macoilin (Macoilin-1) (Transmembrane protein 57)	MACO1 TMEM57	Homo sapiens (Human)	664
A0A087WXM9	A0A087WXM9	reviewed	MEIKN_HUMAN	Meiosis-specific kinetochore protein	MEIKIN	Homo sapiens (Human)	373
P42263	P42263	reviewed	GRIA3_HUMAN	Glutamate receptor 3 (GluR-3) (AMPA-selective glutamate receptor 3) (GluR-C) (GluR-K3) (Glutamate receptor ionotropic, AMPA 3) (GluA3)	GRIA3 GLUR3 GLURC	Homo sapiens (Human)	894
A0A494C071	A0A494C071	reviewed	PWWP4_HUMAN	PWWP domain-containing DNA repair factor 4	PWWP4	Homo sapiens (Human)	2061
P52743	P52743	reviewed	ZN137_HUMAN	Putative zinc finger protein 137 (Zinc finger protein 137 pseudogene)	ZNF137P ZNF137	Homo sapiens (Human)	207
Q674R7	Q674R7	reviewed	ATG9B_HUMAN	Autophagy-related protein 9B (APG9-like 2) (Nitric oxide synthase 3-overlapping antisense gene protein) (Protein sONE)	ATG9B APG9L2 NOS3AS	Homo sapiens (Human)	924
Q9HAH7	Q9HAH7	reviewed	FBRS_HUMAN	Probable fibrosin-1	FBRS FBS FBS1	Homo sapiens (Human)	460
Q8TEZ7	Q8TEZ7	reviewed	PAQR8_HUMAN	Membrane progestin receptor beta (mPR beta) (Lysosomal membrane protein in brain 1) (Membrane progesterone P4 receptor beta) (Membrane progesterone receptor beta) (Progesterone and adipoQ receptor family member 8) (Progestin and adipoQ receptor family member 8) (Progestin and adipoQ receptor family member VIII)	PAQR8 C6orf33 LMPB1 MPRB	Homo sapiens (Human)	354
P25105	P25105	reviewed	PTAFR_HUMAN	Platelet-activating factor receptor (PAF-R) (PAFr)	PTAFR PAFR	Homo sapiens (Human)	342
Q9UJ98	Q9UJ98	reviewed	STAG3_HUMAN	Cohesin subunit SA-3 (SCC3 homolog 3) (Stromal antigen 3) (Stromalin-3)	STAG3	Homo sapiens (Human)	1225
C9JRZ8	C9JRZ8	reviewed	AK1BF_HUMAN	Aldo-keto reductase family 1 member B15 (EC 1.1.1.-) (EC 1.1.1.300) (EC 1.1.1.54) (Estradiol 17-beta-dehydrogenase AKR1B15) (Farnesol dehydrogenase) (EC 1.1.1.216) (Testosterone 17beta-dehydrogenase) (EC 1.1.1.64)	AKR1B15	Homo sapiens (Human)	316
Q8N4X5	Q8N4X5	reviewed	AF1L2_HUMAN	Actin filament-associated protein 1-like 2 (AFAP1-like protein 2)	AFAP1L2 KIAA1914 XB130	Homo sapiens (Human)	818
Q15911	Q15911	reviewed	ZFHX3_HUMAN	Zinc finger homeobox protein 3 (AT motif-binding factor 1) (AT-binding transcription factor 1) (Alpha-fetoprotein enhancer-binding protein) (Zinc finger homeodomain protein 3) (ZFH-3)	ZFHX3 ATBF1 C16orf47	Homo sapiens (Human)	3703
Q9NPF2	Q9NPF2	reviewed	CHSTB_HUMAN	Carbohydrate sulfotransferase 11 (EC 2.8.2.5) (Chondroitin 4-O-sulfotransferase 1) (Chondroitin 4-sulfotransferase 1) (C4S-1) (C4ST-1) (C4ST1)	CHST11	Homo sapiens (Human)	352
O75368	O75368	reviewed	SH3L1_HUMAN	Adapter SH3BGRL (SH3 domain-binding glutamic acid-rich-like protein 1)	SH3BGRL	Homo sapiens (Human)	114
Q9H1Z4	Q9H1Z4	reviewed	WDR13_HUMAN	WD repeat-containing protein 13	WDR13	Homo sapiens (Human)	485
Q9Y345	Q9Y345	reviewed	SC6A5_HUMAN	Sodium- and chloride-dependent glycine transporter 2 (GlyT-2) (GlyT2) (Solute carrier family 6 member 5)	SLC6A5 GLYT2 NET1	Homo sapiens (Human)	797
Q01804	Q01804	reviewed	OTUD4_HUMAN	OTU domain-containing protein 4 (EC 3.4.19.12) (HIV-1-induced protein HIN-1)	OTUD4 HIN-1 KIAA1046	Homo sapiens (Human)	1114
P98187	P98187	reviewed	CP4F8_HUMAN	Cytochrome P450 4F8 (EC 1.14.14.1) (CYPIVF8)	CYP4F8	Homo sapiens (Human)	520
O94868	O94868	reviewed	FCSD2_HUMAN	F-BAR and double SH3 domains protein 2 (Carom) (Protein nervous wreck 1) (NWK1) (SH3 multiple domains protein 3)	FCHSD2 KIAA0769 SH3MD3	Homo sapiens (Human)	740
Q9UP95	Q9UP95	reviewed	S12A4_HUMAN	Solute carrier family 12 member 4 (Electroneutral potassium-chloride cotransporter 1) (Erythroid K-Cl cotransporter 1) (hKCC1)	SLC12A4 KCC1	Homo sapiens (Human)	1085
Q9HCG7	Q9HCG7	reviewed	GBA2_HUMAN	Non-lysosomal glucosylceramidase (NLGase) (EC 3.2.1.45) (Beta-glucocerebrosidase 2) (Beta-glucosidase 2) (Bile acid beta-glucosidase GBA2) (Bile acid glucosyl transferase GBA2) (Cholesterol glucosyltransferase GBA2) (EC 2.4.1.-) (Cholesteryl-beta-glucosidase GBA2) (EC 3.2.1.-) (Glucosylceramidase 2) (Non-lysosomal cholesterol glycosyltransferase) (Non-lysosomal galactosylceramidase) (EC 3.2.1.46)…	GBA2 KIAA1605 SPG46 AD035	Homo sapiens (Human)	927
O00444	O00444	reviewed	PLK4_HUMAN	Serine/threonine-protein kinase PLK4 (EC 2.7.11.21) (Polo-like kinase 4) (PLK-4) (Serine/threonine-protein kinase 18) (Serine/threonine-protein kinase Sak)	PLK4 SAK STK18	Homo sapiens (Human)	970
Q9Y3I1	Q9Y3I1	reviewed	FBX7_HUMAN	F-box only protein 7	FBXO7 FBX7	Homo sapiens (Human)	522
Q9H0E3	Q9H0E3	reviewed	SP130_HUMAN	Histone deacetylase complex subunit SAP130 (130 kDa Sin3-associated polypeptide) (Sin3-associated polypeptide p130)	SAP130	Homo sapiens (Human)	1048
P39900	P39900	reviewed	MMP12_HUMAN	Macrophage metalloelastase (MME) (EC 3.4.24.65) (Macrophage elastase) (ME) (hME) (Matrix metalloproteinase-12) (MMP-12)	MMP12 HME	Homo sapiens (Human)	470
A2CJ06	A2CJ06	reviewed	DYTN_HUMAN	Dystrotelin	DYTN	Homo sapiens (Human)	578
Q13490	Q13490	reviewed	BIRC2_HUMAN	Baculoviral IAP repeat-containing protein 2 (EC 2.3.2.27) (Cellular inhibitor of apoptosis 1) (C-IAP1) (IAP homolog B) (Inhibitor of apoptosis protein 2) (hIAP-2) (hIAP2) (RING finger protein 48) (RING-type E3 ubiquitin transferase BIRC2) (TNFR2-TRAF-signaling complex protein 2)	BIRC2 API1 MIHB RNF48	Homo sapiens (Human)	618
Q96S06	Q96S06	reviewed	LMF1_HUMAN	Lipase maturation factor 1 (Transmembrane protein 112)	LMF1 C16orf26 TMEM112 HMFN1876 JFP11	Homo sapiens (Human)	567
O60449	O60449	reviewed	LY75_HUMAN	Lymphocyte antigen 75 (Ly-75) (C-type lectin domain family 13 member B) (DEC-205) (gp200-MR6) (CD antigen CD205)	LY75 CD205 CLEC13B	Homo sapiens (Human)	1722
Q14574	Q14574	reviewed	DSC3_HUMAN	Desmocollin-3 (Cadherin family member 3) (Desmocollin-4) (HT-CP)	DSC3 CDHF3 DSC4	Homo sapiens (Human)	896
Q9Y2G5	Q9Y2G5	reviewed	OFUT2_HUMAN	GDP-fucose protein O-fucosyltransferase 2 (EC 2.4.1.221) (Peptide-O-fucosyltransferase 2) (O-FucT-2)	POFUT2 C21orf80 FUT13 KIAA0958	Homo sapiens (Human)	429
P57679	P57679	reviewed	EVC_HUMAN	EvC complex member EVC (DWF-1) (Ellis-van Creveld syndrome protein)	EVC	Homo sapiens (Human)	992
Q6ZV70	Q6ZV70	reviewed	LANC3_HUMAN	LanC-like protein 3	LANCL3	Homo sapiens (Human)	420
Q68DE3	Q68DE3	reviewed	USF3_HUMAN	Basic helix-loop-helix domain-containing protein USF3 (Upstream transcription factor 3)	USF3 KIAA2018	Homo sapiens (Human)	2245
P0DUX0	P0DUX0	reviewed	SPD10_HUMAN	Speedy protein E10	SPDYE10 SPDYE10P	Homo sapiens (Human)	265
Q8NEB9	Q8NEB9	reviewed	PK3C3_HUMAN	Phosphatidylinositol 3-kinase catalytic subunit type 3 (PI3-kinase type 3) (PI3K type 3) (PtdIns-3-kinase type 3) (EC 2.7.1.137) (Phosphatidylinositol 3-kinase p100 subunit) (Phosphoinositide-3-kinase class 3) (hVps34)	PIK3C3 VPS34	Homo sapiens (Human)	887
Q96DC9	Q96DC9	reviewed	OTUB2_HUMAN	Ubiquitin thioesterase OTUB2 (EC 3.4.19.12) (Deubiquitinating enzyme OTUB2) (OTU domain-containing ubiquitin aldehyde-binding protein 2) (Otubain-2) (Ubiquitin-specific-processing protease OTUB2)	OTUB2 C14orf137 OTB2 OTU2	Homo sapiens (Human)	234
Q9H3S5	Q9H3S5	reviewed	PIGM_HUMAN	GPI mannosyltransferase 1 (EC 2.4.1.-) (GPI mannosyltransferase I) (GPI-MT-I) (Phosphatidylinositol-glycan biosynthesis class M protein) (PIG-M)	PIGM	Homo sapiens (Human)	423
Q8N967	Q8N967	reviewed	LRTM2_HUMAN	Leucine-rich repeat and transmembrane domain-containing protein 2	LRTM2	Homo sapiens (Human)	370
Q12824	Q12824	reviewed	SNF5_HUMAN	SWI/SNF-related matrix-associated actin-dependent regulator of chromatin subfamily B member 1 (BRG1-associated factor 47) (BAF47) (Integrase interactor 1 protein) (SNF5 homolog) (hSNF5)	SMARCB1 BAF47 INI1 SNF5L1	Homo sapiens (Human)	385
Q8IVF4	Q8IVF4	reviewed	DYH10_HUMAN	Dynein axonemal heavy chain 10 (Axonemal beta dynein heavy chain 10) (Ciliary dynein heavy chain 10)	DNAH10 KIAA2017	Homo sapiens (Human)	4471
Q96L03	Q96L03	reviewed	SPT17_HUMAN	Spermatogenesis-associated protein 17	SPATA17	Homo sapiens (Human)	361
Q86TM6	Q86TM6	reviewed	SYVN1_HUMAN	E3 ubiquitin-protein ligase synoviolin (EC 2.3.2.27) (RING-type E3 ubiquitin transferase synoviolin) (Synovial apoptosis inhibitor 1)	SYVN1 HRD1 KIAA1810	Homo sapiens (Human)	617
Q9GZX7	Q9GZX7	reviewed	AICDA_HUMAN	Single-stranded DNA cytosine deaminase (EC 3.5.4.38) (Activation-induced cytidine deaminase) (AID) (Cytidine aminohydrolase)	AICDA AID	Homo sapiens (Human)	198
Q14114	Q14114	reviewed	LRP8_HUMAN	Low-density lipoprotein receptor-related protein 8 (LRP-8) (Apolipoprotein E receptor 2)	LRP8 APOER2	Homo sapiens (Human)	963
P0DTE8	P0DTE8	reviewed	AMY1C_HUMAN	Alpha-amylase 1C (EC 3.2.1.1)	AMY1C AMY1	Homo sapiens (Human)	511
Q6ZMJ2	Q6ZMJ2	reviewed	SCAR5_HUMAN	Scavenger receptor class A member 5 (Scavenger receptor hlg)	SCARA5 UNQ2938/PRO28700	Homo sapiens (Human)	495
Q5TCY1	Q5TCY1	reviewed	TTBK1_HUMAN	Tau-tubulin kinase 1 (EC 2.7.11.1) (Brain-derived tau kinase)	TTBK1 BDTK KIAA1855	Homo sapiens (Human)	1321
Q9GZQ6	Q9GZQ6	reviewed	NPFF1_HUMAN	Neuropeptide FF receptor 1 (G-protein coupled receptor 147) (RFamide-related peptide receptor OT7T022)	NPFFR1 GPR147 NPFF1	Homo sapiens (Human)	430
O60602	O60602	reviewed	TLR5_HUMAN	Toll-like receptor 5 (Toll/interleukin-1 receptor-like protein 3)	TLR5 TIL3	Homo sapiens (Human)	858
Q7Z6E9	Q7Z6E9	reviewed	RBBP6_HUMAN	E3 ubiquitin-protein ligase RBBP6 (EC 2.3.2.27) (Proliferation potential-related protein) (Protein P2P-R) (RING-type E3 ubiquitin transferase RBBP6) (Retinoblastoma-binding Q protein 1) (RBQ-1) (Retinoblastoma-binding protein 6) (p53-associated cellular protein of testis)	RBBP6 P2PR PACT RBQ1 My038	Homo sapiens (Human)	1792
Q3KQZ1	Q3KQZ1	reviewed	S2535_HUMAN	Solute carrier family 25 member 35	SLC25A35	Homo sapiens (Human)	300
Q12774	Q12774	reviewed	ARHG5_HUMAN	Rho guanine nucleotide exchange factor 5 (Ephexin-3) (Guanine nucleotide regulatory protein TIM) (Oncogene TIM) (Transforming immortalized mammary oncogene) (p60 TIM)	ARHGEF5 TIM	Homo sapiens (Human)	1597
Q93100	Q93100	reviewed	KPBB_HUMAN	Phosphorylase b kinase regulatory subunit beta (Phosphorylase kinase subunit beta)	PHKB	Homo sapiens (Human)	1093
Q9UH90	Q9UH90	reviewed	FBX40_HUMAN	F-box only protein 40 (Muscle disease-related protein)	FBXO40 FBX40 KIAA1195	Homo sapiens (Human)	709
O43826	O43826	reviewed	G6PT1_HUMAN	Glucose-6-phosphate exchanger SLC37A4 (Glucose-5-phosphate transporter) (Glucose-6-phosphate translocase) (Solute carrier family 37 member 4) (Transformation-related gene 19 protein) (TRG-19)	SLC37A4 G6PT G6PT1 PRO0685 TRG19	Homo sapiens (Human)	429
P0C7U3	P0C7U3	reviewed	ZH11B_HUMAN	Probable palmitoyltransferase ZDHHC11B (EC 2.3.1.225) (Zinc finger DHHC domain-containing protein 11B) (DHHC-11B)	ZDHHC11B	Homo sapiens (Human)	371
Q5TIA1	Q5TIA1	reviewed	MEI1_HUMAN	Meiosis inhibitor protein 1 (Meiosis defective protein 1)	MEI1	Homo sapiens (Human)	1274
O60503	O60503	reviewed	ADCY9_HUMAN	Adenylate cyclase type 9 (EC 4.6.1.1) (ATP pyrophosphate-lyase 9) (Adenylate cyclase type IX) (ACIX) (Adenylyl cyclase 9) (AC9)	ADCY9 KIAA0520	Homo sapiens (Human)	1353
P30556	P30556	reviewed	AGTR1_HUMAN	Type-1 angiotensin II receptor (AT1AR) (AT1BR) (Angiotensin II type-1 receptor) (AT1 receptor)	AGTR1 AGTR1A AGTR1B AT2R1 AT2R1B	Homo sapiens (Human)	359
Q96NR3	Q96NR3	reviewed	PTHD1_HUMAN	Patched domain-containing protein 1	PTCHD1	Homo sapiens (Human)	888
P78316	P78316	reviewed	NOP14_HUMAN	Nucleolar protein 14 (Nucleolar complex protein 14)	NOP14 C4orf9 NOL14 RES4-25	Homo sapiens (Human)	857
P35523	P35523	reviewed	CLCN1_HUMAN	Chloride channel protein 1 (ClC-1) (Chloride channel protein, skeletal muscle)	CLCN1 CLC1	Homo sapiens (Human)	988
Q9Y2W1	Q9Y2W1	reviewed	TR150_HUMAN	Thyroid hormone receptor-associated protein 3 (BCLAF1 and THRAP3 family member 2) (Thyroid hormone receptor-associated protein complex 150 kDa component) (Trap150)	THRAP3 BCLAF2 TRAP150	Homo sapiens (Human)	955
Q14766	Q14766	reviewed	LTBP1_HUMAN	Latent-transforming growth factor beta-binding protein 1 (LTBP-1) (Transforming growth factor beta-1-binding protein 1) (TGF-beta1-BP-1)	LTBP1	Homo sapiens (Human)	1721
P32248	P32248	reviewed	CCR7_HUMAN	C-C chemokine receptor type 7 (C-C CKR-7) (CC-CKR-7) (CCR-7) (BLR2) (CDw197) (Epstein-Barr virus-induced G-protein coupled receptor 1) (EBI1) (EBV-induced G-protein coupled receptor 1) (MIP-3 beta receptor) (CD antigen CD197)	CCR7 CMKBR7 EBI1 EVI1	Homo sapiens (Human)	378
Q9Y2D0	Q9Y2D0	reviewed	CAH5B_HUMAN	Carbonic anhydrase 5B, mitochondrial (EC 4.2.1.1) (Carbonate dehydratase VB) (Carbonic anhydrase VB) (CA-VB)	CA5B	Homo sapiens (Human)	317
Q9HC73	Q9HC73	reviewed	CRLF2_HUMAN	Cytokine receptor-like factor 2 (Cytokine receptor-like 2) (IL-XR) (Thymic stromal lymphopoietin protein receptor) (TSLP receptor)	CRLF2 CRL2 ILXR TSLPR	Homo sapiens (Human)	371
O95674	O95674	reviewed	CDS2_HUMAN	Phosphatidate cytidylyltransferase 2 (EC 2.7.7.41) (CDP-DAG synthase 2) (CDP-DG synthase 2) (CDP-diacylglycerol synthase 2) (CDS 2) (CDP-diglyceride pyrophosphorylase 2) (CDP-diglyceride synthase 2) (CTP:phosphatidate cytidylyltransferase 2)	CDS2	Homo sapiens (Human)	445
Q8IW35	Q8IW35	reviewed	CEP97_HUMAN	Centrosomal protein of 97 kDa (Cep97) (Leucine-rich repeat and IQ domain-containing protein 2)	CEP97 LRRIQ2	Homo sapiens (Human)	865
P05556	P05556	reviewed	ITB1_HUMAN	Integrin beta-1 (Fibronectin receptor subunit beta) (Glycoprotein IIa) (GPIIA) (VLA-4 subunit beta) (CD antigen CD29)	ITGB1 FNRB MDF2 MSK12	Homo sapiens (Human)	798
Q562E7	Q562E7	reviewed	WDR81_HUMAN	WD repeat-containing protein 81	WDR81	Homo sapiens (Human)	1941
Q5JSL3	Q5JSL3	reviewed	DOC11_HUMAN	Dedicator of cytokinesis protein 11 (Activated Cdc42-associated guanine nucleotide exchange factor) (ACG) (Zizimin-2)	DOCK11 ZIZ2	Homo sapiens (Human)	2073
Q6IE36	Q6IE36	reviewed	OVOS2_HUMAN	Ovostatin homolog 2	OVOS2	Homo sapiens (Human)	1433
P09104	P09104	reviewed	ENOG_HUMAN	Gamma-enolase (EC 4.2.1.11) (2-phospho-D-glycerate hydro-lyase) (Enolase 2) (Neural enolase) (Neuron-specific enolase) (NSE)	ENO2	Homo sapiens (Human)	434
P07451	P07451	reviewed	CAH3_HUMAN	Carbonic anhydrase 3 (EC 4.2.1.1) (Carbonate dehydratase III) (Carbonic anhydrase III) (CA-III)	CA3	Homo sapiens (Human)	260
Q9UKL6	Q9UKL6	reviewed	PPCT_HUMAN	Phosphatidylcholine transfer protein (PC-TP) (START domain-containing protein 2) (StARD2) (StAR-related lipid transfer protein 2)	PCTP STARD2	Homo sapiens (Human)	214
Q9Y5B6	Q9Y5B6	reviewed	PAXB1_HUMAN	PAX3- and PAX7-binding protein 1 (GC-rich sequence DNA-binding factor 1)	PAXBP1 C21orf66 GCFC GCFC1	Homo sapiens (Human)	917
Q8N205	Q8N205	reviewed	SYNE4_HUMAN	Nesprin-4 (KASH domain-containing protein 4) (KASH4) (Nuclear envelope spectrin repeat protein 4)	SYNE4 C19orf46	Homo sapiens (Human)	404
Q9Y6D6	Q9Y6D6	reviewed	BIG1_HUMAN	Brefeldin A-inhibited guanine nucleotide-exchange protein 1 (Brefeldin A-inhibited GEP 1) (ADP-ribosylation factor guanine nucleotide-exchange factor 1) (p200 ARF guanine nucleotide exchange factor) (p200 ARF-GEP1)	ARFGEF1 ARFGEP1 BIG1	Homo sapiens (Human)	1849
Q9Y6W3	Q9Y6W3	reviewed	CAN7_HUMAN	Calpain-7 (EC 3.4.22.-) (PalB homolog) (PalBH)	CAPN7 PALBH	Homo sapiens (Human)	813
P0C0L4	P0C0L4	reviewed	CO4A_HUMAN	Complement C4-A (Acidic complement C4) (C3 and PZP-like alpha-2-macroglobulin domain-containing protein 2) [Cleaved into: Complement C4 beta chain; Complement C4-A alpha chain; C4a anaphylatoxin; C4b-A; C4d-A; Complement C4 gamma chain]	C4A CO4 CPAMD2	Homo sapiens (Human)	1744
O96005	O96005	reviewed	CLPT1_HUMAN	Putative lipid scramblase CLPTM1 (Cleft lip and palate transmembrane protein 1)	CLPTM1	Homo sapiens (Human)	669
Q6IPU0	Q6IPU0	reviewed	CENPP_HUMAN	Centromere protein P (CENP-P)	CENPP	Homo sapiens (Human)	288
P35318	P35318	reviewed	ADML_HUMAN	Pro-adrenomedullin [Cleaved into: Adrenomedullin (AM); Proadrenomedullin N-20 terminal peptide (ProAM N-terminal 20 peptide) (PAMP) (ProAM-N20)]	ADM AM	Homo sapiens (Human)	185
A6NGE7	A6NGE7	reviewed	URAD_HUMAN	Putative 2-oxo-4-hydroxy-4-carboxy-5-ureidoimidazoline decarboxylase (OHCU decarboxylase) (EC 4.1.1.97) (Parahox neighbor) (Ureidoimidazoline (2-oxo-4-hydroxy-4-carboxy-5-) decarboxylase)	URAD PRHOXNB	Homo sapiens (Human)	173
Q12756	Q12756	reviewed	KIF1A_HUMAN	Kinesin-like protein KIF1A (Axonal transporter of synaptic vesicles) (Microtubule-based motor KIF1A) (Unc-104- and KIF1A-related protein) (hUnc-104)	KIF1A ATSV C2orf20	Homo sapiens (Human)	1690
Q86YV0	Q86YV0	reviewed	RASL3_HUMAN	RAS protein activator like-3	RASAL3	Homo sapiens (Human)	1011
Q71RG4	Q71RG4	reviewed	TMUB2_HUMAN	Transmembrane and ubiquitin-like domain-containing protein 2	TMUB2 FP2653 UNQ1897/PRO4343	Homo sapiens (Human)	321
Q3LI59	Q3LI59	reviewed	KR212_HUMAN	Keratin-associated protein 21-2	KRTAP21-2 KAP21.2	Homo sapiens (Human)	83
P0DTA3	P0DTA3	reviewed	SPD11_HUMAN	Putative speedy protein E11	SPDYE11	Homo sapiens (Human)	265
P23975	P23975	reviewed	SC6A2_HUMAN	Sodium-dependent noradrenaline transporter (Norepinephrine transporter) (NET) (Solute carrier family 6 member 2)	SLC6A2 NAT1 NET1 SLC6A5	Homo sapiens (Human)	617
Q9BS86	Q9BS86	reviewed	ZPBP1_HUMAN	Zona pellucida-binding protein 1 (Inner acrosomal membrane IAM38) (Sp38)	ZPBP ZPBP1	Homo sapiens (Human)	351
Q2WGJ9	Q2WGJ9	reviewed	FR1L6_HUMAN	Fer-1-like protein 6	FER1L6 C8orfK23	Homo sapiens (Human)	1857
Q8N5T2	Q8N5T2	reviewed	TBC19_HUMAN	TBC1 domain family member 19	TBC1D19	Homo sapiens (Human)	526
Q7KZ85	Q7KZ85	reviewed	SPT6H_HUMAN	Transcription elongation factor SPT6 (hSPT6) (Histone chaperone suppressor of Ty6) (Tat-cotransactivator 2 protein) (Tat-CT2 protein)	SUPT6H KIAA0162 SPT6H	Homo sapiens (Human)	1726
Q9UBT6	Q9UBT6	reviewed	POLK_HUMAN	DNA polymerase kappa (EC 2.7.7.7) (DINB protein) (DINP)	POLK DINB1	Homo sapiens (Human)	870
Q659C4	Q659C4	reviewed	LAR1B_HUMAN	La-related protein 1B (La ribonucleoprotein domain family member 1B) (La ribonucleoprotein domain family member 2) (La-related protein 2)	LARP1B LARP2	Homo sapiens (Human)	914
Q86XJ0	Q86XJ0	reviewed	CAHM3_HUMAN	Calcium homeostasis modulator protein 3 (Protein A)	CALHM3 FAM26A	Homo sapiens (Human)	344
P29274	P29274	reviewed	AA2AR_HUMAN	Adenosine receptor A2a	ADORA2A ADORA2	Homo sapiens (Human)	412
P32745	P32745	reviewed	SSR3_HUMAN	Somatostatin receptor type 3 (SS-3-R) (SS3-R) (SS3R) (SST3) (SSR-28)	SSTR3	Homo sapiens (Human)	418
P31645	P31645	reviewed	SC6A4_HUMAN	Sodium-dependent serotonin transporter (SERT) (5HT transporter) (5HTT) (Solute carrier family 6 member 4)	SLC6A4 HTT SERT	Homo sapiens (Human)	630
Q8N8D7	Q8N8D7	reviewed	NKAI3_HUMAN	Sodium/potassium-transporting ATPase subunit beta-1-interacting protein 3 (Na(+)/K(+)-transporting ATPase subunit beta-1-interacting protein 3) (Protein FAM77D)	NKAIN3 FAM77D	Homo sapiens (Human)	197
Q16518	Q16518	reviewed	RPE65_HUMAN	Retinoid isomerohydrolase (EC 3.1.1.64) (All-trans-retinyl-palmitate hydrolase) (Lutein isomerase) (Meso-zeaxanthin isomerase) (EC 5.3.3.22) (Retinal pigment epithelium-specific 65 kDa protein) (Retinol isomerase)	RPE65	Homo sapiens (Human)	533
Q9BYD9	Q9BYD9	reviewed	ACTT3_HUMAN	Actin-related protein T3 (ARP-T3) (Actin-related protein M1)	ACTRT3 ARPM1	Homo sapiens (Human)	372
P12081	P12081	reviewed	HARS1_HUMAN	Histidine--tRNA ligase, cytoplasmic (EC 6.1.1.21) (Histidyl-tRNA synthetase) (HisRS)	HARS1 HARS HRS	Homo sapiens (Human)	509
Q96RD0	Q96RD0	reviewed	OR8B2_HUMAN	Olfactory receptor 8B2 (Olfactory receptor OR11-309)	OR8B2	Homo sapiens (Human)	313
Q9H6B9	Q9H6B9	reviewed	EPHX3_HUMAN	Epoxide hydrolase 3 (EH3) (EC 3.3.2.10) (Abhydrolase domain-containing protein 9)	EPHX3 ABHD9	Homo sapiens (Human)	360
Q8IYM9	Q8IYM9	reviewed	TRI22_HUMAN	E3 ubiquitin-protein ligase TRIM22 (EC 2.3.2.27) (50 kDa-stimulated trans-acting factor) (RING finger protein 94) (RING-type E3 ubiquitin transferase TRIM22) (Staf-50) (Tripartite motif-containing protein 22)	TRIM22 RNF94 STAF50	Homo sapiens (Human)	498
Q86VM9	Q86VM9	reviewed	ZCH18_HUMAN	Zinc finger CCCH domain-containing protein 18 (Nuclear protein NHN1)	ZC3H18 NHN1	Homo sapiens (Human)	953
Q01959	Q01959	reviewed	SC6A3_HUMAN	Sodium-dependent dopamine transporter (DA transporter) (DAT) (Solute carrier family 6 member 3)	SLC6A3 DAT1	Homo sapiens (Human)	620
Q8WXX7	Q8WXX7	reviewed	AUTS2_HUMAN	Autism susceptibility gene 2 protein	AUTS2 KIAA0442	Homo sapiens (Human)	1259
Q92989	Q92989	reviewed	CLP1_HUMAN	Polyribonucleotide 5'-hydroxyl-kinase Clp1 (EC 2.7.1.78) (Polyadenylation factor Clp1) (Polynucleotide kinase Clp1) (Pre-mRNA cleavage complex II protein Clp1)	CLP1 HEAB	Homo sapiens (Human)	425
Q9P2D8	Q9P2D8	reviewed	UNC79_HUMAN	Protein unc-79 homolog	UNC79 KIAA1409	Homo sapiens (Human)	2635
Q86WZ0	Q86WZ0	reviewed	HEAT4_HUMAN	HEAT repeat-containing protein 4	HEATR4	Homo sapiens (Human)	1026
Q5VWX1	Q5VWX1	reviewed	KHDR2_HUMAN	KH domain-containing, RNA-binding, signal transduction-associated protein 2 (Sam68-like mammalian protein 1) (SLM-1) (hSLM-1)	KHDRBS2 SLM1	Homo sapiens (Human)	349
Q9UK96	Q9UK96	reviewed	FBX10_HUMAN	F-box only protein 10	FBXO10 FBX10 PRMT11	Homo sapiens (Human)	956
Q9H488	Q9H488	reviewed	OFUT1_HUMAN	GDP-fucose protein O-fucosyltransferase 1 (EC 2.4.1.221) (Peptide-O-fucosyltransferase 1) (O-FucT-1)	POFUT1 FUT12 KIAA0180	Homo sapiens (Human)	388
Q9BZW5	Q9BZW5	reviewed	TM6S1_HUMAN	Transmembrane 6 superfamily member 1	TM6SF1	Homo sapiens (Human)	370
Q92819	Q92819	reviewed	HYAS2_HUMAN	Hyaluronan synthase 2 (EC 2.4.1.212) (Hyaluronate synthase 2) (Hyaluronic acid synthase 2) (HA synthase 2)	HAS2	Homo sapiens (Human)	552
Q15617	Q15617	reviewed	OR8G1_HUMAN	Olfactory receptor 8G1 (Olfactory receptor OR11-281) (Olfactory receptor TPCR25)	OR8G1 OR8G1P	Homo sapiens (Human)	311
Q14444	Q14444	reviewed	CAPR1_HUMAN	Caprin-1 (Cell cycle-associated protein 1) (Cytoplasmic activation- and proliferation-associated protein 1) (GPI-anchored membrane protein 1) (GPI-anchored protein p137) (GPI-p137) (p137GPI) (Membrane component chromosome 11 surface marker 1) (RNA granule protein 105)	CAPRIN1 GPIAP1 GPIP137 M11S1 RNG105	Homo sapiens (Human)	709
Q8NB12	Q8NB12	reviewed	SMYD1_HUMAN	Histone-lysine N-methyltransferase SMYD1 (EC 2.1.1.354) (SET and MYND domain-containing protein 1)	SMYD1	Homo sapiens (Human)	490
A6NE01	A6NE01	reviewed	F186A_HUMAN	Protein FAM186A	FAM186A	Homo sapiens (Human)	2351
Q3MJ62	Q3MJ62	reviewed	ZSC23_HUMAN	Zinc finger and SCAN domain-containing protein 23 (Zinc finger protein 390) (Zinc finger protein 453)	ZSCAN23 ZNF390 ZNF453	Homo sapiens (Human)	389
Q13630	Q13630	reviewed	FCL_HUMAN	GDP-L-fucose synthase (EC 1.1.1.271) (GDP-4-keto-6-deoxy-D-mannose-3,5-epimerase-4-reductase) (Protein FX) (Red cell NADP(H)-binding protein) (Short-chain dehydrogenase/reductase family 4E member 1)	GFUS SDR4E1 TSTA3	Homo sapiens (Human)	321
Q5SXH7	Q5SXH7	reviewed	PKHS1_HUMAN	Pleckstrin homology domain-containing family S member 1 (PH domain-containing family S member 1) (Epididymis luminal protein 185) (hEL185)	PLEKHS1 C10orf81	Homo sapiens (Human)	465
Q07666	Q07666	reviewed	KHDR1_HUMAN	KH domain-containing, RNA-binding, signal transduction-associated protein 1 (GAP-associated tyrosine phosphoprotein p62) (Src-associated in mitosis 68 kDa protein) (Sam68) (p21 Ras GTPase-activating protein-associated p62) (p68)	KHDRBS1 SAM68	Homo sapiens (Human)	443
Q12965	Q12965	reviewed	MYO1E_HUMAN	Unconventional myosin-Ie (Myosin-Ic) (Unconventional myosin 1E)	MYO1E MYO1C	Homo sapiens (Human)	1108
P23109	P23109	reviewed	AMPD1_HUMAN	AMP deaminase 1 (EC 3.5.4.6) (AMP deaminase isoform M) (Myoadenylate deaminase)	AMPD1	Homo sapiens (Human)	747
Q5VUG0	Q5VUG0	reviewed	SMBT2_HUMAN	Scm-like with four MBT domains protein 2 (Scm-like with 4 MBT domains protein 2)	SFMBT2 KIAA1617	Homo sapiens (Human)	894
Q08380	Q08380	reviewed	LG3BP_HUMAN	Galectin-3-binding protein (Basement membrane autoantigen p105) (Lectin galactoside-binding soluble 3-binding protein) (Mac-2-binding protein) (MAC2BP) (Mac-2 BP) (Tumor-associated antigen 90K)	LGALS3BP M2BP	Homo sapiens (Human)	585
Q8NGY1	Q8NGY1	reviewed	O10Z1_HUMAN	Olfactory receptor 10Z1 (Olfactory receptor OR1-15)	OR10Z1	Homo sapiens (Human)	313
O14827	O14827	reviewed	RGRF2_HUMAN	Ras-specific guanine nucleotide-releasing factor 2 (Ras-GRF2) (Ras guanine nucleotide exchange factor 2)	RASGRF2 GRF2	Homo sapiens (Human)	1237
P14384	P14384	reviewed	CBPM_HUMAN	Carboxypeptidase M (CPM) (EC 3.4.17.12)	CPM	Homo sapiens (Human)	443
Q8WVM7	Q8WVM7	reviewed	STAG1_HUMAN	Cohesin subunit SA-1 (SCC3 homolog 1) (Stromal antigen 1)	STAG1 SA1 SCC3	Homo sapiens (Human)	1258
P41252	P41252	reviewed	SYIC_HUMAN	Isoleucine--tRNA ligase, cytoplasmic (EC 6.1.1.5) (Isoleucyl-tRNA synthetase) (IRS) (IleRS)	IARS1 IARS	Homo sapiens (Human)	1262
P06340	P06340	reviewed	DOA_HUMAN	HLA class II histocompatibility antigen, DO alpha chain (MHC DN-alpha) (MHC DZ alpha) (MHC class II antigen DOA)	HLA-DOA HLA-DNA HLA-DZA	Homo sapiens (Human)	250
Q6ZQY7	Q6ZQY7	reviewed	YO026_HUMAN	Putative uncharacterized protein FLJ46792		Homo sapiens (Human)	126
Q3LI72	Q3LI72	reviewed	KR195_HUMAN	Keratin-associated protein 19-5	KRTAP19-5 KAP19.5	Homo sapiens (Human)	72
Q9H0C3	Q9H0C3	reviewed	TM117_HUMAN	Transmembrane protein 117	TMEM117	Homo sapiens (Human)	514
Q9P107	Q9P107	reviewed	GMIP_HUMAN	GEM-interacting protein (GMIP)	GMIP	Homo sapiens (Human)	970
Q9P278	Q9P278	reviewed	FNIP2_HUMAN	Folliculin-interacting protein 2 (FNIP1-like protein) (O6-methylguanine-induced apoptosis 1 protein)	FNIP2 FNIPL KIAA1450 MAPO1	Homo sapiens (Human)	1114
Q75V66	Q75V66	reviewed	ANO5_HUMAN	Anoctamin-5 (Gnathodiaphyseal dysplasia 1 protein) (Transmembrane protein 16E)	ANO5 GDD1 TMEM16E	Homo sapiens (Human)	913
Q7Z408	Q7Z408	reviewed	CSMD2_HUMAN	CUB and sushi domain-containing protein 2 (CUB and sushi multiple domains protein 2)	CSMD2 KIAA1884	Homo sapiens (Human)	3487
P0DUD4	P0DUD4	reviewed	SPD15_HUMAN	Putative speedy protein E15	SPDYE15	Homo sapiens (Human)	265
O15427	O15427	reviewed	MOT4_HUMAN	Monocarboxylate transporter 4 (MCT 4) (Solute carrier family 16 member 3)	SLC16A3 MCT3 MCT4	Homo sapiens (Human)	465
Q86W11	Q86W11	reviewed	ZSC30_HUMAN	Zinc finger and SCAN domain-containing protein 30 (ZNF-WYM) (Zinc finger protein 397 opposite strand) (Zinc finger protein 397OS)	ZSCAN30 ZNF397OS	Homo sapiens (Human)	494
Q8NGE9	Q8NGE9	reviewed	OR9Q2_HUMAN	Olfactory receptor 9Q2	OR9Q2 OR9Q2P	Homo sapiens (Human)	314
Q8IXT5	Q8IXT5	reviewed	RB12B_HUMAN	RNA-binding protein 12B (RNA-binding motif protein 12B)	RBM12B	Homo sapiens (Human)	1001
O94776	O94776	reviewed	MTA2_HUMAN	Metastasis-associated protein MTA2 (Metastasis-associated 1-like 1) (MTA1-L1 protein) (p53 target protein in deacetylase complex)	MTA2 MTA1L1 PID	Homo sapiens (Human)	668
Q9BTU6	Q9BTU6	reviewed	P4K2A_HUMAN	Phosphatidylinositol 4-kinase type 2-alpha (EC 2.7.1.67) (Phosphatidylinositol 4-kinase type II-alpha)	PI4K2A	Homo sapiens (Human)	479
Q96E39	Q96E39	reviewed	RMXL1_HUMAN	RNA binding motif protein, X-linked-like-1 (Heterogeneous nuclear ribonucleoprotein G-like 1)	RBMXL1	Homo sapiens (Human)	390
Q96IR7	Q96IR7	reviewed	HPDL_HUMAN	4-hydroxyphenylpyruvate dioxygenase-like protein (HPD-like protein) (EC 1.13.-.-) (Glyoxalase domain-containing protein 1)	HPDL GLOXD1	Homo sapiens (Human)	371
Q9Y6J6	Q9Y6J6	reviewed	KCNE2_HUMAN	Potassium voltage-gated channel subfamily E member 2 (MinK-related peptide 1) (Minimum potassium ion channel-related peptide 1) (Potassium channel subunit beta MiRP1)	KCNE2	Homo sapiens (Human)	123
P02679	P02679	reviewed	FIBG_HUMAN	Fibrinogen gamma chain	FGG PRO2061	Homo sapiens (Human)	453
P25098	P25098	reviewed	ARBK1_HUMAN	Beta-adrenergic receptor kinase 1 (Beta-ARK-1) (EC 2.7.11.15) (G-protein coupled receptor kinase 2)	GRK2 ADRBK1 BARK BARK1	Homo sapiens (Human)	689
Q86XE3	Q86XE3	reviewed	MICU3_HUMAN	Calcium uptake protein 3, mitochondrial (EF-hand domain-containing family member A2)	MICU3 EFHA2	Homo sapiens (Human)	530
Q13621	Q13621	reviewed	S12A1_HUMAN	Solute carrier family 12 member 1 (Bumetanide-sensitive sodium-(potassium)-chloride cotransporter 2) (Kidney-specific Na-K-Cl symporter)	SLC12A1 NKCC2	Homo sapiens (Human)	1099
Q6QHC5	Q6QHC5	reviewed	DEGS2_HUMAN	Sphingolipid delta(4)-desaturase/C4-monooxygenase DES2 (EC 1.14.18.5) (EC 1.14.19.17) (Degenerative spermatocyte homolog 2) (Sphingolipid 4-desaturase) (Sphingolipid C4-monooxygenase)	DEGS2 C14orf66	Homo sapiens (Human)	323
Q9UL59	Q9UL59	reviewed	ZN214_HUMAN	Zinc finger protein 214 (BWSCR2-associated zinc finger protein 1) (BAZ-1)	ZNF214 BAZ1	Homo sapiens (Human)	606
Q1MSJ5	Q1MSJ5	reviewed	CSPP1_HUMAN	Centrosome and spindle pole-associated protein 1	CSPP1 CSPP	Homo sapiens (Human)	1256
P0DPD6	P0DPD6	reviewed	ECE2_HUMAN	Endothelin-converting enzyme 2 (ECE-2) (EC 3.4.24.71)	ECE2 KIAA0604 UNQ403/PRO740	Homo sapiens (Human)	811
Q9UKM9	Q9UKM9	reviewed	RALY_HUMAN	RNA-binding protein Raly (Autoantigen p542) (Heterogeneous nuclear ribonucleoprotein C-like 2) (hnRNP core protein C-like 2) (hnRNP associated with lethal yellow protein homolog)	RALY HNRPCL2 P542	Homo sapiens (Human)	306
Q86W74	Q86W74	reviewed	ANR46_HUMAN	Ankyrin repeat domain-containing protein 46 (Ankyrin repeat small protein) (ANK-S)	ANKRD46	Homo sapiens (Human)	228
Q5IJ48	Q5IJ48	reviewed	CRUM2_HUMAN	Protein crumbs homolog 2 (Crumbs-like protein 2)	CRB2	Homo sapiens (Human)	1285
Q04446	Q04446	reviewed	GLGB_HUMAN	1,4-alpha-glucan-branching enzyme (EC 2.4.1.18) (Brancher enzyme) (Glycogen-branching enzyme)	GBE1	Homo sapiens (Human)	702
Q07002	Q07002	reviewed	CDK18_HUMAN	Cyclin-dependent kinase 18 (EC 2.7.11.22) (Cell division protein kinase 18) (PCTAIRE-motif protein kinase 3) (Serine/threonine-protein kinase PCTAIRE-3)	CDK18 PCTAIRE3 PCTK3	Homo sapiens (Human)	474
Q9BU79	Q9BU79	reviewed	TM243_HUMAN	Transmembrane protein 243 (MDR1- and mitochondrial taxol resistance-associated protein) (MM-TRAG)	TMEM243 C7orf23	Homo sapiens (Human)	118
Q8N4L2	Q8N4L2	reviewed	PP4P2_HUMAN	Type 2 phosphatidylinositol 4,5-bisphosphate 4-phosphatase (Type 2 PtdIns-4,5-P2 4-Ptase) (EC 3.1.3.78) (PtdIns-4,5-P2 4-Ptase II) (Transmembrane protein 55A)	PIP4P2 TMEM55A	Homo sapiens (Human)	257
Q9HCL0	Q9HCL0	reviewed	PCD18_HUMAN	Protocadherin-18	PCDH18 KIAA1562	Homo sapiens (Human)	1135
O60304	O60304	reviewed	ZN500_HUMAN	Zinc finger protein 500 (Zinc finger protein with KRAB and SCAN domains 18)	ZNF500 KIAA0557 ZKSCAN18	Homo sapiens (Human)	480
Q13822	Q13822	reviewed	ENPP2_HUMAN	Ectonucleotide pyrophosphatase/phosphodiesterase family member 2 (E-NPP 2) (EC 3.1.4.39) (Autotaxin) (Extracellular lysophospholipase D) (LysoPLD)	ENPP2 ATX PDNP2	Homo sapiens (Human)	863
Q9HCX4	Q9HCX4	reviewed	TRPC7_HUMAN	Short transient receptor potential channel 7 (TrpC7) (Transient receptor protein 7) (TRP-7) (hTRP7)	TRPC7 TRP7	Homo sapiens (Human)	862
Q2VYF4	Q2VYF4	reviewed	LETM2_HUMAN	LETM1 domain-containing protein LETM2, mitochondrial (LETM1 and EF-hand domain-containing protein 2) (Leucine zipper-EF-hand-containing transmembrane protein 1-like)	LETM2	Homo sapiens (Human)	491
Q9BT40	Q9BT40	reviewed	INP5K_HUMAN	Inositol polyphosphate 5-phosphatase K (EC 3.1.3.56) (Phosphatidylinositol-3,4,5-trisphosphate 5-phosphatase) (EC 3.1.3.86) (Phosphatidylinositol-4,5-bisphosphate 5-phosphatase) (EC 3.1.3.36) (Skeletal muscle and kidney-enriched inositol phosphatase)	INPP5K PPS SKIP	Homo sapiens (Human)	448
Q5XPI4	Q5XPI4	reviewed	RN123_HUMAN	E3 ubiquitin-protein ligase RNF123 (EC 2.3.2.27) (Kip1 ubiquitination-promoting complex protein 1) (RING finger protein 123) (RING-type E3 ubiquitin transferase RNF123)	RNF123 KPC1 FP1477	Homo sapiens (Human)	1314
P23458	P23458	reviewed	JAK1_HUMAN	Tyrosine-protein kinase JAK1 (EC 2.7.10.2) (Janus kinase 1) (JAK-1)	JAK1 JAK1A JAK1B	Homo sapiens (Human)	1154
Q9H583	Q9H583	reviewed	HEAT1_HUMAN	HEAT repeat-containing protein 1 (Protein BAP28) (U3 small nucleolar RNA-associated protein 10 homolog) [Cleaved into: HEAT repeat-containing protein 1, N-terminally processed]	HEATR1 BAP28 UTP10	Homo sapiens (Human)	2144
Q13585	Q13585	reviewed	MTR1L_HUMAN	Melatonin-related receptor (G protein-coupled receptor 50) (H9)	GPR50	Homo sapiens (Human)	617
Q17RG1	Q17RG1	reviewed	KCD19_HUMAN	BTB/POZ domain-containing protein KCTD19 (Potassium channel tetramerization domain-containing protein 19)	KCTD19	Homo sapiens (Human)	926
P49902	P49902	reviewed	5NTC_HUMAN	Cytosolic purine 5'-nucleotidase (EC 3.1.3.5) (EC 3.1.3.99) (Cytosolic 5'-nucleotidase II) (cN-II) (Cytosolic IMP/GMP-specific 5'-nucleotidase) (Cytosolic nucleoside phosphotransferase 5'N) (EC 2.7.1.77) (High Km 5'-nucleotidase)	NT5C2 NT5B NT5CP PNT5	Homo sapiens (Human)	561
Q6UWM7	Q6UWM7	reviewed	LCTL_HUMAN	Lactase-like protein (Klotho/lactase-phlorizin hydrolase-related protein)	LCTL KLPH UNQ3022/PRO9820	Homo sapiens (Human)	567
P13569	P13569	reviewed	CFTR_HUMAN	Cystic fibrosis transmembrane conductance regulator (CFTR) (ATP-binding cassette sub-family C member 7) (Channel conductance-controlling ATPase) (EC 5.6.1.6) (cAMP-dependent chloride channel)	CFTR ABCC7	Homo sapiens (Human)	1480
P56278	P56278	reviewed	MTCP1_HUMAN	Protein p13 MTCP-1 (p13MTCP1) (Mature T-cell proliferation-1 type B1) (MTCP-1 type B1)	MTCP1 C6.1B	Homo sapiens (Human)	107
P51589	P51589	reviewed	CP2J2_HUMAN	Cytochrome P450 2J2 (EC 1.14.14.-) (Albendazole monooxygenase (hydroxylating)) (EC 1.14.14.74) (Albendazole monooxygenase (sulfoxide-forming)) (EC 1.14.14.73) (Arachidonic acid epoxygenase) (CYPIIJ2) (Hydroperoxy icosatetraenoate isomerase) (EC 5.4.4.7)	CYP2J2	Homo sapiens (Human)	502
Q6WRX3	Q6WRX3	reviewed	ZY11A_HUMAN	Protein zyg-11 homolog A	ZYG11A ZYG11	Homo sapiens (Human)	759
Q8IVV8	Q8IVV8	reviewed	NKAI4_HUMAN	Sodium/potassium-transporting ATPase subunit beta-1-interacting protein 4 (Na(+)/K(+)-transporting ATPase subunit beta-1-interacting protein 4) (Protein FAM77A)	NKAIN4 C20orf58 FAM77A	Homo sapiens (Human)	208
Q6PI73	Q6PI73	reviewed	LIRA6_HUMAN	Leukocyte immunoglobulin-like receptor subfamily A member 6 (Immunoglobulin-like transcript 8) (ILT-8) (Leukocyte Ig-like receptor)	LILRA6 ILT8	Homo sapiens (Human)	481
Q14451	Q14451	reviewed	GRB7_HUMAN	Growth factor receptor-bound protein 7 (B47) (Epidermal growth factor receptor GRB-7) (GRB7 adapter protein)	GRB7	Homo sapiens (Human)	532
Q3LI54	Q3LI54	reviewed	KR198_HUMAN	Keratin-associated protein 19-8	KRTAP19-8 KAP19.8	Homo sapiens (Human)	63
Q9P2D7	Q9P2D7	reviewed	DYH1_HUMAN	Dynein axonemal heavy chain 1 (Axonemal beta dynein heavy chain 1) (Ciliary dynein heavy chain 1) (Heat shock regulated protein 1) (HSRF-1) (hDHC7)	DNAH1 DHC7 DNAHC1 KIAA1410	Homo sapiens (Human)	4265
O60725	O60725	reviewed	ICMT_HUMAN	Protein-S-isoprenylcysteine O-methyltransferase (EC 2.1.1.100) (Isoprenylcysteine carboxylmethyltransferase) (Prenylated protein carboxyl methyltransferase) (PPMT) (Prenylcysteine carboxyl methyltransferase) (pcCMT)	ICMT PCCMT	Homo sapiens (Human)	284
P43378	P43378	reviewed	PTN9_HUMAN	Tyrosine-protein phosphatase non-receptor type 9 (EC 3.1.3.48) (Protein-tyrosine phosphatase MEG2) (PTPase MEG2)	PTPN9	Homo sapiens (Human)	593
Q13315	Q13315	reviewed	ATM_HUMAN	Serine-protein kinase ATM (EC 2.7.11.1) (Ataxia telangiectasia mutated) (A-T mutated)	ATM	Homo sapiens (Human)	3056
Q6W4X9	Q6W4X9	reviewed	MUC6_HUMAN	Mucin-6 (MUC-6) (Gastric mucin-6)	MUC6	Homo sapiens (Human)	2439
P0DUD2	P0DUD2	reviewed	SPD17_HUMAN	Putative speedy protein E17	SPDYE17	Homo sapiens (Human)	265
Q9NY28	Q9NY28	reviewed	GALT8_HUMAN	Probable polypeptide N-acetylgalactosaminyltransferase 8 (EC 2.4.1.41) (Polypeptide GalNAc transferase 8) (GalNAc-T8) (pp-GaNTase 8) (Protein-UDP acetylgalactosaminyltransferase 8) (UDP-GalNAc:polypeptide N-acetylgalactosaminyltransferase 8)	GALNT8	Homo sapiens (Human)	637
O75051	O75051	reviewed	PLXA2_HUMAN	Plexin-A2 (Semaphorin receptor OCT)	PLXNA2 KIAA0463 OCT PLXN2 UNQ209/PRO235	Homo sapiens (Human)	1894
Q96ST3	Q96ST3	reviewed	SIN3A_HUMAN	Paired amphipathic helix protein Sin3a (Histone deacetylase complex subunit Sin3a) (Transcriptional corepressor Sin3a)	SIN3A	Homo sapiens (Human)	1273
P15924	P15924	reviewed	DESP_HUMAN	Desmoplakin (DP) (250/210 kDa paraneoplastic pemphigus antigen)	DSP	Homo sapiens (Human)	2871
Q96BY6	Q96BY6	reviewed	DOC10_HUMAN	Dedicator of cytokinesis protein 10 (Zizimin-3)	DOCK10 KIAA0694 ZIZ3	Homo sapiens (Human)	2186
Q8TEP8	Q8TEP8	reviewed	CE192_HUMAN	Centrosomal protein of 192 kDa (Cep192) (Cep192/SPD-2)	CEP192 KIAA1569 PP8407	Homo sapiens (Human)	2537
O60674	O60674	reviewed	JAK2_HUMAN	Tyrosine-protein kinase JAK2 (EC 2.7.10.2) (Janus kinase 2) (JAK-2)	JAK2	Homo sapiens (Human)	1132
Q9Y4C8	Q9Y4C8	reviewed	RBM19_HUMAN	Probable RNA-binding protein 19 (RNA-binding motif protein 19)	RBM19 KIAA0682	Homo sapiens (Human)	960
O95455	O95455	reviewed	TGDS_HUMAN	dTDP-D-glucose 4,6-dehydratase (EC 4.2.1.46)	TGDS	Homo sapiens (Human)	350
O75165	O75165	reviewed	DJC13_HUMAN	DnaJ homolog subfamily C member 13 (Required for receptor-mediated endocytosis 8) (RME-8)	DNAJC13 KIAA0678 RME8	Homo sapiens (Human)	2243
P39060	P39060	reviewed	COIA1_HUMAN	Collagen alpha-1(XVIII) chain [Cleaved into: Endostatin; Non-collagenous domain 1 (NC1)]	COL18A1	Homo sapiens (Human)	1754
Q8WWT9	Q8WWT9	reviewed	S13A3_HUMAN	Na(+)/dicarboxylate cotransporter 3 (NaDC-3) (hNaDC3) (Na(+)-coupled carboxylate transporter 3) (NaC3) (Sodium-dependent high-affinity dicarboxylate transporter 2) (Solute carrier family 13 member 3) (SLC13A3)	SLC13A3 NADC3 SDCT2	Homo sapiens (Human)	602
O95236	O95236	reviewed	APOL3_HUMAN	Apolipoprotein L3 (Apolipoprotein L-III) (ApoL-III) (TNF-inducible protein CG12-1) (CG12_1)	APOL3	Homo sapiens (Human)	402
Q69YN2	Q69YN2	reviewed	C19L1_HUMAN	CWF19-like protein 1 (C19L1)	CWF19L1	Homo sapiens (Human)	538
Q58HT5	Q58HT5	reviewed	AWAT1_HUMAN	Acyl-CoA wax alcohol acyltransferase 1 (EC 2.3.1.75) (Diacylglycerol O-acyltransferase 2-like protein 3) (Diacylglycerol acyltransferase 2) (Long-chain-alcohol O-fatty-acyltransferase 1)	AWAT1 DGA2 DGAT2L3	Homo sapiens (Human)	328
Q01118	Q01118	reviewed	SCN7A_HUMAN	Sodium channel protein type 7 subunit alpha (Putative voltage-gated sodium channel subunit alpha Nax) (Sodium channel protein cardiac and skeletal muscle subunit alpha) (Sodium channel protein type VII subunit alpha)	SCN7A SCN6A	Homo sapiens (Human)	1682
Q00975	Q00975	reviewed	CAC1B_HUMAN	Voltage-dependent N-type calcium channel subunit alpha-1B (Brain calcium channel III) (BIII) (Calcium channel, L type, alpha-1 polypeptide isoform 5) (Voltage-gated calcium channel subunit alpha Cav2.2)	CACNA1B CACH5 CACNL1A5	Homo sapiens (Human)	2339
Q96KJ9	Q96KJ9	reviewed	COX42_HUMAN	Cytochrome c oxidase subunit 4 isoform 2, mitochondrial (Cytochrome c oxidase subunit IV isoform 2) (COX IV-2)	COX4I2 COX4L2	Homo sapiens (Human)	171
Q16650	Q16650	reviewed	TBR1_HUMAN	T-box brain protein 1 (T-brain-1) (TBR-1) (TES-56)	TBR1	Homo sapiens (Human)	682
Q8N6Y2	Q8N6Y2	reviewed	LRC17_HUMAN	Leucine-rich repeat-containing protein 17 (p37NB)	LRRC17 P37NB UNQ3076/PRO9909	Homo sapiens (Human)	441
Q9C0B5	Q9C0B5	reviewed	ZDHC5_HUMAN	Palmitoyltransferase ZDHHC5 (EC 2.3.1.225) (Zinc finger DHHC domain-containing protein 5) (DHHC-5) (Zinc finger protein 375)	ZDHHC5 KIAA1748 ZNF375	Homo sapiens (Human)	715
Q8NFU1	Q8NFU1	reviewed	BEST2_HUMAN	Bestrophin-2 (Vitelliform macular dystrophy 2-like protein 1)	BEST2 VMD2L1	Homo sapiens (Human)	509
O43813	O43813	reviewed	LANC1_HUMAN	Glutathione S-transferase LANCL1 (EC 2.5.1.18) (40 kDa erythrocyte membrane protein) (p40) (LanC-like protein 1)	LANCL1 GPR69A	Homo sapiens (Human)	399
P38567	P38567	reviewed	HYALP_HUMAN	Hyaluronidase PH-20 (Hyal-PH20) (EC 3.2.1.35) (Hyaluronoglucosaminidase PH-20) (Sperm adhesion molecule 1) (Sperm surface protein PH-20)	SPAM1 HYAL3 PH20	Homo sapiens (Human)	509
P25021	P25021	reviewed	HRH2_HUMAN	Histamine H2 receptor (H2R) (HH2R) (Gastric receptor I)	HRH2	Homo sapiens (Human)	359
Q8WXT5	Q8WXT5	reviewed	FX4L4_HUMAN	Forkhead box protein D4-like 4 (FOXD4-like 4) (Forkhead box protein D4-like 2) (Forkhead box protein D4B) (Myeloid factor-gamma)	FOXD4L4 FOXD4B FOXD4L2	Homo sapiens (Human)	416
Q3KNS1	Q3KNS1	reviewed	PTHD3_HUMAN	Patched domain-containing protein 3 (Patched-related protein)	PTCHD3 PTR	Homo sapiens (Human)	954
P31371	P31371	reviewed	FGF9_HUMAN	Fibroblast growth factor 9 (FGF-9) (Glia-activating factor) (GAF) (Heparin-binding growth factor 9) (HBGF-9)	FGF9	Homo sapiens (Human)	208
Q6P4A7	Q6P4A7	reviewed	SFXN4_HUMAN	Sideroflexin-4 (Breast cancer resistance marker 1)	SFXN4 BCRM1	Homo sapiens (Human)	337
P06213	P06213	reviewed	INSR_HUMAN	Insulin receptor (IR) (EC 2.7.10.1) (CD antigen CD220) [Cleaved into: Insulin receptor subunit alpha; Insulin receptor subunit beta]	INSR	Homo sapiens (Human)	1382
Q9Y6D5	Q9Y6D5	reviewed	BIG2_HUMAN	Brefeldin A-inhibited guanine nucleotide-exchange protein 2 (Brefeldin A-inhibited GEP 2) (ADP-ribosylation factor guanine nucleotide-exchange factor 2)	ARFGEF2 ARFGEP2 BIG2	Homo sapiens (Human)	1785
Q5THR3	Q5THR3	reviewed	EFCB6_HUMAN	EF-hand calcium-binding domain-containing protein 6 (CAP-binding protein complex-interacting protein 1) (DJ-1-binding protein) (DJBP)	EFCAB6 DJBP KIAA1672	Homo sapiens (Human)	1501
Q92903	Q92903	reviewed	CDS1_HUMAN	Phosphatidate cytidylyltransferase 1 (EC 2.7.7.41) (CDP-DAG synthase 1) (CDP-DG synthase 1) (CDP-diacylglycerol synthase 1) (CDS 1) (CDP-diglyceride pyrophosphorylase 1) (CDP-diglyceride synthase 1) (CTP:phosphatidate cytidylyltransferase 1)	CDS1 CDS	Homo sapiens (Human)	461
Q96HP0	Q96HP0	reviewed	DOCK6_HUMAN	Dedicator of cytokinesis protein 6	DOCK6 KIAA1395	Homo sapiens (Human)	2047
Q6PKX4	Q6PKX4	reviewed	DOK6_HUMAN	Docking protein 6 (Downstream of tyrosine kinase 6)	DOK6 DOK5L	Homo sapiens (Human)	331
Q68CP4	Q68CP4	reviewed	HGNAT_HUMAN	Heparan-alpha-glucosaminide N-acetyltransferase (EC 2.3.1.78) (Transmembrane protein 76)	HGSNAT TMEM76	Homo sapiens (Human)	663
Q9HCM2	Q9HCM2	reviewed	PLXA4_HUMAN	Plexin-A4	PLXNA4 KIAA1550 PLXNA4A PLXNA4B UNQ2820/PRO34003	Homo sapiens (Human)	1894
Q92828	Q92828	reviewed	COR2A_HUMAN	Coronin-2A (IR10) (WD repeat-containing protein 2)	CORO2A IR10 WDR2	Homo sapiens (Human)	525
O15027	O15027	reviewed	SC16A_HUMAN	Protein transport protein Sec16A (SEC16 homolog A) (p250)	SEC16A KIAA0310 SEC16 SEC16L	Homo sapiens (Human)	2357
Q8WU66	Q8WU66	reviewed	TSEAR_HUMAN	Thrombospondin-type laminin G domain and EAR repeat-containing protein (TSP-EAR)	TSPEAR C21orf29	Homo sapiens (Human)	669
Q96LI9	Q96LI9	reviewed	CX058_HUMAN	Uncharacterized protein CXorf58	CXorf58	Homo sapiens (Human)	332
P59510	P59510	reviewed	ATS20_HUMAN	A disintegrin and metalloproteinase with thrombospondin motifs 20 (ADAM-TS 20) (ADAM-TS20) (ADAMTS-20) (EC 3.4.24.-)	ADAMTS20	Homo sapiens (Human)	1910
Q4G0N4	Q4G0N4	reviewed	NAKD2_HUMAN	NAD kinase 2, mitochondrial (EC 2.7.1.23) (Mitochondrial NAD kinase) (NAD kinase domain-containing protein 1, mitochondrial)	NADK2 C5orf33 MNADK NADKD1	Homo sapiens (Human)	442
Q9HAZ1	Q9HAZ1	reviewed	CLK4_HUMAN	Dual specificity protein kinase CLK4 (EC 2.7.12.1) (CDC-like kinase 4)	CLK4	Homo sapiens (Human)	481
P0C0L5	P0C0L5	reviewed	CO4B_HUMAN	Complement C4-B (Basic complement C4) (C3 and PZP-like alpha-2-macroglobulin domain-containing protein 3) [Cleaved into: Complement C4 beta chain; Complement C4-B alpha chain; C4a anaphylatoxin; C4b-B; C4d-B; Complement C4 gamma chain]	C4B CO4 CPAMD3; C4B_2	Homo sapiens (Human)	1744
Q3MJ13	Q3MJ13	reviewed	WDR72_HUMAN	WD repeat-containing protein 72	WDR72	Homo sapiens (Human)	1102
Q96PQ0	Q96PQ0	reviewed	SORC2_HUMAN	VPS10 domain-containing receptor SorCS2 [Cleaved into: SorCS2 122 kDa chain; SorCS2 104 kDa chain; SorCS2 18 kDa chain]	SORCS2 KIAA1329	Homo sapiens (Human)	1159
Q96N67	Q96N67	reviewed	DOCK7_HUMAN	Dedicator of cytokinesis protein 7	DOCK7 KIAA1771	Homo sapiens (Human)	2140
P0DPF2	P0DPF2	reviewed	NBPFK_HUMAN	Neuroblastoma breakpoint family member 20	NBPF20	Homo sapiens (Human)	5207
O14734	O14734	reviewed	ACOT8_HUMAN	Acyl-coenzyme A thioesterase 8 (Acyl-CoA thioesterase 8) (EC 3.1.2.1) (EC 3.1.2.11) (EC 3.1.2.2) (EC 3.1.2.3) (EC 3.1.2.5) (Choloyl-coenzyme A thioesterase) (EC 3.1.2.27) (HIV-Nef-associated acyl-CoA thioesterase) (Peroxisomal acyl-CoA thioesterase 2) (PTE-2) (Peroxisomal acyl-coenzyme A thioester hydrolase 1) (PTE-1) (Peroxisomal long-chain acyl-CoA thioesterase 1) (Thioesterase II) (hACTE-III) …	ACOT8 ACTEIII PTE1	Homo sapiens (Human)	319
Q9HD67	Q9HD67	reviewed	MYO10_HUMAN	Unconventional myosin-X (Unconventional myosin-10)	MYO10 KIAA0799	Homo sapiens (Human)	2058
Q96D96	Q96D96	reviewed	HVCN1_HUMAN	Voltage-gated hydrogen channel 1 (Hydrogen voltage-gated channel 1) (HV1) (Voltage sensor domain-only protein)	HVCN1 VSOP UNQ578/PRO1140	Homo sapiens (Human)	273
Q8N699	Q8N699	reviewed	MYCT1_HUMAN	Myc target protein 1 (Myc target in myeloid cells protein 1)	MYCT1 MTLC MTMC1	Homo sapiens (Human)	235
Q9BX84	Q9BX84	reviewed	TRPM6_HUMAN	Transient receptor potential cation channel subfamily M member 6 (EC 2.7.11.1) (Channel kinase 2) (Melastatin-related TRP cation channel 6)	TRPM6 CHAK2	Homo sapiens (Human)	2022
Q5T5Y3	Q5T5Y3	reviewed	CAMP1_HUMAN	Calmodulin-regulated spectrin-associated protein 1	CAMSAP1	Homo sapiens (Human)	1602
Q9NYJ7	Q9NYJ7	reviewed	DLL3_HUMAN	Delta-like protein 3 (Drosophila Delta homolog 3) (Delta3)	DLL3	Homo sapiens (Human)	618
O75581	O75581	reviewed	LRP6_HUMAN	Low-density lipoprotein receptor-related protein 6 (LRP-6)	LRP6	Homo sapiens (Human)	1613
Q8NF91	Q8NF91	reviewed	SYNE1_HUMAN	Nesprin-1 (Enaptin) (KASH domain-containing protein 1) (KASH1) (Myocyte nuclear envelope protein 1) (Myne-1) (Nuclear envelope spectrin repeat protein 1) (Synaptic nuclear envelope protein 1) (Syne-1)	SYNE1 C6orf98 KIAA0796 KIAA1262 KIAA1756 MYNE1	Homo sapiens (Human)	8797
Q5MY95	Q5MY95	reviewed	ENTP8_HUMAN	Ectonucleoside triphosphate diphosphohydrolase 8 (E-NTPDase 8) (NTPDase 8) (NTPDase8) (EC 3.6.1.5)	ENTPD8 UNQ2492/PRO5779	Homo sapiens (Human)	495
Q6UWN0	Q6UWN0	reviewed	LYPD4_HUMAN	Ly6/PLAUR domain-containing protein 4	LYPD4 UNQ2552/PRO6181	Homo sapiens (Human)	246
P46663	P46663	reviewed	BKRB1_HUMAN	B1 bradykinin receptor (B1R) (BK-1 receptor)	BDKRB1 BRADYB1	Homo sapiens (Human)	353
P28300	P28300	reviewed	LYOX_HUMAN	Protein-lysine 6-oxidase (EC 1.4.3.13) (Lysyl oxidase) [Cleaved into: Protein-lysine 6-oxidase, long form; Protein-lysine 6-oxidase, short form]	LOX	Homo sapiens (Human)	417
P52333	P52333	reviewed	JAK3_HUMAN	Tyrosine-protein kinase JAK3 (EC 2.7.10.2) (Janus kinase 3) (JAK-3) (Leukocyte janus kinase) (L-JAK)	JAK3	Homo sapiens (Human)	1124
P52948	P52948	reviewed	NUP98_HUMAN	Nuclear pore complex protein Nup98-Nup96 (EC 3.4.21.-) [Cleaved into: Nuclear pore complex protein Nup98 (98 kDa nucleoporin) (Nucleoporin Nup98) (Nup98); Nuclear pore complex protein Nup96 (96 kDa nucleoporin) (Nucleoporin Nup96) (Nup96)]	NUP98 ADAR2	Homo sapiens (Human)	1817
Q8IWY4	Q8IWY4	reviewed	SCUB1_HUMAN	Signal peptide, CUB and EGF-like domain-containing protein 1	SCUBE1	Homo sapiens (Human)	988
Q14832	Q14832	reviewed	GRM3_HUMAN	Metabotropic glutamate receptor 3 (mGluR3)	GRM3 GPRC1C MGLUR3	Homo sapiens (Human)	879
Q9BXP2	Q9BXP2	reviewed	S12A9_HUMAN	Solute carrier family 12 member 9 (Cation-chloride cotransporter 6) (hCCC6) (Cation-chloride cotransporter-interacting protein 1) (CCC-interacting protein 1) (hCIP1) (Potassium-chloride transporter 9) (WO3.3)	SLC12A9 CCC6 CIP1	Homo sapiens (Human)	914
Q6P4R8	Q6P4R8	reviewed	NFRKB_HUMAN	Nuclear factor related to kappa-B-binding protein (DNA-binding protein R kappa-B) (INO80 complex subunit G)	NFRKB INO80G	Homo sapiens (Human)	1299
Q9H6E5	Q9H6E5	reviewed	STPAP_HUMAN	Speckle targeted PIP5K1A-regulated poly(A) polymerase (Star-PAP) (EC 2.7.7.19) (RNA-binding motif protein 21) (RNA-binding protein 21) (U6 snRNA-specific terminal uridylyltransferase 1) (U6-TUTase) (EC 2.7.7.52)	TUT1 RBM21	Homo sapiens (Human)	874
P16383	P16383	reviewed	GCFC2_HUMAN	Intron Large complex component GCFC2 (GC-rich sequence DNA-binding factor) (GC-rich sequence DNA-binding factor 2) (Transcription factor 9) (TCF-9)	GCFC2 C2orf3 GCF TCF9	Homo sapiens (Human)	781
O43916	O43916	reviewed	CHST1_HUMAN	Carbohydrate sulfotransferase 1 (Galactose/N-acetylglucosamine/N-acetylglucosamine 6-O-sulfotransferase 1) (GST-1) (Keratan sulfate Gal-6 sulfotransferase) (KS6ST) (KSGal6ST) (KSST) (EC 2.8.2.21)	CHST1	Homo sapiens (Human)	411
Q2LD37	Q2LD37	reviewed	BLTP1_HUMAN	Bridge-like lipid transfer protein family member 1 (Fragile site-associated protein)	BLTP1 FSA KIAA1109 KIAA1371 TWEEK	Homo sapiens (Human)	5005
Q8TF39	Q8TF39	reviewed	ZN483_HUMAN	Zinc finger protein 483 (Zinc finger protein with KRAB and SCAN domains 16)	ZNF483 KIAA1962 ZKSCAN16	Homo sapiens (Human)	744
P26012	P26012	reviewed	ITB8_HUMAN	Integrin beta-8	ITGB8	Homo sapiens (Human)	769
P51805	P51805	reviewed	PLXA3_HUMAN	Plexin-A3 (Plexin-4) (Semaphorin receptor SEX)	PLXNA3 PLXN4 SEX	Homo sapiens (Human)	1871
O75593	O75593	reviewed	FOXH1_HUMAN	Forkhead box protein H1 (Forkhead activin signal transducer 1) (Fast-1) (hFAST-1) (Forkhead activin signal transducer 2) (Fast-2)	FOXH1 FAST1 FAST2	Homo sapiens (Human)	365
Q96HR8	Q96HR8	reviewed	NAF1_HUMAN	H/ACA ribonucleoprotein complex non-core subunit NAF1 (hNAF1)	NAF1	Homo sapiens (Human)	494
Q9Y6X5	Q9Y6X5	reviewed	ENPP4_HUMAN	Bis(5'-adenosyl)-triphosphatase ENPP4 (EC 3.6.1.29) (AP3A hydrolase) (AP3Aase) (Ectonucleotide pyrophosphatase/phosphodiesterase family member 4) (E-NPP 4) (NPP-4)	ENPP4 KIAA0879 NPP4	Homo sapiens (Human)	453
Q14667	Q14667	reviewed	BLTP2_HUMAN	Bridge-like lipid transfer protein family member 2 (Antigen MLAA-22) (Breast cancer-overexpressed gene 1 protein) (Protein hobbit homolog)	BLTP2 BCOX1 KIAA0100	Homo sapiens (Human)	2235
P35556	P35556	reviewed	FBN2_HUMAN	Fibrillin-2 [Cleaved into: Placensin]	FBN2	Homo sapiens (Human)	2912
Q13454	Q13454	reviewed	TUSC3_HUMAN	Tumor suppressor candidate 3 (Dolichyl-diphosphooligosaccharide--protein glycosyltransferase subunit TUSC3) (Oligosaccharyl transferase subunit TUSC3) (Magnesium uptake/transporter TUSC3) (Protein N33)	TUSC3 N33	Homo sapiens (Human)	348
Q9H799	Q9H799	reviewed	CPLN1_HUMAN	Ciliogenesis and planar polarity effector 1 (Protein JBTS17)	CPLANE1 C5orf42 JBTS17	Homo sapiens (Human)	3197
O60548	O60548	reviewed	FOXD2_HUMAN	Forkhead box protein D2 (Forkhead-related protein FKHL17) (Forkhead-related transcription factor 9) (FREAC-9)	FOXD2 FKHL17 FREAC9	Homo sapiens (Human)	495
Q5S007	Q5S007	reviewed	LRRK2_HUMAN	Leucine-rich repeat serine/threonine-protein kinase 2 (EC 2.7.11.1) (EC 3.6.5.-) (Dardarin)	LRRK2 PARK8	Homo sapiens (Human)	2527
Q6UXU4	Q6UXU4	reviewed	GSG1L_HUMAN	Germ cell-specific gene 1-like protein (GSG1-like protein)	GSG1L UNQ5831/PRO19651	Homo sapiens (Human)	331
P00915	P00915	reviewed	CAH1_HUMAN	Carbonic anhydrase 1 (EC 4.2.1.1) (Carbonate dehydratase I) (Carbonic anhydrase B) (CAB) (Carbonic anhydrase I) (CA-I) (Cyanamide hydratase CA1) (EC 4.2.1.69)	CA1	Homo sapiens (Human)	261
P30419	P30419	reviewed	NMT1_HUMAN	Glycylpeptide N-tetradecanoyltransferase 1 (EC 2.3.1.97) (Myristoyl-CoA:protein N-myristoyltransferase 1) (HsNMT1) (NMT 1) (Type I N-myristoyltransferase) (Peptide N-myristoyltransferase 1) (Protein-lysine myristoyltransferase NMT1) (EC 2.3.1.-)	NMT1 NMT	Homo sapiens (Human)	496
O43854	O43854	reviewed	EDIL3_HUMAN	EGF-like repeat and discoidin I-like domain-containing protein 3 (Developmentally-regulated endothelial cell locus 1 protein) (Integrin-binding protein DEL1)	EDIL3 DEL1	Homo sapiens (Human)	480
O75908	O75908	reviewed	SOAT2_HUMAN	Sterol O-acyltransferase 2 (EC 2.3.1.26) (Acyl-coenzyme A:cholesterol acyltransferase 2) (ACAT-2) (Cholesterol acyltransferase 2)	SOAT2 ACACT2 ACAT2	Homo sapiens (Human)	522
Q7Z5M5	Q7Z5M5	reviewed	TMC3_HUMAN	Transmembrane channel-like protein 3	TMC3	Homo sapiens (Human)	1100
Q9NY35	Q9NY35	reviewed	CLDN1_HUMAN	Claudin domain-containing protein 1 (Membrane protein GENX-3745)	CLDND1 C3orf4 HSPC174 PSEC0054 UNQ2511/PRO6000	Homo sapiens (Human)	253
O60494	O60494	reviewed	CUBN_HUMAN	Cubilin (460 kDa receptor) (Intestinal intrinsic factor receptor) (Intrinsic factor-cobalamin receptor) (Intrinsic factor-vitamin B12 receptor)	CUBN IFCR	Homo sapiens (Human)	3623
P43003	P43003	reviewed	EAA1_HUMAN	Excitatory amino acid transporter 1 (Sodium-dependent glutamate/aspartate transporter 1) (GLAST-1) (Solute carrier family 1 member 3)	SLC1A3 EAAT1 GLAST GLAST1	Homo sapiens (Human)	542
Q96GD3	Q96GD3	reviewed	SCMH1_HUMAN	Polycomb protein SCMH1 (Sex comb on midleg homolog 1)	SCMH1	Homo sapiens (Human)	660
Q52LG2	Q52LG2	reviewed	KR132_HUMAN	Keratin-associated protein 13-2	KRTAP13-2 KAP13.2	Homo sapiens (Human)	175
Q9Y487	Q9Y487	reviewed	VPP2_HUMAN	V-type proton ATPase 116 kDa subunit a 2 (V-ATPase 116 kDa subunit a 2) (Lysosomal H(+)-transporting ATPase V0 subunit a 2) (TJ6) (Vacuolar proton translocating ATPase 116 kDa subunit a isoform 2)	ATP6V0A2	Homo sapiens (Human)	856
Q9Y297	Q9Y297	reviewed	FBW1A_HUMAN	F-box/WD repeat-containing protein 1A (E3RSIkappaB) (Epididymis tissue protein Li 2a) (F-box and WD repeats protein beta-TrCP) (pIkappaBalpha-E3 receptor subunit)	BTRC BTRCP FBW1A FBXW1A	Homo sapiens (Human)	605
Q3ZCM7	Q3ZCM7	reviewed	TBB8_HUMAN	Tubulin beta-8 chain (Tubulin beta 8 class VIII)	TUBB8	Homo sapiens (Human)	444
Q9GZU1	Q9GZU1	reviewed	MCLN1_HUMAN	Mucolipin-1 (ML1) (MG-2) (Mucolipidin) (Transient receptor potential channel mucolipin 1) (TRPML1)	MCOLN1 ML4 TRPML1 MSTP080	Homo sapiens (Human)	580
Q9Y6X0	Q9Y6X0	reviewed	SETBP_HUMAN	SET-binding protein (SEB)	SETBP1 KIAA0437	Homo sapiens (Human)	1596
P22309	P22309	reviewed	UD11_HUMAN	UDP-glucuronosyltransferase 1A1 (UGT1A1) (EC 2.4.1.17) (Bilirubin-specific UDPGT isozyme 1) (hUG-BR1) (UDP-glucuronosyltransferase 1-1) (UDPGT 1-1) (UGT1*1) (UGT1-01) (UGT1.1) (UDP-glucuronosyltransferase 1A isoform 1)	UGT1A1 GNT1 UGT1	Homo sapiens (Human)	533
Q6T311	Q6T311	reviewed	ARL9_HUMAN	ADP-ribosylation factor-like protein 9	ARL9	Homo sapiens (Human)	187
Q99487	Q99487	reviewed	PAFA2_HUMAN	Platelet-activating factor acetylhydrolase 2, cytoplasmic (EC 3.1.1.47) (PAF:lysophospholipid transacetylase) (PAF:sphingosine transacetylase) (Platelet-activating factor acetyltransferase PAFAH2) (EC 2.3.1.149) (Serine-dependent phospholipase A2) (SD-PLA2) (hSD-PLA2)	PAFAH2	Homo sapiens (Human)	392
Q9NRC1	Q9NRC1	reviewed	ST7_HUMAN	Suppressor of tumorigenicity 7 protein (Protein FAM4A1) (Protein HELG)	ST7 FAM4A1 HELG RAY1	Homo sapiens (Human)	585
Q92802	Q92802	reviewed	N42L2_HUMAN	NEDD4-binding protein 2-like 2 (Phosphonoformate immuno-associated protein 5)	N4BP2L2 CG005 PFAAP5	Homo sapiens (Human)	583
P24071	P24071	reviewed	FCAR_HUMAN	Immunoglobulin alpha Fc receptor (IgA Fc receptor) (CD antigen CD89)	FCAR CD89	Homo sapiens (Human)	287
Q7Z3F1	Q7Z3F1	reviewed	GP155_HUMAN	Integral membrane protein GPR155 (G-protein coupled receptor PGR22)	GPR155 PGR22	Homo sapiens (Human)	870
Q5BKX8	Q5BKX8	reviewed	CAVN4_HUMAN	Caveolae-associated protein 4 (Muscle-related coiled-coil protein) (Muscle-restricted coiled-coil protein)	CAVIN4 MURC	Homo sapiens (Human)	364
Q5VYS4	Q5VYS4	reviewed	MEDAG_HUMAN	Mesenteric estrogen-dependent adipogenesis protein (Activated in W/Wv mouse stomach 3 homolog) (hAWMS3) (Mesenteric estrogen-dependent adipose 4) (MEDA-4)	MEDAG AWMS3 C13orf33 MEDA4	Homo sapiens (Human)	303
Q9C0A6	Q9C0A6	reviewed	SETD5_HUMAN	Histone-lysine N-methyltransferase SETD5 (EC 2.1.1.359) (EC 2.1.1.367) (SET domain-containing protein 5)	SETD5 KIAA1757	Homo sapiens (Human)	1442
P61619	P61619	reviewed	S61A1_HUMAN	Protein transport protein Sec61 subunit alpha isoform 1 (Sec61 alpha-1)	SEC61A1 SEC61A	Homo sapiens (Human)	476
Q9Y285	Q9Y285	reviewed	SYFA_HUMAN	Phenylalanine--tRNA ligase alpha subunit (EC 6.1.1.20) (CML33) (Phenylalanyl-tRNA synthetase alpha subunit) (PheRS)	FARSA FARS FARSL FARSLA	Homo sapiens (Human)	508
O43556	O43556	reviewed	SGCE_HUMAN	Epsilon-sarcoglycan (Epsilon-SG)	SGCE ESG UNQ433/PRO840	Homo sapiens (Human)	437
Q6VB84	Q6VB84	reviewed	FX4L3_HUMAN	Forkhead box protein D4-like 3 (FOXD4-like 3)	FOXD4L3	Homo sapiens (Human)	417
Q9UQ03	Q9UQ03	reviewed	COR2B_HUMAN	Coronin-2B (Coronin-like protein C) (Clipin-C) (Protein FC96)	CORO2B KIAA0925	Homo sapiens (Human)	480
Q5T3U5	Q5T3U5	reviewed	MRP7_HUMAN	ATP-binding cassette sub-family C member 10 (EC 7.6.2.2) (EC 7.6.2.3) (Multidrug resistance-associated protein 7)	ABCC10 MRP7 SIMRP7	Homo sapiens (Human)	1492
Q12950	Q12950	reviewed	FOXD4_HUMAN	Forkhead box protein D4 (Forkhead-related protein FKHL9) (Forkhead-related transcription factor 5) (FREAC-5) (Myeloid factor-alpha)	FOXD4 FKHL9 FOXD4A FREAC5	Homo sapiens (Human)	439
Q9NZR2	Q9NZR2	reviewed	LRP1B_HUMAN	Low-density lipoprotein receptor-related protein 1B (LRP-1B) (Low-density lipoprotein receptor-related protein-deleted in tumor) (LRP-DIT)	LRP1B LRPDIT	Homo sapiens (Human)	4599
Q96RV3	Q96RV3	reviewed	PCX1_HUMAN	Pecanex-like protein 1 (Pecanex homolog protein 1)	PCNX1 KIAA0805 KIAA0995 PCNX PCNXL1	Homo sapiens (Human)	2341
Q96NH3	Q96NH3	reviewed	BROMI_HUMAN	Protein broad-minded (TBC1 domain family member 32)	TBC1D32 BROMI C6orf170 C6orf171	Homo sapiens (Human)	1257
Q9BU02	Q9BU02	reviewed	THTPA_HUMAN	Thiamine-triphosphatase (ThTPase) (EC 3.6.1.28)	THTPA	Homo sapiens (Human)	230
Q4VNC1	Q4VNC1	reviewed	AT134_HUMAN	Probable cation-transporting ATPase 13A4 (EC 7.2.2.-) (P5-ATPase isoform 4)	ATP13A4 UNQ3052/PRO9871	Homo sapiens (Human)	1196
P27695	P27695	reviewed	APEX1_HUMAN	DNA-(apurinic or apyrimidinic site) endonuclease (EC 3.1.11.2) (APEX nuclease) (APEN) (Apurinic-apyrimidinic endonuclease 1) (AP endonuclease 1) (APE-1) (REF-1) (Redox factor-1) [Cleaved into: DNA-(apurinic or apyrimidinic site) endonuclease, mitochondrial]	APEX1 APE APE1 APEX APX HAP1 REF1	Homo sapiens (Human)	318
Q7L775	Q7L775	reviewed	EPMIP_HUMAN	EPM2A-interacting protein 1 (Laforin-interacting protein)	EPM2AIP1 KIAA0766 My007	Homo sapiens (Human)	607
Q96MH6	Q96MH6	reviewed	TMM68_HUMAN	Transmembrane protein 68	TMEM68	Homo sapiens (Human)	324
Q9NZQ8	Q9NZQ8	reviewed	TRPM5_HUMAN	Transient receptor potential cation channel subfamily M member 5 (Long transient receptor potential channel 5) (LTrpC-5) (LTrpC5) (MLSN1- and TRP-related gene 1 protein)	TRPM5 LTRPC5 MTR1	Homo sapiens (Human)	1165
P30542	P30542	reviewed	AA1R_HUMAN	Adenosine receptor A1	ADORA1	Homo sapiens (Human)	326
Q8TB40	Q8TB40	reviewed	ABHD4_HUMAN	(Lyso)-N-acylphosphatidylethanolamine lipase (EC 3.1.1.-) (Alpha/beta hydrolase domain-containing protein 4) (Abhydrolase domain-containing protein 4) (Alpha/beta-hydrolase 4)	ABHD4	Homo sapiens (Human)	342
Q7Z7A4	Q7Z7A4	reviewed	PXK_HUMAN	PX domain-containing protein kinase-like protein (Modulator of Na,K-ATPase) (MONaKA)	PXK	Homo sapiens (Human)	578
O75762	O75762	reviewed	TRPA1_HUMAN	Transient receptor potential cation channel subfamily A member 1 (Ankyrin-like with transmembrane domains protein 1) (Transformation-sensitive protein p120) (p120) (Wasabi receptor)	TRPA1 ANKTM1	Homo sapiens (Human)	1119
P27487	P27487	reviewed	DPP4_HUMAN	Dipeptidyl peptidase 4 (EC 3.4.14.5) (ADABP) (Adenosine deaminase complexing protein 2) (ADCP-2) (Dipeptidyl peptidase IV) (DPP IV) (T-cell activation antigen CD26) (TP103) (CD antigen CD26) [Cleaved into: Dipeptidyl peptidase 4 membrane form (Dipeptidyl peptidase IV membrane form); Dipeptidyl peptidase 4 soluble form (Dipeptidyl peptidase IV soluble form)]	DPP4 ADCP2 CD26	Homo sapiens (Human)	766
P62341	P62341	reviewed	SELT_HUMAN	Thioredoxin reductase-like selenoprotein T (SelT) (EC 1.8.1.9)	SELENOT SELT UNQ150/PRO176	Homo sapiens (Human)	195
Q8N2E2	Q8N2E2	reviewed	VWDE_HUMAN	von Willebrand factor D and EGF domain-containing protein	VWDE	Homo sapiens (Human)	1590
Q96SL1	Q96SL1	reviewed	DIRC2_HUMAN	Solute carrier family 49 member 4 (Disrupted in renal cancer protein 2) (Disrupted in renal carcinoma protein 2)	SLC49A4 DIRC2	Homo sapiens (Human)	478
Q6NSJ2	Q6NSJ2	reviewed	PHLB3_HUMAN	Pleckstrin homology-like domain family B member 3	PHLDB3	Homo sapiens (Human)	640
Q6UXG2	Q6UXG2	reviewed	ELAP1_HUMAN	Endosome/lysosome-associated apoptosis and autophagy regulator 1 (Estrogen-induced gene 121 protein)	ELAPOR1 EIG121 KIAA1324 UNQ2426/PRO4985	Homo sapiens (Human)	1013
O15254	O15254	reviewed	ACOX3_HUMAN	Peroxisomal acyl-coenzyme A oxidase 3 (EC 1.3.3.6) (Branched-chain acyl-CoA oxidase) (BRCACox) (Pristanoyl-CoA oxidase)	ACOX3 BRCOX PRCOX	Homo sapiens (Human)	700
B2RTY4	B2RTY4	reviewed	MYO9A_HUMAN	Unconventional myosin-IXa (Unconventional myosin-9a)	MYO9A MYR7	Homo sapiens (Human)	2548
Q9H857	Q9H857	reviewed	NT5D2_HUMAN	5'-nucleotidase domain-containing protein 2 (EC 3.1.3.-)	NT5DC2	Homo sapiens (Human)	520
O60248	O60248	reviewed	SOX15_HUMAN	Protein SOX-15 (Protein SOX-12) (Protein SOX-20)	SOX15 SOX12 SOX20 SOX26 SOX27	Homo sapiens (Human)	233
Q53GL0	Q53GL0	reviewed	PKHO1_HUMAN	Pleckstrin homology domain-containing family O member 1 (PH domain-containing family O member 1) (C-Jun-binding protein) (JBP) (Casein kinase 2-interacting protein 1) (CK2-interacting protein 1) (CKIP-1) (Osteoclast maturation-associated gene 120 protein)	PLEKHO1 CKIP1 OC120 HQ0024c	Homo sapiens (Human)	409
Q16827	Q16827	reviewed	PTPRO_HUMAN	Receptor-type tyrosine-protein phosphatase O (R-PTP-O) (EC 3.1.3.48) (Glomerular epithelial protein 1) (Protein tyrosine phosphatase U2) (PTP-U2) (PTPase U2)	PTPRO GLEPP1 PTPU2	Homo sapiens (Human)	1216
Q8IZF0	Q8IZF0	reviewed	NALCN_HUMAN	Sodium leak channel NALCN (CanIon) (Sodium leak channel non-selective protein) (Voltage gated channel-like protein 1)	NALCN VGCNL1	Homo sapiens (Human)	1738
Q86W26	Q86W26	reviewed	NAL10_HUMAN	NACHT, LRR and PYD domains-containing protein 10 (Nucleotide-binding oligomerization domain protein 8)	NLRP10 NALP10 NOD8 PYNOD	Homo sapiens (Human)	655
A8MX76	A8MX76	reviewed	CAN14_HUMAN	Calpain-14 (EC 3.4.22.-) (Calcium-activated neutral proteinase 14) (CANP 14)	CAPN14	Homo sapiens (Human)	684
A0A0B4J1U7	A0A0B4J1U7	reviewed	HV601_HUMAN	Immunoglobulin heavy variable 6-1	IGHV6-1	Homo sapiens (Human)	121
O75907	O75907	reviewed	DGAT1_HUMAN	Diacylglycerol O-acyltransferase 1 (EC 2.3.1.20) (ACAT-related gene product 1) (Acyl-CoA retinol O-fatty-acyltransferase) (ARAT) (Retinol O-fatty-acyltransferase) (EC 2.3.1.76) (Diglyceride acyltransferase)	DGAT1 AGRP1 DGAT	Homo sapiens (Human)	488
O76090	O76090	reviewed	BEST1_HUMAN	Bestrophin-1 (TU15B) (Vitelliform macular dystrophy protein 2)	BEST1 VMD2	Homo sapiens (Human)	585
P37088	P37088	reviewed	SCNNA_HUMAN	Amiloride-sensitive sodium channel subunit alpha (Alpha-NaCH) (Epithelial Na(+) channel subunit alpha) (Alpha-ENaC) (ENaCA) (Nonvoltage-gated sodium channel 1 subunit alpha) (SCNEA)	SCNN1A SCNN1	Homo sapiens (Human)	669
P28335	P28335	reviewed	5HT2C_HUMAN	5-hydroxytryptamine receptor 2C (5-HT-2C) (5-HT2C) (5-HTR2C) (5-hydroxytryptamine receptor 1C) (5-HT-1C) (5-HT1C) (Serotonin receptor 2C)	HTR2C HTR1C	Homo sapiens (Human)	458
Q86SE5	Q86SE5	reviewed	RALYL_HUMAN	RNA-binding Raly-like protein (hRALYL) (Heterogeneous nuclear ribonucleoprotein C-like 3) (hnRNP core protein C-like 3)	RALYL HNRPCL3	Homo sapiens (Human)	291
Q9UDY6	Q9UDY6	reviewed	TRI10_HUMAN	Tripartite motif-containing protein 10 (B30-RING finger protein) (RING finger protein 9)	TRIM10 RFB30 RNF9	Homo sapiens (Human)	481
Q9BVA1	Q9BVA1	reviewed	TBB2B_HUMAN	Tubulin beta-2B chain	TUBB2B	Homo sapiens (Human)	445
Q15904	Q15904	reviewed	VAS1_HUMAN	V-type proton ATPase subunit S1 (V-ATPase subunit S1) (Protein XAP-3) (V-ATPase Ac45 subunit) (V-ATPase S1 accessory protein) (Vacuolar proton pump subunit S1)	ATP6AP1 ATP6IP1 ATP6S1 VATPS1 XAP3	Homo sapiens (Human)	470
Q9P2J2	Q9P2J2	reviewed	TUTLA_HUMAN	Protein turtle homolog A (Immunoglobulin superfamily member 9A) (IgSF9A)	IGSF9 IGSF9A KIAA1355 NRT1	Homo sapiens (Human)	1179
P42285	P42285	reviewed	MTREX_HUMAN	Exosome RNA helicase MTR4 (EC 3.6.4.13) (ATP-dependent RNA helicase DOB1) (ATP-dependent RNA helicase SKIV2L2) (Superkiller viralicidic activity 2-like 2) (TRAMP-like complex helicase)	MTREX DOB1 KIAA0052 MTR4 SKIV2L2	Homo sapiens (Human)	1042
Q6ZU45	Q6ZU45	reviewed	CL20A_HUMAN	Putative C-type lectin domain family 20 member A	CLEC20A	Homo sapiens (Human)	400
P25092	P25092	reviewed	GUC2C_HUMAN	Guanylyl cyclase C (GC-C) (EC 4.6.1.2) (Heat-stable enterotoxin receptor) (STA receptor) (hSTAR) (Intestinal guanylate cyclase)	GUCY2C GUC2C STAR	Homo sapiens (Human)	1073
P12271	P12271	reviewed	RLBP1_HUMAN	Retinaldehyde-binding protein 1 (Cellular retinaldehyde-binding protein)	RLBP1 CRALBP	Homo sapiens (Human)	317
Q6ZRI0	Q6ZRI0	reviewed	OTOG_HUMAN	Otogelin	OTOG OTGN	Homo sapiens (Human)	2925
P08887	P08887	reviewed	IL6RA_HUMAN	Interleukin-6 receptor subunit alpha (IL-6 receptor subunit alpha) (IL-6R subunit alpha) (IL-6R-alpha) (IL-6RA) (IL-6R 1) (Membrane glycoprotein 80) (gp80) (CD antigen CD126) [Cleaved into: Soluble interleukin-6 receptor subunit alpha (sIL6R)]	IL6R	Homo sapiens (Human)	468
Q9NRD9	Q9NRD9	reviewed	DUOX1_HUMAN	Dual oxidase 1 (EC 1.11.1.-) (EC 1.6.3.1) (Large NOX 1) (Long NOX 1) (NADPH thyroid oxidase 1) (Thyroid oxidase 1)	DUOX1 DUOX LNOX1 THOX1	Homo sapiens (Human)	1551
O15127	O15127	reviewed	SCAM2_HUMAN	Secretory carrier-associated membrane protein 2 (Secretory carrier membrane protein 2)	SCAMP2	Homo sapiens (Human)	329
Q8NFM7	Q8NFM7	reviewed	I17RD_HUMAN	Interleukin-17 receptor D (IL-17 receptor D) (IL-17RD) (IL17Rhom) (Interleukin-17 receptor-like protein) (Sef homolog) (hSef)	IL17RD IL17RLM SEF UNQ6115/PRO20026	Homo sapiens (Human)	739
P10275	P10275	reviewed	ANDR_HUMAN	Androgen receptor (Dihydrotestosterone receptor) (Nuclear receptor subfamily 3 group C member 4)	AR DHTR NR3C4	Homo sapiens (Human)	920
Q8IVE0	Q8IVE0	reviewed	CROL2_HUMAN	Putative ciliary rootlet coiled-coil protein-like 2 protein (Ciliary rootlet coiled-coil protein pseudogene 3)	CROCCP3 CROCCL2 KIAA1922	Homo sapiens (Human)	287
Q6UXM1	Q6UXM1	reviewed	LRIG3_HUMAN	Leucine-rich repeats and immunoglobulin-like domains protein 3 (LIG-3)	LRIG3 LIG3 UNQ287/PRO326/PRO335	Homo sapiens (Human)	1119
A4D1P6	A4D1P6	reviewed	WDR91_HUMAN	WD repeat-containing protein 91	WDR91 HSPC049	Homo sapiens (Human)	747
Q6ZRH7	Q6ZRH7	reviewed	CTSRG_HUMAN	Cation channel sperm-associated auxiliary subunit gamma	CATSPERG C19orf15	Homo sapiens (Human)	1159
Q7RTS5	Q7RTS5	reviewed	OTOP3_HUMAN	Proton channel OTOP3 (Otopetrin-3)	OTOP3	Homo sapiens (Human)	596
Q9H1V8	Q9H1V8	reviewed	S6A17_HUMAN	Sodium-dependent neutral amino acid transporter SLC6A17 (Sodium-dependent neurotransmitter transporter NTT4) (Solute carrier family 6 member 17)	SLC6A17 NTT4	Homo sapiens (Human)	727
Q9NYK1	Q9NYK1	reviewed	TLR7_HUMAN	Toll-like receptor 7	TLR7 UNQ248/PRO285	Homo sapiens (Human)	1049
P48995	P48995	reviewed	TRPC1_HUMAN	Short transient receptor potential channel 1 (TrpC1) (Transient receptor protein 1) (TRP-1)	TRPC1 TRP1	Homo sapiens (Human)	793
Q9Y4C1	Q9Y4C1	reviewed	KDM3A_HUMAN	Lysine-specific demethylase 3A (EC 1.14.11.65) (JmjC domain-containing histone demethylation protein 2A) (Jumonji domain-containing protein 1A) ([histone H3]-dimethyl-L-lysine(9) demethylase 3A)	KDM3A JHDM2A JMJD1 JMJD1A KIAA0742 TSGA	Homo sapiens (Human)	1321
A8MUH7	A8MUH7	reviewed	PDZ1P_HUMAN	Putative PDZ domain-containing protein PDZK1P1 (PDZ domain-containing 1 pseudogene 1) (PDZ domain-containing 1 pseudogene 2)	PDZK1P1 PDZK1P2	Homo sapiens (Human)	402
O00748	O00748	reviewed	EST2_HUMAN	Cocaine esterase (EC 3.1.1.84) (Carboxylesterase 2) (CE-2) (hCE-2) (EC 3.1.1.1) (Methylumbelliferyl-acetate deacetylase 2) (EC 3.1.1.56)	CES2 ICE	Homo sapiens (Human)	559
P31641	P31641	reviewed	SC6A6_HUMAN	Sodium- and chloride-dependent taurine transporter (Solute carrier family 6 member 6)	SLC6A6	Homo sapiens (Human)	620
A0A1B0GVH7	A0A1B0GVH7	reviewed	IQCM_HUMAN	IQ domain-containing protein M	IQCM	Homo sapiens (Human)	501
Q9UKP5	Q9UKP5	reviewed	ATS6_HUMAN	A disintegrin and metalloproteinase with thrombospondin motifs 6 (ADAM-TS 6) (ADAM-TS6) (ADAMTS-6) (EC 3.4.24.-)	ADAMTS6	Homo sapiens (Human)	1117
Q969M1	Q969M1	reviewed	TM40L_HUMAN	Mitochondrial import receptor subunit TOM40B (Protein TOMM40-like)	TOMM40L TOMM40B	Homo sapiens (Human)	308
Q9H9K5	Q9H9K5	reviewed	MER34_HUMAN	Endogenous retroviral envelope protein HEMO (Endogenous retrovirus group MER34 member 1 Env polyprotein) (HERV-MER_4q12 provirus ancestral Env polyprotein) (Human endogenous MER34 (medium-reiteration-frequency-family-34) open reading frame) (Human endogenous MER34 ORF) (HEMO) [Cleaved into: Endogenous retroviral envelope protein HEMO, secreted form (Endogenous retroviral envelope protein HEMO, 48…	ERVMER34-1 HEMO LP9056	Homo sapiens (Human)	563
O94759	O94759	reviewed	TRPM2_HUMAN	Transient receptor potential cation channel subfamily M member 2 (Estrogen-responsive element-associated gene 1 protein) (Long transient receptor potential channel 2) (LTrpC-2) (LTrpC2) (Transient receptor potential channel 7) (TrpC7) (Transient receptor potential melastatin 2)	TRPM2 EREG1 KNP3 LTRPC2 TRPC7	Homo sapiens (Human)	1503
Q09161	Q09161	reviewed	NCBP1_HUMAN	Nuclear cap-binding protein subunit 1 (80 kDa nuclear cap-binding protein) (CBP80) (NCBP 80 kDa subunit)	NCBP1 CBP80 NCBP	Homo sapiens (Human)	790
O00421	O00421	reviewed	CCRL2_HUMAN	C-C chemokine receptor-like 2 (Chemokine receptor CCR11) (Chemokine receptor X) (Putative MCP-1 chemokine receptor)	CCRL2 CCR11 CCR6 CKRX CRAM HCR	Homo sapiens (Human)	344
Q8TDJ6	Q8TDJ6	reviewed	DMXL2_HUMAN	DmX-like protein 2 (Rabconnectin-3)	DMXL2 KIAA0856	Homo sapiens (Human)	3036
Q9BPW4	Q9BPW4	reviewed	APOL4_HUMAN	Apolipoprotein L4 (Apolipoprotein L-IV) (ApoL-IV)	APOL4	Homo sapiens (Human)	351
Q9Y271	Q9Y271	reviewed	CLTR1_HUMAN	Cysteinyl leukotriene receptor 1 (CysLTR1) (Cysteinyl leukotriene D4 receptor) (LTD4 receptor) (G-protein coupled receptor HG55) (HMTMF81)	CYSLTR1 CYSLT1	Homo sapiens (Human)	337
O43299	O43299	reviewed	AP5Z1_HUMAN	AP-5 complex subunit zeta-1 (Adaptor-related protein complex 5 zeta subunit) (Zeta5)	AP5Z1 KIAA0415 SPG48	Homo sapiens (Human)	807
Q9UFH2	Q9UFH2	reviewed	DYH17_HUMAN	Dynein axonemal heavy chain 17 (Axonemal beta dynein heavy chain 17) (Axonemal dynein heavy chain-like protein 1) (Ciliary dynein heavy chain 17) (Ciliary dynein heavy chain-like protein 1) (Dynein axonemal light chain 2)	DNAH17 DNAHL1 DNEL2	Homo sapiens (Human)	4462
P43166	P43166	reviewed	CAH7_HUMAN	Carbonic anhydrase 7 (EC 4.2.1.1) (Carbonate dehydratase VII) (Carbonic anhydrase VII) (CA-VII)	CA7	Homo sapiens (Human)	264
Q8NEM1	Q8NEM1	reviewed	ZN680_HUMAN	Zinc finger protein 680	ZNF680	Homo sapiens (Human)	530
O14512	O14512	reviewed	SOCS7_HUMAN	Suppressor of cytokine signaling 7 (SOCS-7) (Nck, Ash and phospholipase C gamma-binding protein) (Nck-associated protein 4) (NAP-4)	SOCS7 NAP4 SOCS6	Homo sapiens (Human)	581
Q9UHF1	Q9UHF1	reviewed	EGFL7_HUMAN	Epidermal growth factor-like protein 7 (EGF-like protein 7) (Multiple epidermal growth factor-like domains protein 7) (Multiple EGF-like domains protein 7) (NOTCH4-like protein) (Vascular endothelial statin) (VE-statin) (Zneu1)	EGFL7 MEGF7 UNQ187/PRO1449	Homo sapiens (Human)	273
Q9BYJ1	Q9BYJ1	reviewed	LOXE3_HUMAN	Hydroperoxide isomerase ALOXE3 (Epidermis-type lipoxygenase 3) (Epidermal LOX-3) (e-LOX-3) (eLOX-3) (Hydroperoxy dehydratase ALOXE3) (Hydroperoxy icosatetraenoate dehydratase) (EC 4.2.1.152) (Hydroperoxy icosatetraenoate isomerase) (EC 5.4.4.7)	ALOXE3	Homo sapiens (Human)	711
A8MVM7	A8MVM7	reviewed	YD021_HUMAN	Putative uncharacterized protein ENSP00000382790		Homo sapiens (Human)	634
Q6ZMG9	Q6ZMG9	reviewed	CERS6_HUMAN	Ceramide synthase 6 (CerS6) (LAG1 longevity assurance homolog 6) (Sphingoid base N-palmitoyltransferase CERS6) (EC 2.3.1.291)	CERS6 LASS6	Homo sapiens (Human)	384
Q9UIF9	Q9UIF9	reviewed	BAZ2A_HUMAN	Bromodomain adjacent to zinc finger domain protein 2A (Transcription termination factor I-interacting protein 5) (TTF-I-interacting protein 5) (Tip5) (hWALp3)	BAZ2A KIAA0314 TIP5	Homo sapiens (Human)	1905
Q13509	Q13509	reviewed	TBB3_HUMAN	Tubulin beta-3 chain (Tubulin beta-4 chain) (Tubulin beta-III)	TUBB3 TUBB4	Homo sapiens (Human)	450
Q7Z4N2	Q7Z4N2	reviewed	TRPM1_HUMAN	Transient receptor potential cation channel subfamily M member 1 (Long transient receptor potential channel 1) (LTrpC1) (Melastatin-1)	TRPM1 LTRPC1 MLSN MLSN1	Homo sapiens (Human)	1603
Q3SYF9	Q3SYF9	reviewed	KR197_HUMAN	Keratin-associated protein 19-7	KRTAP19-7 KAP19.7	Homo sapiens (Human)	63
Q6P575	Q6P575	reviewed	BGP11_HUMAN	Putative inactive beta-glucuronidase protein GUSBP11 (Beta-glucuronidase pseudogene 11)	GUSBP11	Homo sapiens (Human)	273
Q14416	Q14416	reviewed	GRM2_HUMAN	Metabotropic glutamate receptor 2 (mGluR2)	GRM2 GPRC1B MGLUR2	Homo sapiens (Human)	872
P05177	P05177	reviewed	CP1A2_HUMAN	Cytochrome P450 1A2 (EC 1.14.14.1) (CYPIA2) (Cholesterol 25-hydroxylase) (Cytochrome P(3)450) (Cytochrome P450 4) (Cytochrome P450-P3) (Hydroperoxy icosatetraenoate dehydratase) (EC 4.2.1.152)	CYP1A2	Homo sapiens (Human)	516
P0DUX1	P0DUX1	reviewed	SPD12_HUMAN	Speedy protein E12	SPDYE12 SPDYE12P	Homo sapiens (Human)	265
Q8N6Y1	Q8N6Y1	reviewed	PCD20_HUMAN	Protocadherin-20 (Protocadherin-13)	PCDH20 PCDH13	Homo sapiens (Human)	951
Q6NSZ9	Q6NSZ9	reviewed	ZSC25_HUMAN	Zinc finger and SCAN domain-containing protein 25 (Zinc finger protein 498)	ZSCAN25 ZNF498	Homo sapiens (Human)	544
Q9H3N8	Q9H3N8	reviewed	HRH4_HUMAN	Histamine H4 receptor (H4R) (HH4R) (AXOR35) (G-protein coupled receptor 105) (GPRv53) (Pfi-013) (SP9144)	HRH4 GPCR105	Homo sapiens (Human)	390
F2Z333	F2Z333	reviewed	FND10_HUMAN	Fibronectin type III domain-containing protein 10	FNDC10 C1orf233	Homo sapiens (Human)	226
O60547	O60547	reviewed	GMDS_HUMAN	GDP-mannose 4,6 dehydratase (EC 4.2.1.47) (GDP-D-mannose dehydratase) (GMD)	GMDS	Homo sapiens (Human)	372
Q08357	Q08357	reviewed	S20A2_HUMAN	Sodium-dependent phosphate transporter 2 (Gibbon ape leukemia virus receptor 2) (GLVR-2) (Phosphate transporter 2) (PiT-2) (Pit2) (hPit2) (Solute carrier family 20 member 2)	SLC20A2 GLVR2 PIT2	Homo sapiens (Human)	652
Q9Y535	Q9Y535	reviewed	RPC8_HUMAN	DNA-directed RNA polymerase III subunit RPC8 (RNA polymerase III subunit C8) (DNA-directed RNA polymerase III subunit H) (RNA polymerase III subunit 22.9 kDa subunit) (RPC22.9)	POLR3H KIAA1665 RPC8	Homo sapiens (Human)	204
P30411	P30411	reviewed	BKRB2_HUMAN	B2 bradykinin receptor (B2R) (BK-2 receptor)	BDKRB2 BKR2	Homo sapiens (Human)	391
P42898	P42898	reviewed	MTHR_HUMAN	Methylenetetrahydrofolate reductase (NADPH) (EC 1.5.1.53)	MTHFR	Homo sapiens (Human)	656
P46199	P46199	reviewed	IF2M_HUMAN	Translation initiation factor IF-2, mitochondrial (IF-2(Mt)) (IF-2Mt) (IF2(mt))	MTIF2	Homo sapiens (Human)	727
Q96QD8	Q96QD8	reviewed	S38A2_HUMAN	Sodium-coupled neutral amino acid symporter 2 (Amino acid transporter A2) (Protein 40-9-1) (Solute carrier family 38 member 2) (System A amino acid transporter 2) (System A transporter 1) (System N amino acid transporter 2)	SLC38A2 ATA2 KIAA1382 SAT2 SNAT2	Homo sapiens (Human)	506
Q8NCE0	Q8NCE0	reviewed	SEN2_HUMAN	tRNA-splicing endonuclease subunit Sen2 (EC 4.6.1.16) (tRNA-intron endonuclease Sen2) (HsSen2)	TSEN2 SEN2	Homo sapiens (Human)	465
Q9UL63	Q9UL63	reviewed	MKLN1_HUMAN	Muskelin	MKLN1	Homo sapiens (Human)	735
O00270	O00270	reviewed	GPR31_HUMAN	12-(S)-hydroxy-5,8,10,14-eicosatetraenoic acid receptor (12-(S)-HETE receptor) (12-HETER) (G-protein coupled receptor 31) (GPR31/12-HETER)	GPR31	Homo sapiens (Human)	319
Q13148	Q13148	reviewed	TADBP_HUMAN	TAR DNA-binding protein 43 (TDP-43)	TARDBP TDP43	Homo sapiens (Human)	414
Q8N1W1	Q8N1W1	reviewed	ARG28_HUMAN	Rho guanine nucleotide exchange factor 28 (190 kDa guanine nucleotide exchange factor) (p190-RhoGEF) (p190RhoGEF) (Rho guanine nucleotide exchange factor)	ARHGEF28 KIAA1998 RGNEF	Homo sapiens (Human)	1705
Q9BTV6	Q9BTV6	reviewed	DPH7_HUMAN	Diphthine methyltransferase (EC 3.1.1.97) (Diphthamide biosynthesis protein 7) (WD repeat-containing protein 85)	DPH7 C9orf112 WDR85	Homo sapiens (Human)	452
Q8NDV1	Q8NDV1	reviewed	SIA7C_HUMAN	Alpha-N-acetylgalactosaminide alpha-2,6-sialyltransferase 3 (EC 2.4.3.7) (GalNAc alpha-2,6-sialyltransferase III) (ST6GalNAc III) (ST6GalNAcIII) (STY) (Sialyltransferase 7C) (SIAT7-C)	ST6GALNAC3 SIAT7C UNQ2787/PRO7177	Homo sapiens (Human)	305
Q9HA72	Q9HA72	reviewed	CAHM2_HUMAN	Calcium homeostasis modulator protein 2 (Protein FAM26B)	CALHM2 FAM26B	Homo sapiens (Human)	323
Q9NRG1	Q9NRG1	reviewed	PRDC1_HUMAN	Phosphoribosyltransferase domain-containing protein 1	PRTFDC1 HHGP	Homo sapiens (Human)	225
P31941	P31941	reviewed	ABC3A_HUMAN	DNA dC->dU-editing enzyme APOBEC-3A (A3A) (EC 3.5.4.38) (Phorbolin-1)	APOBEC3A	Homo sapiens (Human)	199
Q9Y458	Q9Y458	reviewed	TBX22_HUMAN	T-box transcription factor TBX22 (T-box protein 22)	TBX22 TBOX22	Homo sapiens (Human)	520
Q9Y5J1	Q9Y5J1	reviewed	UTP18_HUMAN	U3 small nucleolar RNA-associated protein 18 homolog (WD repeat-containing protein 50)	UTP18 WDR50 CDABP0061 CGI-48	Homo sapiens (Human)	556
P11387	P11387	reviewed	TOP1_HUMAN	DNA topoisomerase 1 (EC 5.6.2.1) (DNA topoisomerase I)	TOP1	Homo sapiens (Human)	765
O43390	O43390	reviewed	HNRPR_HUMAN	Heterogeneous nuclear ribonucleoprotein R (hnRNP R)	HNRNPR HNRPR	Homo sapiens (Human)	633
Q5TC84	Q5TC84	reviewed	OGRL1_HUMAN	Opioid growth factor receptor-like protein 1	OGFRL1	Homo sapiens (Human)	451
Q96EU7	Q96EU7	reviewed	C1GLC_HUMAN	C1GALT1-specific chaperone 1 (C38H2-like protein 1) (C38H2-L1) (Core 1 beta1,3-galactosyltransferase 2) (C1Gal-T2) (C1GalT2) (Core 1 beta3-Gal-T2) (Core 1 beta3-galactosyltransferase-specific molecular chaperone)	C1GALT1C1 COSMC HSPC067 MSTP143 UNQ273/PRO310	Homo sapiens (Human)	318
Q86V20	Q86V20	reviewed	SHLD2_HUMAN	Shieldin complex subunit 2 (Protein FAM35A) (RINN1-REV7-interacting novel NHEJ regulator 2) (Shield complex subunit 2)	SHLD2 FAM35A RINN2	Homo sapiens (Human)	835
Q9NS86	Q9NS86	reviewed	LANC2_HUMAN	LanC-like protein 2 (Testis-specific adriamycin sensitivity protein)	LANCL2 GPR69B TASP	Homo sapiens (Human)	450
Q96G30	Q96G30	reviewed	MRAP2_HUMAN	Melanocortin-2 receptor accessory protein 2 (MC2R accessory protein 2)	MRAP2 C6orf117	Homo sapiens (Human)	205
P01903	P01903	reviewed	DRA_HUMAN	HLA class II histocompatibility antigen, DR alpha chain (MHC class II antigen DRA)	HLA-DRA HLA-DRA1	Homo sapiens (Human)	254
Q9Y5I4	Q9Y5I4	reviewed	PCDC2_HUMAN	Protocadherin alpha-C2 (PCDH-alpha-C2)	PCDHAC2	Homo sapiens (Human)	1007
Q9C0A1	Q9C0A1	reviewed	ZFHX2_HUMAN	Zinc finger homeobox protein 2 (Zinc finger homeodomain protein 2) (ZFH-2)	ZFHX2 KIAA1056 KIAA1762 ZNF409	Homo sapiens (Human)	2572
P47756	P47756	reviewed	CAPZB_HUMAN	F-actin-capping protein subunit beta (CapZ beta)	CAPZB	Homo sapiens (Human)	272
Q5VYJ5	Q5VYJ5	reviewed	MALR1_HUMAN	MAM and LDL-receptor class A domain-containing protein 1	MALRD1 C10orf112 DIET1	Homo sapiens (Human)	2156
B4DH59	B4DH59	reviewed	NBPFP_HUMAN	Neuroblastoma breakpoint family member 26	NBPF26	Homo sapiens (Human)	902
Q6UWW8	Q6UWW8	reviewed	EST3_HUMAN	Carboxylesterase 3 (EC 3.1.1.1) (Liver carboxylesterase 31 homolog)	CES3 UNQ869/PRO1887	Homo sapiens (Human)	571
Q99489	Q99489	reviewed	OXDD_HUMAN	D-aspartate oxidase (DASOX) (DDO) (EC 1.4.3.1)	DDO	Homo sapiens (Human)	341
P17028	P17028	reviewed	ZNF24_HUMAN	Zinc finger protein 24 (Retinoic acid suppression protein A) (RSG-A) (Zinc finger and SCAN domain-containing protein 3) (Zinc finger protein 191) (Zinc finger protein KOX17)	ZNF24 KOX17 ZNF191 ZSCAN3	Homo sapiens (Human)	368
A8MUX0	A8MUX0	reviewed	KR161_HUMAN	Keratin-associated protein 16-1	KRTAP16-1 KAP16.1	Homo sapiens (Human)	517
P60509	P60509	reviewed	ERB1_HUMAN	Endogenous retrovirus group PABLB member 1 Env polyprotein (Endogenous retrovirus group PABLB member 1) (Envelope polyprotein) (HERV-R(b) Env protein) (HERV-R(b)_3p24.3 provirus ancestral Env polyprotein) [Includes: Surface protein domain (SU); Transmembrane protein domain (TM)]	ERVPABLB-1	Homo sapiens (Human)	514
Q9UK80	Q9UK80	reviewed	UBP21_HUMAN	Ubiquitin carboxyl-terminal hydrolase 21 (EC 3.4.19.12) (Deubiquitinating enzyme 21) (Ubiquitin thioesterase 21) (Ubiquitin-specific-processing protease 21)	USP21 USP23 PP1490	Homo sapiens (Human)	565
O95452	O95452	reviewed	CXB6_HUMAN	Gap junction beta-6 protein (Connexin-30) (Cx30)	GJB6	Homo sapiens (Human)	261
O00219	O00219	reviewed	HYAS3_HUMAN	Hyaluronan synthase 3 (EC 2.4.1.212) (Hyaluronate synthase 3) (Hyaluronic acid synthase 3) (HA synthase 3)	HAS3	Homo sapiens (Human)	553
Q86WI1	Q86WI1	reviewed	PKHL1_HUMAN	Fibrocystin-L (Polycystic kidney and hepatic disease 1-like protein 1) (PKHD1-like protein 1)	PKHD1L1	Homo sapiens (Human)	4243
O00308	O00308	reviewed	WWP2_HUMAN	NEDD4-like E3 ubiquitin-protein ligase WWP2 (EC 2.3.2.26) (Atrophin-1-interacting protein 2) (AIP2) (HECT-type E3 ubiquitin transferase WWP2) (WW domain-containing protein 2)	WWP2	Homo sapiens (Human)	870
A8MXD5	A8MXD5	reviewed	GRCR1_HUMAN	Glutaredoxin domain-containing cysteine-rich protein 1	GRXCR1 DFNB25	Homo sapiens (Human)	290
P22570	P22570	reviewed	ADRO_HUMAN	NADPH:adrenodoxin oxidoreductase, mitochondrial (AR) (Adrenodoxin reductase) (EC 1.18.1.6) (Ferredoxin--NADP(+) reductase) (Ferredoxin reductase)	FDXR ADXR	Homo sapiens (Human)	491
Q96DT5	Q96DT5	reviewed	DYH11_HUMAN	Dynein axonemal heavy chain 11 (Axonemal beta dynein heavy chain 11) (Ciliary dynein heavy chain 11)	DNAH11	Homo sapiens (Human)	4516
Q9NPY3	Q9NPY3	reviewed	C1QR1_HUMAN	Complement component C1q receptor (C1q/MBL/SPA receptor) (C1qR) (C1qR(p)) (C1qRp) (CDw93) (Complement component 1 q subcomponent receptor 1) (Matrix-remodeling-associated protein 4) (CD antigen CD93)	CD93 C1QR1 MXRA4	Homo sapiens (Human)	652
O00555	O00555	reviewed	CAC1A_HUMAN	Voltage-dependent P/Q-type calcium channel subunit alpha-1A (Brain calcium channel I) (BI) (Calcium channel, L type, alpha-1 polypeptide isoform 4) (Voltage-gated calcium channel subunit alpha Cav2.1)	CACNA1A CACH4 CACN3 CACNL1A4	Homo sapiens (Human)	2506
Q8N1F8	Q8N1F8	reviewed	S11IP_HUMAN	Serine/threonine-protein kinase 11-interacting protein (LKB1-interacting protein 1)	STK11IP KIAA1898 LIP1 LKB1IP STK11IP1	Homo sapiens (Human)	1088
Q03188	Q03188	reviewed	CENPC_HUMAN	Centromere protein C (CENP-C) (Centromere autoantigen C) (Centromere protein C 1) (CENP-C 1) (Interphase centromere complex protein 7)	CENPC CENPC1 ICEN7	Homo sapiens (Human)	943
Q9UKY3	Q9UKY3	reviewed	CES1P_HUMAN	Putative inactive carboxylesterase 4 (Inactive carboxylesterase 1 pseudogene 1) (Placental carboxylesterase 3) (PCE-3)	CES1P1 CES4	Homo sapiens (Human)	287
Q92736	Q92736	reviewed	RYR2_HUMAN	Ryanodine receptor 2 (RYR-2) (RyR2) (hRYR-2) (Cardiac muscle ryanodine receptor) (Cardiac muscle ryanodine receptor-calcium release channel) (Type 2 ryanodine receptor)	RYR2	Homo sapiens (Human)	4967
Q8TF62	Q8TF62	reviewed	AT8B4_HUMAN	Probable phospholipid-transporting ATPase IM (EC 7.6.2.1) (ATPase class I type 8B member 4) (P4-ATPase flippase complex alpha subunit ATP8B4)	ATP8B4 KIAA1939	Homo sapiens (Human)	1192
Q6P1A2	Q6P1A2	reviewed	MBOA5_HUMAN	Lysophospholipid acyltransferase 5 (LPLAT 5) (EC 2.3.1.-) (1-acylglycerophosphocholine O-acyltransferase) (EC 2.3.1.23) (1-acylglycerophosphoethanolamine O-acyltransferase) (EC 2.3.1.n7) (1-acylglycerophosphoserine O-acyltransferase) (EC 2.3.1.n6) (Lysophosphatidylcholine acyltransferase) (LPCAT) (Lyso-PC acyltransferase) (Lysophosphatidylcholine acyltransferase 3) (Lyso-PC acyltransferase 3) (Ly…	LPCAT3 MBOAT5 OACT5	Homo sapiens (Human)	487
P18075	P18075	reviewed	BMP7_HUMAN	Bone morphogenetic protein 7 (BMP-7) (Osteogenic protein 1) (OP-1) (Eptotermin alfa)	BMP7 OP1	Homo sapiens (Human)	431
O75140	O75140	reviewed	DEPD5_HUMAN	GATOR complex protein DEPDC5 (DEP domain-containing protein 5)	DEPDC5 KIAA0645	Homo sapiens (Human)	1603
Q8NF50	Q8NF50	reviewed	DOCK8_HUMAN	Dedicator of cytokinesis protein 8	DOCK8	Homo sapiens (Human)	2099
Q9Y666	Q9Y666	reviewed	S12A7_HUMAN	Solute carrier family 12 member 7 (Electroneutral potassium-chloride cotransporter 4) (K-Cl cotransporter 4)	SLC12A7 KCC4	Homo sapiens (Human)	1083
Q9UNX3	Q9UNX3	reviewed	RL26L_HUMAN	60S ribosomal protein L26-like 1 (Large ribosomal subunit protein uL24-like 1)	RPL26L1 RPL26P1	Homo sapiens (Human)	145
O00476	O00476	reviewed	NPT4_HUMAN	Sodium-dependent phosphate transport protein 4 (Na(+)/PI cotransporter 4) (NPT4) (Sodium/phosphate cotransporter 4) (Solute carrier family 17 member 3)	SLC17A3 NPT4	Homo sapiens (Human)	420
Q9H0N0	Q9H0N0	reviewed	RAB6C_HUMAN	Ras-related protein Rab-6C (Rab6-like protein WTH3)	RAB6C WTH3	Homo sapiens (Human)	254
O75815	O75815	reviewed	BCAR3_HUMAN	Breast cancer anti-estrogen resistance protein 3 (Novel SH2-containing protein 2) (SH2 domain-containing protein 3B)	BCAR3 NSP2 SH2D3B UNQ271/PRO308	Homo sapiens (Human)	825
Q9UNS1	Q9UNS1	reviewed	TIM_HUMAN	Protein timeless homolog (hTIM)	TIMELESS TIM TIM1 TIMELESS1	Homo sapiens (Human)	1208
Q9UJU5	Q9UJU5	reviewed	FOXD3_HUMAN	Forkhead box protein D3 (HNF3/FH transcription factor genesis)	FOXD3 HFH2	Homo sapiens (Human)	478
Q9Y4F3	Q9Y4F3	reviewed	MARF1_HUMAN	Meiosis regulator and mRNA stability factor 1 (Limkain-b1) (Meiosis arrest female protein 1)	MARF1 KIAA0430 LKAP	Homo sapiens (Human)	1742
Q9GZU2	Q9GZU2	reviewed	PEG3_HUMAN	Paternally-expressed gene 3 protein (Zinc finger and SCAN domain-containing protein 24)	PEG3 KIAA0287 ZSCAN24	Homo sapiens (Human)	1588
O95886	O95886	reviewed	DLGP3_HUMAN	Disks large-associated protein 3 (DAP-3) (PSD-95/SAP90-binding protein 3) (SAP90/PSD-95-associated protein 3) (SAPAP3)	DLGAP3 DAP3	Homo sapiens (Human)	979
Q96N95	Q96N95	reviewed	ZN396_HUMAN	Zinc finger protein 396 (Zinc finger and SCAN domain-containing protein 14)	ZNF396 ZSCAN14	Homo sapiens (Human)	335
P24390	P24390	reviewed	ERD21_HUMAN	ER lumen protein-retaining receptor 1 (KDEL endoplasmic reticulum protein retention receptor 1) (KDEL receptor 1) (Putative MAPK-activating protein PM23)	KDELR1 ERD2.1	Homo sapiens (Human)	212
Q5U5Z8	Q5U5Z8	reviewed	CBPC2_HUMAN	Cytosolic carboxypeptidase 2 (EC 3.4.17.-) (ATP/GTP-binding protein-like 2) (Protein deglutamylase CCP2)	AGBL2 CCP2	Homo sapiens (Human)	902
P24347	P24347	reviewed	MMP11_HUMAN	Stromelysin-3 (SL-3) (ST3) (EC 3.4.24.-) (Matrix metalloproteinase-11) (MMP-11)	MMP11 STMY3	Homo sapiens (Human)	488
P22003	P22003	reviewed	BMP5_HUMAN	Bone morphogenetic protein 5 (BMP-5)	BMP5	Homo sapiens (Human)	454
P22304	P22304	reviewed	IDS_HUMAN	Iduronate 2-sulfatase (EC 3.1.6.13) (Alpha-L-iduronate sulfate sulfatase) (Idursulfase) [Cleaved into: Iduronate 2-sulfatase 42 kDa chain; Iduronate 2-sulfatase 14 kDa chain]	IDS SIDS	Homo sapiens (Human)	550
Q92985	Q92985	reviewed	IRF7_HUMAN	Interferon regulatory factor 7 (IRF-7)	IRF7	Homo sapiens (Human)	503
Q5SY80	Q5SY80	reviewed	CTSRE_HUMAN	Cation channel sperm-associated auxiliary subunit epsilon (CatSper-epsilon) (CatSperepsilon)	CATSPERE C1orf101	Homo sapiens (Human)	951
Q8N1V2	Q8N1V2	reviewed	CFA52_HUMAN	Cilia- and flagella-associated protein 52 (WD repeat-containing protein 16) (WD40-repeat protein up-regulated in HCC)	CFAP52 WDR16 WDRPUH	Homo sapiens (Human)	620
Q9Y6R9	Q9Y6R9	reviewed	CCD61_HUMAN	Centrosomal protein CCDC61 (Coiled-coil domain-containing protein 61) (VFL3 homolog)	CCDC61	Homo sapiens (Human)	512
Q9NS93	Q9NS93	reviewed	TM7S3_HUMAN	Transmembrane 7 superfamily member 3 (Seven span transmembrane protein)	TM7SF3	Homo sapiens (Human)	570
Q86WK9	Q86WK9	reviewed	PAQR7_HUMAN	Membrane progestin receptor alpha (mPR alpha) (Membrane progesterone P4 receptor alpha) (Membrane progesterone receptor alpha) (Progesterone and adipoQ receptor family member 7) (Progestin and adipoQ receptor family member 7) (Progestin and adipoQ receptor family member VII)	PAQR7 MRPA	Homo sapiens (Human)	346
Q5JUQ0	Q5JUQ0	reviewed	FA78A_HUMAN	Protein FAM78A	FAM78A C9orf59	Homo sapiens (Human)	283
Q12770	Q12770	reviewed	SCAP_HUMAN	Sterol regulatory element-binding protein cleavage-activating protein (SCAP) (SREBP cleavage-activating protein)	SCAP KIAA0199 PSEC0227	Homo sapiens (Human)	1279

## Sheet: TNPO3_cargos
From	Entry	Reviewed	Entry Name	Protein names	Gene Names	Organism	Length	Accessed AF2 prediction identifier
P13073	P13073	reviewed	COX41_HUMAN	Cytochrome c oxidase subunit 4 isoform 1, mitochondrial (Cytochrome c oxidase polypeptide IV) (Cytochrome c oxidase subunit IV isoform 1) (COX IV-1)	COX4I1 COX4	Homo sapiens (Human)	169	AF-P13073-F1
Q86VM9	Q86VM9	reviewed	ZCH18_HUMAN	Zinc finger CCCH domain-containing protein 18 (Nuclear protein NHN1)	ZC3H18 NHN1	Homo sapiens (Human)	953	AF-Q86VM9-F1
Q9NY93	Q9NY93	reviewed	DDX56_HUMAN	Probable ATP-dependent RNA helicase DDX56 (EC 3.6.4.13) (ATP-dependent 61 kDa nucleolar RNA helicase) (DEAD box protein 21) (DEAD box protein 56)	DDX56 DDX21 NOH61	Homo sapiens (Human)	547	AF-Q9NY93-F1
P54886	P54886	reviewed	P5CS_HUMAN	Delta-1-pyrroline-5-carboxylate synthase (P5CS) (Aldehyde dehydrogenase family 18 member A1) [Includes: Glutamate 5-kinase (GK) (EC 2.7.2.11) (Gamma-glutamyl kinase); Gamma-glutamyl phosphate reductase (GPR) (EC 1.2.1.41) (Glutamate-5-semialdehyde dehydrogenase) (Glutamyl-gamma-semialdehyde dehydrogenase)]	ALDH18A1 GSAS P5CS PYCS	Homo sapiens (Human)	795	AF-P54886-F1
P12081	P12081	reviewed	HARS1_HUMAN	Histidine--tRNA ligase, cytoplasmic (EC 6.1.1.21) (Histidyl-tRNA synthetase) (HisRS)	HARS1 HARS HRS	Homo sapiens (Human)	509	AF-P12081-F1
Q15436	Q15436	reviewed	SC23A_HUMAN	Protein transport protein Sec23A (hSec23A) (SEC23-related protein A)	SEC23A	Homo sapiens (Human)	765	AF-Q15436-F1
Q04446	Q04446	reviewed	GLGB_HUMAN	1,4-alpha-glucan-branching enzyme (EC 2.4.1.18) (Brancher enzyme) (Glycogen-branching enzyme)	GBE1	Homo sapiens (Human)	702	AF-Q04446-F1
Q69YN2	Q69YN2	reviewed	C19L1_HUMAN	CWF19-like protein 1 (C19L1)	CWF19L1	Homo sapiens (Human)	538	AF-Q69YN2-F1
Q4G0N4	Q4G0N4	reviewed	NAKD2_HUMAN	NAD kinase 2, mitochondrial (EC 2.7.1.23) (Mitochondrial NAD kinase) (NAD kinase domain-containing protein 1, mitochondrial)	NADK2 C5orf33 MNADK NADKD1	Homo sapiens (Human)	442	AF-Q4G0N4-F1
O60547	O60547	reviewed	GMDS_HUMAN	GDP-mannose 4,6 dehydratase (EC 4.2.1.47) (GDP-D-mannose dehydratase) (GMD)	GMDS	Homo sapiens (Human)	372	AF-O60547-F1
Q9NS86	Q9NS86	reviewed	LANC2_HUMAN	LanC-like protein 2 (Testis-specific adriamycin sensitivity protein)	LANCL2 GPR69B TASP	Homo sapiens (Human)	450	AF-Q9NS86-F1
Q14498	Q14498	reviewed	RBM39_HUMAN	RNA-binding protein 39 (CAPER alpha) (CAPERalpha) (Hepatocellular carcinoma protein 1) (RNA-binding motif protein 39) (RNA-binding region-containing protein 2) (Splicing factor HCC1)	RBM39 HCC1 RNPC2	Homo sapiens (Human)	530	AF-Q14498-F1
