# Supplementary material for: Structural basis of phosphorylation-independent nuclear import of CIRBP by TNPO3
Source: Nat Commun. 2025 May 14;16:4456. doi: 10.1038/s41467-025-59802-2 (PMC12075686; doi:10.1038/s41467-025-59802-2)
Supplement: Supplementary file 9 — Source Data [file 41467_2025_59802_MOESM9_ESM.xlsx]

## Sheet: Fig_1d_panel_1
Figure 1d panel 1
$ITC
$	28
$NOT
$	25
$	60
$	307
$	10
$	2
$ADCGainCode:	3
$False	TRUE	TRUE
$	2	4	210	2
$	10	20	210	2
$	10	20	210	2
$	10	20	210	2
$	10	20	210	2
$	10	20	210	2
$	10	20	210	2
$	10	20	210	2
$	10	20	210	2
$	10	20	210	2
$	10	20	210	2
$	10	20	210	2
$	10	20	210	2
$	10	20	210	2
$	10	20	210	2
$	10	20	210	2
$	10	20	210	2
$	10	20	210	2
$	10	20	210	2
$	10	20	210	2
$	10	20	210	2
$	10	20	210	2
$	10	20	210	2
$	10	20	210	2
$	10	20	210	2
$	10	20	210	2
$	10	20	210	2
$	10	20	210	2
#	0
#	0.1
#	0.01
#	1.4456
#	25
#	29.2545
#	13.89
?
%	VPITC_MAL1208681
%	1.4456
%	29.2545
-0.00146099	99.7941
%	1.42331	94.0521
%	0.2232
%	124.92	125.32
%	1	80
-0.00061439	0.056188
%	0	8
%	0	18
%	104422	320089
%	101.8
%	200	300	450	550
%	0.08874	-0.00437	8.53698e-05	-1.60372e-06	1.09006e-08
%	VPViewer2000	Ver:	1.40.0
@0
2	9.49187	25.0271	-0.000164	24.0044	-0.0055	1.248
4	9.49211	25.0271	-0.000161	24.0036	-0.0054	1.248
6	9.49238	25.0246	-0.000159	24.0035	-0.0055	1.248
8	9.49136	25.0259	-0.000161	24.0027	-0.0055	1.248
10	9.49045	25.0256	-0.000162	24.004	-0.0056	1.248
12	9.49042	25.0202	-0.000158	24.008	-0.0055	1.247
14	9.48976	25.0198	-0.000156	24.0087	-0.0055	1.247
16	9.48996	25.0212	-0.000158	24.0063	-0.0055	1.248
18	9.49007	25.0212	-0.000164	24.0073	-0.0055	1.249
20	9.48976	25.0227	-0.000159	24.0045	-0.0054	1.248
22	9.49064	25.0234	-0.000162	24.0037	-0.0055	1.248
24	9.49169	25.0236	-0.000163	24.0058	-0.0056	1.248
26	9.49366	25.0241	-0.000156	24.0047	-0.0055	1.248
28	9.49568	25.0232	-0.000159	24.0051	-0.0055	1.247
30	9.49607	25.0236	-0.00016	24.0061	-0.0055	1.248
32	9.49542	25.0259	-0.000158	24.0046	-0.0055	1.248
34	9.49618	25.0284	-0.000162	24.0044	-0.0055	1.248
36	9.49637	25.0289	-0.000161	24.0025	-0.0055	1.248
38	9.49466	25.0303	-0.000162	24.0038	-0.0055	1.248
40	9.49506	25.0282	-0.000161	24.0054	-0.0055	1.248
42	9.49418	25.0299	-0.00016	24.0048	-0.0054	1.248
44	9.49226	25.0272	-0.000162	24.0076	-0.0055	1.247
46	9.48902	25.0303	-0.000162	24.0036	-0.0055	1.248
48	9.48633	25.0312	-0.000161	24.003	-0.0055	1.248
50	9.48494	25.0296	-0.000162	24.0038	-0.0055	1.248
52	9.48177	25.0295	-0.000161	24.0023	-0.0055	1.247
54	9.47771	25.0266	-0.000158	24.0048	-0.0055	1.247
56	9.47407	25.0257	-0.000159	24.0053	-0.0055	1.247
58	9.47227	25.0261	-0.000163	24.0052	-0.0054	1.247
60	9.47127	25.0239	-0.000161	24.0064	-0.0055	1.247
@1	2	4
62	9.47031	25.0239	-0.000161	24.0054	-0.0055	1.247
64	9.46973	25.0235	-0.00016	24.0064	-0.0055	1.248
66	9.47162	25.026	-0.000164	24.003	-0.0055	1.248
68	9.47353	25.0236	-0.00016	24.0065	-0.0055	1.247
70	9.47524	25.0247	-0.000158	24.0065	-0.0055	1.247
72	9.47587	25.023	-0.000158	24.0066	-0.0055	1.247
74	9.47571	25.0257	-0.000159	24.005	-0.0055	1.247
76	9.47616	25.0267	-0.00016	24.0044	-0.0055	1.248
78	9.47825	25.0243	-0.000161	24.006	-0.0055	1.247
80	9.48034	25.0231	-0.000157	24.0085	-0.0055	1.246
82	9.4819	25.0243	-0.000159	24.0073	-0.0055	1.247
84	9.48304	25.0247	-0.000156	24.006	-0.0055	1.247
86	9.48426	25.0247	-0.00016	24.0049	-0.0055	1.247
88	9.48556	25.0254	-0.000159	24.0049	-0.0055	1.247
90	9.48664	25.0254	-0.00016	24.0036	-0.0055	1.247
92	9.48659	25.0236	-0.000163	24.0052	-0.0055	1.246
94	9.48606	25.0245	-0.00016	24.0042	-0.0055	1.246
96	9.48542	25.023	-0.000157	24.006	-0.0054	1.247
98	9.4846	25.0232	-0.000157	24.0067	-0.0055	1.247
100	9.48274	25.0254	-0.000158	24.0045	-0.0055	1.247
102	9.4821	25.0246	-0.000163	24.0039	-0.0055	1.247
104	9.4811	25.0239	-0.000161	24.0033	-0.0054	1.247
106	9.47914	25.0217	-0.000159	24.0061	-0.0055	1.247
108	9.479	25.0222	-0.000154	24.0046	-0.0055	1.247
110	9.47898	25.0219	-0.000155	24.0058	-0.0055	1.247
112	9.47758	25.0235	-0.000158	24.0051	-0.0055	1.246
114	9.47792	25.0243	-0.000158	24.0036	-0.0055	1.247
116	9.47891	25.0245	-0.000162	24.0041	-0.0055	1.247
118	9.47954	25.022	-0.00016	24.005	-0.0055	1.247
120	9.48084	25.0218	-0.000158	24.0054	-0.0055	1.247
122	9.48178	25.0204	-0.000161	24.0079	-0.0055	1.246
124	9.48148	25.0202	-0.000156	24.0061	-0.0055	1.246
126	9.47942	25.0229	-0.000157	24.0028	-0.0055	1.246
128	9.47741	25.0233	-0.000163	24.0037	-0.0055	1.247
130	9.47662	25.0224	-0.000162	24.0022	-0.0055	1.246
132	9.47503	25.0202	-0.000162	24.0062	-0.0055	1.246
134	9.47317	25.021	-0.000159	24.008	-0.0055	1.246
136	9.47159	25.0226	-0.000161	24.0042	-0.0055	1.245
138	9.46978	25.0223	-0.00016	24.0035	-0.0055	1.246
140	9.46684	25.0221	-0.000158	24.0016	-0.0054	1.246
142	9.46396	25.0211	-0.00016	24.0041	-0.0055	1.245
144	9.4619	25.0204	-0.00016	24.0046	-0.0056	1.245
146	9.46166	25.0185	-0.000162	24.0073	-0.0055	1.246
148	9.46145	25.0212	-0.000159	24.0035	-0.0055	1.246
150	9.46175	25.0205	-0.000164	24.0013	-0.0055	1.245
152	9.46081	25.019	-0.000161	24.002	-0.0055	1.246
154	9.4578	25.0182	-0.000163	24.0037	-0.0054	1.246
156	9.45336	25.0177	-0.000158	24.0064	-0.0055	1.246
158	9.44828	25.0187	-0.000156	24.0063	-0.0055	1.245
160	9.44433	25.0203	-0.000159	24.0047	-0.0055	1.245
162	9.44045	25.023	-0.000162	24.0023	-0.0055	1.247
164	9.43798	25.0231	-0.000158	24.0026	-0.0054	1.246
166	9.43635	25.021	-0.000161	24.0056	-0.0054	1.246
168	9.43509	25.0214	-0.000158	24.0068	-0.0055	1.246
170	9.43521	25.022	-0.000156	24.0056	-0.0055	1.246
172	9.43549	25.0244	-0.00016	24.002	-0.0055	1.246
174	9.43532	25.0221	-0.000159	24.0048	-0.0055	1.245
176	9.4338	25.0214	-0.000163	24.0054	-0.0054	1.245
178	9.43231	25.0223	-0.000159	24.0062	-0.0054	1.245
180	9.43248	25.0238	-0.000161	24.004	-0.0054	1.245
182	9.43364	25.025	-0.00016	24.0035	-0.0055	1.245
184	9.435	25.0253	-0.000161	24.0023	-0.0054	1.245
186	9.43576	25.0233	-0.000159	24.005	-0.0055	1.245
188	9.4374	25.0223	-0.000158	24.0067	-0.0055	1.245
190	9.43987	25.0226	-0.000162	24.0053	-0.0055	1.244
192	9.44273	25.025	-0.000159	24.0029	-0.0055	1.245
194	9.44541	25.0248	-0.000159	24.004	-0.0055	1.245
196	9.44933	25.0227	-0.000157	24.0046	-0.0055	1.244
198	9.4513	25.0239	-0.000158	24.0052	-0.0055	1.245
200	9.45323	25.0251	-0.000159	24.0055	-0.0054	1.245
202	9.45358	25.0265	-0.000157	24.0049	-0.0055	1.246
204	9.4537	25.0293	-0.000159	24.0023	-0.0055	1.245
206	9.45303	25.0299	-0.000162	24.0032	-0.0055	1.246
208	9.45205	25.0295	-0.000163	24.0047	-0.0055	1.246
210	9.45317	25.0286	-0.00016	24.0055	-0.0055	1.246
212	9.45452	25.0303	-0.000159	24.0029	-0.0055	1.246
214	9.45553	25.0278	-0.000161	24.0033	-0.0055	1.245
216	9.45784	25.028	-0.000162	24.0057	-0.0054	1.246
218	9.45998	25.0287	-0.000162	24.0056	-0.0055	1.245
220	9.46072	25.029	-0.000158	24.0066	-0.0055	1.245
222	9.46168	25.0288	-0.000161	24.0058	-0.0055	1.245
224	9.46174	25.0328	-0.000162	24.0016	-0.0055	1.245
226	9.46152	25.0313	-0.000159	24.0018	-0.0055	1.245
228	9.46092	25.0307	-0.000159	24.0024	-0.0054	1.245
230	9.46137	25.0288	-0.000158	24.005	-0.0055	1.245
232	9.46147	25.0281	-0.00016	24.0074	-0.0055	1.245
234	9.46221	25.0286	-0.00016	24.0054	-0.0055	1.244
236	9.46163	25.0304	-0.000155	24.0027	-0.0055	1.245
238	9.46041	25.0298	-0.000156	24.0023	-0.0054	1.245
240	9.45827	25.0259	-0.000158	24.0047	-0.0055	1.245
242	9.45713	25.0271	-0.000161	24.0054	-0.0055	1.245
244	9.45634	25.0257	-0.000158	24.0075	-0.0055	1.245
246	9.45591	25.0264	-0.00016	24.0053	-0.0055	1.245
248	9.4523	25.0278	-0.000159	24.0034	-0.0055	1.245
250	9.45031	25.0273	-0.000162	24.0021	-0.0055	1.245
252	9.44913	25.0256	-0.000159	24.0052	-0.0055	1.245
254	9.44758	25.0251	-0.000162	24.0072	-0.0055	1.244
256	9.44616	25.0249	-0.000162	24.0067	-0.0055	1.244
258	9.44585	25.0272	-0.000162	24.0048	-0.0055	1.244
260	9.44659	25.0287	-0.000159	24.0047	-0.0055	1.245
262	9.44985	25.029	-0.000162	24.0039	-0.0055	1.245
264	9.45028	25.0287	-0.00016	24.0033	-0.0055	1.244
266	9.44939	25.0264	-0.00016	24.0056	-0.0055	1.244
268	9.44775	25.0248	-0.000159	24.0082	-0.0055	1.244
270	9.44534	25.0265	-0.000157	24.0051	-0.0055	1.244
@2	10	20
272	9.44204	25.0293	-0.000161	24.0017	-0.0055	1.244
274	9.43745	25.0276	-0.00016	24.005	-0.0055	1.246
276	9.42825	25.0277	-0.000158	24.0034	-0.0055	1.244
278	9.4159	25.025	-0.00016	24.0068	-0.0055	1.243
280	9.40515	25.0259	-0.000158	24.0051	-0.0055	1.244
282	9.39766	25.0262	-0.000157	24.0051	-0.0055	1.244
284	9.39196	25.0293	-0.000159	24.0023	-0.0055	1.245
286	9.39027	25.0276	-0.00016	24.0031	-0.0055	1.245
288	9.39097	25.0282	-0.000159	24.0035	-0.0055	1.246
290	9.39296	25.0248	-0.000161	24.0071	-0.0055	1.246
292	9.3961	25.0251	-0.000159	24.0057	-0.0055	1.246
294	9.40186	25.0265	-0.00016	24.0035	-0.0055	1.246
296	9.4106	25.0273	-0.000164	24.0041	-0.0056	1.247
298	9.42014	25.0271	-0.000162	24.0029	-0.0055	1.247
300	9.42548	25.0234	-0.00016	24.0053	-0.0055	1.247
302	9.4286	25.0231	-0.000158	24.0054	-0.0055	1.246
304	9.43295	25.0223	-0.000161	24.0061	-0.0055	1.246
306	9.43727	25.0257	-0.00016	24.0039	-0.0055	1.245
308	9.44054	25.0248	-0.000159	24.0043	-0.0054	1.244
310	9.44384	25.024	-0.00016	24.0043	-0.0055	1.245
312	9.44579	25.0231	-0.000157	24.0063	-0.0055	1.245
314	9.44787	25.0251	-0.000161	24.0051	-0.0055	1.245
316	9.44904	25.0265	-0.00016	24.0019	-0.0055	1.245
318	9.44851	25.0246	-0.000159	24.0051	-0.0055	1.244
320	9.44863	25.0214	-0.000156	24.0068	-0.0055	1.245
322	9.44867	25.0217	-0.000158	24.007	-0.0055	1.244
324	9.44799	25.0233	-0.000163	24.0029	-0.0055	1.244
326	9.4479	25.0231	-0.000158	24.0038	-0.0055	1.245
328	9.44712	25.0233	-0.000158	24.0022	-0.0055	1.244
330	9.44648	25.0222	-0.000158	24.005	-0.0055	1.244
332	9.44617	25.0208	-0.000157	24.0047	-0.0054	1.245
334	9.44487	25.0233	-0.000161	24.0043	-0.0055	1.245
336	9.44229	25.0214	-0.00016	24.0058	-0.0055	1.244
338	9.44135	25.022	-0.000162	24.0045	-0.0055	1.243
340	9.44051	25.0232	-0.000157	24.0063	-0.0055	1.243
342	9.43972	25.0236	-0.000157	24.0067	-0.0055	1.244
344	9.43976	25.0276	-0.000158	24.0034	-0.0055	1.244
346	9.44185	25.0268	-0.000158	24.0033	-0.0055	1.243
348	9.44455	25.0257	-0.000159	24.0057	-0.0055	1.243
350	9.44557	25.0252	-0.000158	24.0065	-0.0055	1.243
352	9.44515	25.0258	-0.000159	24.007	-0.0055	1.243
354	9.44244	25.0284	-0.000161	24.0029	-0.0055	1.244
356	9.43742	25.0267	-0.00016	24.0029	-0.0054	1.244
358	9.43041	25.0235	-0.000158	24.0049	-0.0055	1.244
360	9.42538	25.025	-0.000158	24.0049	-0.0055	1.244
362	9.42328	25.025	-0.000159	24.0064	-0.0055	1.244
364	9.42477	25.0264	-0.000159	24.0045	-0.0055	1.243
366	9.43875	25.0275	-0.000159	24.003	-0.0055	1.243
368	9.47162	25.0244	-0.00016	24.0048	-0.0055	1.243
370	9.50867	25.0249	-0.000157	24.0064	-0.0055	1.243
372	9.54032	25.0258	-0.000161	24.0057	-0.0055	1.244
374	9.5607	25.0273	-0.00016	24.0048	-0.0055	1.243
376	9.56958	25.0279	-0.000158	24.0028	-0.0055	1.243
378	9.56874	25.0265	-0.000159	24.0037	-0.0055	1.243
380	9.56198	25.0252	-0.000159	24.0075	-0.0054	1.243
382	9.54988	25.0263	-0.000162	24.0077	-0.0055	1.244
384	9.53662	25.0284	-0.000162	24.0041	-0.0055	1.244
386	9.5242	25.0294	-0.000161	24.006	-0.0055	1.244
388	9.51274	25.0309	-0.000161	24.0028	-0.0055	1.244
390	9.5031	25.0285	-0.000159	24.0036	-0.0055	1.244
392	9.49466	25.0265	-0.00016	24.0076	-0.0055	1.243
394	9.48882	25.0272	-0.000164	24.0074	-0.0055	1.245
396	9.48429	25.0279	-0.00016	24.0051	-0.0055	1.244
398	9.47992	25.0284	-0.000163	24.0046	-0.0055	1.244
400	9.47572	25.0287	-0.00016	24.0032	-0.0055	1.244
402	9.47172	25.0271	-0.000161	24.0055	-0.0054	1.244
404	9.46826	25.0271	-0.000161	24.0067	-0.0055	1.244
406	9.46515	25.0252	-0.00016	24.0079	-0.0054	1.244
408	9.46273	25.0288	-0.000159	24.0048	-0.0055	1.244
410	9.45974	25.028	-0.000158	24.005	-0.0055	1.244
412	9.45743	25.028	-0.000161	24.0044	-0.0055	1.244
414	9.45629	25.0258	-0.000162	24.0051	-0.0055	1.244
416	9.45547	25.0248	-0.000159	24.0065	-0.0055	1.244
418	9.45504	25.0256	-0.000158	24.0069	-0.0055	1.244
420	9.45518	25.0258	-0.000159	24.0053	-0.0055	1.244
422	9.45495	25.0263	-0.000158	24.0027	-0.0054	1.243
424	9.45377	25.0262	-0.000159	24.004	-0.0055	1.243
426	9.45305	25.0256	-0.000159	24.0039	-0.0055	1.244
428	9.45243	25.0252	-0.000161	24.0061	-0.0055	1.244
430	9.45232	25.0248	-0.000159	24.0083	-0.0055	1.244
432	9.45256	25.026	-0.000161	24.0053	-0.0054	1.243
434	9.45189	25.0266	-0.000159	24.0036	-0.0055	1.244
436	9.45097	25.026	-0.00016	24.0034	-0.0055	1.244
438	9.45025	25.024	-0.000158	24.0055	-0.0055	1.244
440	9.44937	25.0233	-0.000161	24.006	-0.0054	1.243
442	9.44933	25.0241	-0.000163	24.0072	-0.0055	1.243
444	9.44921	25.0247	-0.000161	24.0052	-0.0055	1.243
446	9.44998	25.0235	-0.000159	24.0045	-0.0055	1.243
448	9.45122	25.0211	-0.00016	24.0066	-0.0055	1.244
450	9.45252	25.0226	-0.000161	24.005	-0.0055	1.244
452	9.45435	25.0241	-0.000162	24.0046	-0.0055	1.244
454	9.45319	25.0247	-0.000159	24.0028	-0.0055	1.243
456	9.45	25.0233	-0.00016	24.0044	-0.0055	1.243
458	9.44739	25.0213	-0.000161	24.0051	-0.0055	1.243
460	9.44574	25.0202	-0.000157	24.0043	-0.0054	1.243
462	9.44483	25.0252	-0.000159	24.0008	-0.0055	1.243
464	9.44417	25.024	-0.000159	24.0042	-0.0055	1.243
466	9.44468	25.0221	-0.000159	24.0046	-0.0055	1.243
468	9.44554	25.0219	-0.000161	24.0054	-0.0055	1.243
470	9.44766	25.0217	-0.000164	24.0067	-0.0055	1.243
472	9.44749	25.0231	-0.000162	24.0049	-0.0055	1.243
474	9.44588	25.0248	-0.000166	24.0022	-0.0054	1.243
476	9.44488	25.0237	-0.000162	24.0041	-0.0055	1.243
478	9.44457	25.0225	-0.00016	24.0054	-0.0054	1.243
480	9.44535	25.0215	-0.00016	24.0074	-0.0055	1.243
@3	10	20
482	9.4456	25.0221	-0.000159	24.0069	-0.0055	1.243
484	9.44272	25.0253	-0.000162	24.003	-0.0055	1.243
486	9.4348	25.0249	-0.000158	24.0039	-0.0055	1.243
488	9.42551	25.0234	-0.000155	24.0039	-0.0055	1.242
490	9.41769	25.0224	-0.00016	24.006	-0.0055	1.242
492	9.41344	25.0227	-0.000159	24.0059	-0.0055	1.242
494	9.41046	25.0236	-0.000157	24.0043	-0.0055	1.244
496	9.40824	25.0248	-0.000161	24.0028	-0.0055	1.244
498	9.40722	25.0241	-0.000162	24.0045	-0.0055	1.244
500	9.40547	25.0233	-0.000162	24.0047	-0.0055	1.244
502	9.40408	25.0238	-0.000161	24.0041	-0.0055	1.244
504	9.40716	25.0249	-0.00016	24.0047	-0.0055	1.245
506	9.4129	25.0268	-0.000161	24.0031	-0.0055	1.246
508	9.41717	25.0247	-0.000162	24.0043	-0.0055	1.245
510	9.42031	25.0246	-0.000164	24.0075	-0.0055	1.245
512	9.42305	25.0265	-0.000162	24.0048	-0.0055	1.245
514	9.42561	25.0275	-0.000159	24.0031	-0.0055	1.244
516	9.42721	25.0268	-0.00016	24.0023	-0.0055	1.244
518	9.42963	25.0263	-0.000158	24.0058	-0.0055	1.243
520	9.43074	25.0257	-0.000157	24.0068	-0.0055	1.243
522	9.43277	25.0268	-0.00016	24.0054	-0.0055	1.243
524	9.43263	25.0306	-0.000158	24.0026	-0.0055	1.243
526	9.42965	25.0308	-0.000155	24.0019	-0.0055	1.243
528	9.42563	25.0301	-0.000159	24.0021	-0.0055	1.243
530	9.42414	25.0268	-0.00016	24.0054	-0.0055	1.244
532	9.42498	25.0282	-0.00016	24.0044	-0.0055	1.243
534	9.42794	25.0287	-0.000159	24.0062	-0.0055	1.242
536	9.43112	25.031	-0.000159	24.0029	-0.0055	1.242
538	9.43435	25.0314	-0.00016	24.0023	-0.0055	1.242
540	9.43653	25.0303	-0.000162	24.0036	-0.0055	1.243
542	9.4372	25.0277	-0.000161	24.007	-0.0055	1.243
544	9.43685	25.0285	-0.000159	24.0062	-0.0055	1.243
546	9.4368	25.0282	-0.00016	24.0066	-0.0055	1.243
548	9.43742	25.0297	-0.000158	24.0056	-0.0055	1.243
550	9.43853	25.033	-0.000161	24.001	-0.0055	1.243
552	9.44012	25.0301	-0.00016	24.0036	-0.0054	1.243
554	9.44099	25.03	-0.000157	24.0041	-0.0054	1.243
556	9.4414	25.0285	-0.00016	24.0055	-0.0055	1.242
558	9.44098	25.0284	-0.000158	24.0074	-0.0055	1.242
560	9.44024	25.0285	-0.000159	24.0064	-0.0055	1.244
562	9.44002	25.0288	-0.00016	24.0064	-0.0055	1.243
564	9.44006	25.0307	-0.000158	24.0039	-0.0055	1.243
566	9.43953	25.0324	-0.000156	24.0031	-0.0055	1.243
568	9.4396	25.0326	-0.000159	24.0036	-0.0055	1.242
570	9.43933	25.0311	-0.000159	24.0038	-0.0055	1.242
572	9.43991	25.029	-0.00016	24.0052	-0.0055	1.242
574	9.43974	25.0291	-0.000161	24.0063	-0.0055	1.243
576	9.43972	25.0288	-0.000159	24.0072	-0.0055	1.243
578	9.43969	25.0298	-0.00016	24.0048	-0.0055	1.243
580	9.43975	25.0315	-0.000161	24.0034	-0.0055	1.242
582	9.44076	25.0312	-0.00016	24.005	-0.0055	1.242
584	9.43988	25.0299	-0.000158	24.0052	-0.0055	1.242
586	9.43872	25.0283	-0.000157	24.0074	-0.0055	1.243
588	9.43844	25.0303	-0.000158	24.0053	-0.0055	1.242
590	9.4388	25.0291	-0.000156	24.0064	-0.0055	1.243
592	9.43919	25.0313	-0.00016	24.003	-0.0055	1.242
594	9.43968	25.0298	-0.000162	24.0039	-0.0055	1.242
596	9.43965	25.0285	-0.000162	24.0044	-0.0054	1.242
598	9.43863	25.0283	-0.000161	24.0044	-0.0055	1.242
600	9.4369	25.027	-0.000158	24.0048	-0.0055	1.242
602	9.4342	25.0274	-0.000157	24.0053	-0.0055	1.243
604	9.43196	25.0274	-0.000159	24.0056	-0.0055	1.243
606	9.43041	25.0246	-0.000159	24.008	-0.0055	1.243
608	9.42911	25.0264	-0.000159	24.0065	-0.0055	1.243
610	9.4285	25.0278	-0.000159	24.0041	-0.0055	1.243
612	9.42959	25.0288	-0.00016	24.0028	-0.0055	1.242
614	9.43197	25.0282	-0.000159	24.0033	-0.0055	1.243
616	9.43221	25.0288	-0.000157	24.0035	-0.0055	1.243
618	9.43173	25.0292	-0.000156	24.0029	-0.0055	1.242
620	9.43272	25.0287	-0.000159	24.003	-0.0054	1.243
622	9.43482	25.0263	-0.000163	24.0056	-0.0054	1.242
624	9.43765	25.0256	-0.000161	24.0071	-0.0055	1.242
626	9.44117	25.0269	-0.000157	24.007	-0.0054	1.242
628	9.44597	25.0284	-0.000165	24.0068	-0.0055	1.243
630	9.44872	25.0286	-0.00016	24.007	-0.0055	1.243
632	9.44858	25.0277	-0.000162	24.0072	-0.0055	1.243
634	9.4479	25.0274	-0.000161	24.005	-0.0055	1.244
636	9.44578	25.0283	-0.000161	24.0024	-0.0055	1.243
638	9.44271	25.0285	-0.000164	24.0024	-0.0055	1.243
640	9.44008	25.0308	-0.000159	24.0023	-0.0055	1.244
642	9.43855	25.0297	-0.000159	24.0045	-0.0055	1.243
644	9.43709	25.0291	-0.000158	24.0042	-0.0055	1.243
646	9.43583	25.0292	-0.000158	24.004	-0.0055	1.243
648	9.43567	25.0285	-0.000161	24.0044	-0.0054	1.242
650	9.43519	25.0295	-0.00016	24.0035	-0.0054	1.241
652	9.43567	25.0283	-0.000157	24.0046	-0.0054	1.242
654	9.43605	25.0306	-0.00016	24.0033	-0.0055	1.242
656	9.43563	25.0308	-0.00016	24.0017	-0.0055	1.242
658	9.43462	25.0311	-0.000157	24.0019	-0.0055	1.242
660	9.43344	25.0322	-0.000161	24.0019	-0.0055	1.243
662	9.43252	25.0312	-0.000159	24.0032	-0.0055	1.243
664	9.43283	25.0318	-0.000162	24.004	-0.0055	1.243
666	9.43352	25.0335	-0.000159	24.0039	-0.0054	1.242
668	9.43534	25.0318	-0.00016	24.0054	-0.0054	1.242
670	9.43668	25.0307	-0.00016	24.0059	-0.0055	1.242
672	9.43681	25.0298	-0.00016	24.0066	-0.0055	1.242
674	9.43658	25.0313	-0.000159	24.0071	-0.0055	1.242
676	9.43655	25.0325	-0.000155	24.0047	-0.0054	1.242
678	9.43671	25.0321	-0.000156	24.0065	-0.0055	1.242
680	9.43567	25.0334	-0.000157	24.0053	-0.0054	1.242
682	9.43396	25.0309	-0.000157	24.008	-0.0055	1.242
684	9.43315	25.0303	-0.000158	24.0079	-0.0055	1.243
686	9.43358	25.0329	-0.000157	24.0047	-0.0054	1.242
688	9.43351	25.0341	-0.000156	24.0027	-0.0055	1.242
690	9.433	25.0336	-0.000158	24.0034	-0.0054	1.243
@4	10	20
692	9.43314	25.0301	-0.000159	24.0044	-0.0054	1.243
694	9.42973	25.029	-0.000158	24.0042	-0.0055	1.242
696	9.4217	25.0287	-0.000159	24.0042	-0.0054	1.242
698	9.41349	25.028	-0.000158	24.0052	-0.0054	1.242
700	9.40824	25.0274	-0.000157	24.0055	-0.0054	1.241
702	9.40453	25.0275	-0.000156	24.0058	-0.0054	1.243
704	9.4002	25.0278	-0.000157	24.0029	-0.0054	1.242
706	9.39487	25.0289	-0.000158	24.0036	-0.0054	1.243
708	9.39203	25.0291	-0.000159	24.0044	-0.0055	1.243
710	9.39125	25.0289	-0.000163	24.0065	-0.0055	1.244
712	9.39151	25.0261	-0.00016	24.0079	-0.0055	1.244
714	9.3964	25.0278	-0.000162	24.0074	-0.0055	1.244
716	9.40472	25.0256	-0.00016	24.0095	-0.0055	1.245
718	9.41138	25.027	-0.000164	24.006	-0.0055	1.244
720	9.41646	25.0264	-0.000162	24.0065	-0.0055	1.244
722	9.42129	25.0286	-0.000161	24.0059	-0.0054	1.244
724	9.42392	25.0282	-0.000159	24.0044	-0.0054	1.243
726	9.4274	25.0265	-0.00016	24.006	-0.0054	1.242
728	9.42951	25.0271	-0.000159	24.007	-0.0055	1.243
730	9.43037	25.0269	-0.000159	24.0074	-0.0054	1.243
732	9.43165	25.0274	-0.000158	24.0072	-0.0054	1.242
734	9.43184	25.0278	-0.000158	24.007	-0.0055	1.243
736	9.43175	25.0284	-0.000157	24.0064	-0.0055	1.243
738	9.4317	25.0256	-0.000159	24.0083	-0.0055	1.242
740	9.43159	25.0267	-0.000157	24.006	-0.0054	1.242
742	9.42995	25.0264	-0.000157	24.0065	-0.0055	1.243
744	9.42832	25.0262	-0.000162	24.0051	-0.0055	1.242
746	9.42515	25.027	-0.00016	24.0031	-0.0054	1.242
748	9.42207	25.0276	-0.000159	24.0024	-0.0055	1.242
750	9.42091	25.0255	-0.000159	24.0035	-0.0055	1.242
752	9.41985	25.0244	-0.00016	24.003	-0.0055	1.243
754	9.41984	25.0253	-0.000161	24.0045	-0.0055	1.243
756	9.41994	25.0269	-0.000161	24.0027	-0.0055	1.243
758	9.42071	25.0253	-0.000158	24.0053	-0.0055	1.243
760	9.42195	25.0266	-0.00016	24.003	-0.0055	1.243
762	9.4239	25.0264	-0.000161	24.004	-0.0054	1.242
764	9.4257	25.0265	-0.000159	24.0009	-0.0055	1.243
766	9.4276	25.0274	-0.00016	24.0029	-0.0055	1.243
768	9.4292	25.0251	-0.000159	24.0029	-0.0054	1.243
770	9.43136	25.0236	-0.00016	24.0068	-0.0055	1.243
772	9.43299	25.0211	-0.000157	24.0092	-0.0055	1.243
774	9.4328	25.0225	-0.000158	24.0082	-0.0055	1.243
776	9.43257	25.0234	-0.000161	24.0065	-0.0055	1.243
778	9.43265	25.0226	-0.00016	24.0045	-0.0055	1.242
780	9.4343	25.0225	-0.000159	24.0047	-0.0055	1.242
782	9.43594	25.0238	-0.000158	24.0061	-0.0055	1.242
784	9.43516	25.0238	-0.000156	24.0065	-0.0055	1.243
786	9.43539	25.0226	-0.000157	24.0076	-0.0055	1.242
788	9.43601	25.0241	-0.000157	24.0048	-0.0055	1.242
790	9.43527	25.0235	-0.000159	24.0065	-0.0055	1.243
792	9.43508	25.023	-0.00016	24.0076	-0.0055	1.242
794	9.43564	25.0241	-0.000157	24.0061	-0.0055	1.242
796	9.43514	25.024	-0.000158	24.0086	-0.0055	1.242
798	9.43366	25.0251	-0.000156	24.0073	-0.0055	1.243
800	9.43154	25.0255	-0.00016	24.0054	-0.0055	1.243
802	9.42931	25.0236	-0.000159	24.0082	-0.0054	1.242
804	9.4273	25.0228	-0.000159	24.0094	-0.0055	1.243
806	9.4253	25.0238	-0.000158	24.0073	-0.0054	1.243
808	9.42306	25.0248	-0.000157	24.0068	-0.0055	1.243
810	9.42108	25.0254	-0.000159	24.0076	-0.0055	1.243
812	9.41995	25.0269	-0.000158	24.0076	-0.0055	1.243
814	9.42019	25.0274	-0.00016	24.0074	-0.0055	1.242
816	9.42025	25.0276	-0.00016	24.0061	-0.0055	1.242
818	9.42202	25.0282	-0.00016	24.0075	-0.0055	1.243
820	9.42404	25.0279	-0.00016	24.0081	-0.0055	1.243
822	9.42581	25.028	-0.000161	24.0056	-0.0055	1.243
824	9.42759	25.0276	-0.000158	24.0046	-0.0054	1.243
826	9.42758	25.0284	-0.000159	24.0055	-0.0056	1.242
828	9.4268	25.0275	-0.000159	24.0073	-0.0055	1.242
830	9.42594	25.0253	-0.000158	24.0078	-0.0055	1.242
832	9.42419	25.0267	-0.000162	24.0067	-0.0055	1.244
834	9.42243	25.0266	-0.000159	24.0077	-0.0055	1.243
836	9.4197	25.0271	-0.000159	24.0058	-0.0055	1.242
838	9.41859	25.0286	-0.000156	24.0036	-0.0054	1.242
840	9.41839	25.0285	-0.000157	24.005	-0.0055	1.243
842	9.41925	25.0271	-0.000158	24.0059	-0.0055	1.242
844	9.42176	25.0267	-0.000159	24.0054	-0.0055	1.242
846	9.42537	25.0252	-0.000157	24.0081	-0.0055	1.242
848	9.42757	25.0283	-0.000161	24.0036	-0.0055	1.242
850	9.42792	25.0283	-0.000159	24.0013	-0.0055	1.243
852	9.42754	25.0307	-0.000159	24.0011	-0.0055	1.242
854	9.42761	25.0292	-0.00016	24.0028	-0.0055	1.242
856	9.42761	25.0265	-0.000159	24.0049	-0.0055	1.242
858	9.42938	25.0285	-0.000158	24.005	-0.0055	1.242
860	9.42985	25.0296	-0.000157	24.0039	-0.0055	1.242
862	9.42894	25.0297	-0.000158	24.0037	-0.0054	1.242
864	9.42785	25.0287	-0.000159	24.0045	-0.0054	1.242
866	9.42793	25.0285	-0.000158	24.0046	-0.0054	1.242
868	9.42781	25.0305	-0.000156	24.0034	-0.0055	1.242
870	9.42722	25.0302	-0.000159	24.0035	-0.0055	1.241
872	9.42623	25.0283	-0.000162	24.0056	-0.0055	1.241
874	9.42603	25.0282	-0.000162	24.0088	-0.0055	1.242
876	9.4265	25.0272	-0.000157	24.0092	-0.0055	1.243
878	9.42747	25.0276	-0.000158	24.0083	-0.0055	1.243
880	9.42733	25.0309	-0.000159	24.0069	-0.0055	1.242
882	9.42648	25.0323	-0.000157	24.0062	-0.0055	1.241
884	9.42568	25.0324	-0.000155	24.0061	-0.0054	1.241
886	9.42445	25.0324	-0.000159	24.008	-0.0055	1.243
888	9.42433	25.0316	-0.000159	24.006	-0.0055	1.243
890	9.42442	25.0337	-0.000159	24.0032	-0.0055	1.242
892	9.42451	25.0337	-0.00016	24.0011	-0.0055	1.243
894	9.42322	25.0338	-0.000161	24.0018	-0.0054	1.241
896	9.42258	25.0327	-0.00016	24.0016	-0.0054	1.241
898	9.42258	25.0329	-0.00016	24.0023	-0.0054	1.242
900	9.42146	25.0317	-0.000158	24.0037	-0.0055	1.242
@5	10	20
902	9.41943	25.0312	-0.000158	24.0038	-0.0055	1.242
904	9.41599	25.0287	-0.00016	24.0056	-0.0054	1.242
906	9.4079	25.029	-0.00016	24.0052	-0.0054	1.241
908	9.39968	25.0312	-0.00016	24.0033	-0.0055	1.24
910	9.39199	25.031	-0.000157	24.0049	-0.0055	1.24
912	9.38669	25.0315	-0.000156	24.0047	-0.0055	1.241
914	9.38241	25.0318	-0.000155	24.0035	-0.0055	1.242
916	9.37956	25.0312	-0.000157	24.0047	-0.0055	1.243
918	9.37877	25.03	-0.000157	24.0054	-0.0055	1.242
920	9.37879	25.031	-0.000164	24.0036	-0.0055	1.243
922	9.3789	25.0303	-0.000161	24.0039	-0.0055	1.243
924	9.38267	25.0303	-0.000158	24.006	-0.0054	1.243
926	9.39112	25.0311	-0.000161	24.0029	-0.0054	1.243
928	9.3993	25.0343	-0.00016	24.0028	-0.0055	1.244
930	9.40575	25.0321	-0.00016	24.0043	-0.0055	1.244
932	9.40975	25.0304	-0.00016	24.003	-0.0055	1.244
934	9.41346	25.0297	-0.000158	24.0045	-0.0055	1.243
936	9.4179	25.0315	-0.000156	24.0038	-0.0055	1.242
938	9.42238	25.0291	-0.000157	24.0036	-0.0054	1.241
940	9.42324	25.0286	-0.000158	24.005	-0.0055	1.242
942	9.42375	25.0292	-0.000159	24.0053	-0.0055	1.241
944	9.42427	25.03	-0.000157	24.0053	-0.0055	1.241
946	9.42356	25.0313	-0.000157	24.0023	-0.0055	1.242
948	9.422	25.03	-0.000156	24.0038	-0.0055	1.242
950	9.42101	25.029	-0.000158	24.0032	-0.0055	1.241
952	9.42074	25.0302	-0.000158	24.0021	-0.0055	1.241
954	9.42168	25.0306	-0.00016	24.0029	-0.0054	1.241
956	9.42048	25.0284	-0.000161	24.0049	-0.0055	1.241
958	9.42009	25.0278	-0.000161	24.0045	-0.0055	1.241
960	9.42111	25.0272	-0.000161	24.0048	-0.0055	1.242
962	9.42158	25.0274	-0.000163	24.0056	-0.0055	1.241
964	9.42263	25.0277	-0.000161	24.0064	-0.0055	1.241
966	9.42314	25.0274	-0.000163	24.0073	-0.0055	1.242
968	9.42224	25.0279	-0.00016	24.0053	-0.0055	1.242
970	9.42097	25.0288	-0.00016	24.0056	-0.0055	1.242
972	9.42007	25.0274	-0.000158	24.0064	-0.0054	1.241
974	9.42157	25.028	-0.000159	24.0078	-0.0055	1.242
976	9.4231	25.0273	-0.000158	24.0087	-0.0055	1.241
978	9.4244	25.0286	-0.00016	24.0059	-0.0055	1.241
980	9.4262	25.0278	-0.00016	24.0059	-0.0055	1.241
982	9.42641	25.0285	-0.000162	24.0044	-0.0055	1.242
984	9.42603	25.0299	-0.00016	24.0045	-0.0055	1.242
986	9.42463	25.028	-0.000161	24.0047	-0.0055	1.241
988	9.42385	25.0278	-0.000161	24.0042	-0.0055	1.241
990	9.42209	25.0294	-0.00016	24.0032	-0.0055	1.241
992	9.42025	25.0274	-0.00016	24.0056	-0.0055	1.241
994	9.42017	25.0267	-0.000157	24.0062	-0.0055	1.241
996	9.42039	25.0264	-0.000161	24.006	-0.0055	1.241
998	9.41895	25.0258	-0.000158	24.0058	-0.0055	1.241
1000	9.41939	25.0248	-0.000157	24.0055	-0.0054	1.241
1002	9.42094	25.0244	-0.000159	24.0053	-0.0055	1.241
1004	9.42274	25.0257	-0.000157	24.005	-0.0054	1.241
1006	9.42419	25.0262	-0.000158	24.0056	-0.0055	1.241
1008	9.42508	25.0262	-0.000161	24.0064	-0.0054	1.241
1010	9.4242	25.0259	-0.000163	24.0042	-0.0054	1.241
1012	9.42421	25.0266	-0.000159	24.0027	-0.0055	1.24
1014	9.42514	25.0285	-0.000157	24.0043	-0.0055	1.241
1016	9.4266	25.0284	-0.000159	24.0031	-0.0055	1.241
1018	9.42617	25.0285	-0.000157	24.0036	-0.0055	1.241
1020	9.42581	25.0289	-0.000156	24.0027	-0.0054	1.24
1022	9.42576	25.0288	-0.000159	24.0038	-0.0055	1.241
1024	9.42489	25.0284	-0.000158	24.0044	-0.0055	1.241
1026	9.42309	25.0245	-0.00016	24.0039	-0.0055	1.241
1028	9.42063	25.0274	-0.000159	24.0025	-0.0054	1.241
1030	9.41966	25.0262	-0.000161	24.004	-0.0055	1.241
1032	9.41968	25.0277	-0.000161	24.0024	-0.0055	1.241
1034	9.41974	25.0267	-0.000159	24.0035	-0.0055	1.242
1036	9.41992	25.0271	-0.000155	24.0031	-0.0055	1.241
1038	9.42063	25.0264	-0.000156	24.0039	-0.0054	1.24
1040	9.42044	25.0273	-0.000158	24.0033	-0.0054	1.24
1042	9.42042	25.0277	-0.000159	24.0024	-0.0054	1.241
1044	9.42105	25.0273	-0.000157	24.0028	-0.0054	1.241
1046	9.42265	25.0286	-0.000159	24.0028	-0.0055	1.241
1048	9.42225	25.0289	-0.000158	24.0027	-0.0055	1.241
1050	9.42197	25.0291	-0.000157	24.0045	-0.0055	1.241
1052	9.42161	25.0288	-0.000156	24.0053	-0.0055	1.241
1054	9.42058	25.0272	-0.00016	24.0072	-0.0054	1.241
1056	9.41686	25.0279	-0.00016	24.0073	-0.0055	1.241
1058	9.41344	25.0269	-0.00016	24.0066	-0.0055	1.24
1060	9.40976	25.0281	-0.000158	24.0049	-0.0055	1.24
1062	9.40671	25.026	-0.000159	24.0072	-0.0055	1.241
1064	9.4051	25.0257	-0.000158	24.0057	-0.0055	1.242
1066	9.40422	25.0248	-0.000158	24.007	-0.0054	1.242
1068	9.40375	25.0236	-0.000161	24.0095	-0.0055	1.241
1070	9.4041	25.026	-0.000157	24.0073	-0.0055	1.241
1072	9.40435	25.0258	-0.000152	24.0058	-0.0055	1.24
1074	9.40501	25.0263	-0.000155	24.0065	-0.0055	1.24
1076	9.40428	25.0265	-0.000156	24.0063	-0.0055	1.24
1078	9.404	25.029	-0.000156	24.0042	-0.0055	1.24
1080	9.40464	25.0287	-0.000157	24.0032	-0.0055	1.24
1082	9.40563	25.0284	-0.00016	24.0027	-0.0054	1.241
1084	9.40713	25.029	-0.000157	24.003	-0.0055	1.241
1086	9.40844	25.0293	-0.000158	24.0017	-0.0055	1.241
1088	9.41028	25.0271	-0.000161	24.0019	-0.0055	1.241
1090	9.41108	25.0266	-0.000161	24.0023	-0.0055	1.241
1092	9.41202	25.0265	-0.000158	24.0036	-0.0055	1.241
1094	9.41388	25.025	-0.00016	24.0056	-0.0054	1.241
1096	9.4157	25.0248	-0.000158	24.0044	-0.0055	1.241
1098	9.41681	25.0251	-0.000158	24.0067	-0.0054	1.241
1100	9.41823	25.0259	-0.000157	24.0064	-0.0055	1.241
1102	9.41897	25.0254	-0.000161	24.0081	-0.0055	1.24
1104	9.41965	25.0262	-0.000158	24.0068	-0.0054	1.241
1106	9.42006	25.025	-0.000161	24.0061	-0.0054	1.24
1108	9.41881	25.0253	-0.000157	24.0079	-0.0054	1.24
1110	9.41732	25.0258	-0.000158	24.0076	-0.0054	1.241
@6	10	20
1112	9.41503	25.0256	-0.000157	24.0077	-0.0055	1.24
1114	9.41119	25.0258	-0.00016	24.0081	-0.0055	1.24
1116	9.40279	25.0275	-0.000158	24.0068	-0.0055	1.239
1118	9.39425	25.0279	-0.000157	24.0062	-0.0055	1.239
1120	9.38912	25.0287	-0.000159	24.0063	-0.0055	1.24
1122	9.38641	25.029	-0.000161	24.007	-0.0054	1.24
1124	9.38432	25.0283	-0.000155	24.006	-0.0054	1.24
1126	9.38175	25.0301	-0.000155	24.0059	-0.0055	1.241
1128	9.38055	25.0294	-0.000159	24.0074	-0.0055	1.242
1130	9.37917	25.029	-0.000163	24.0066	-0.0055	1.242
1132	9.37852	25.0297	-0.000161	24.0047	-0.0055	1.242
1134	9.38103	25.0298	-0.000163	24.0031	-0.0055	1.242
1136	9.38647	25.0294	-0.00016	24.0056	-0.0055	1.242
1138	9.39134	25.0269	-0.000161	24.006	-0.0055	1.243
1140	9.39618	25.027	-0.000162	24.007	-0.0055	1.243
1142	9.39916	25.028	-0.000161	24.0066	-0.0055	1.242
1144	9.40133	25.0267	-0.00016	24.0073	-0.0055	1.242
1146	9.40373	25.0269	-0.000159	24.0075	-0.0054	1.241
1148	9.40471	25.0256	-0.000158	24.0088	-0.0054	1.241
1150	9.40523	25.0262	-0.000158	24.0071	-0.0055	1.242
1152	9.40675	25.0291	-0.000158	24.0044	-0.0055	1.24
1154	9.40751	25.0297	-0.000157	24.0036	-0.0055	1.24
1156	9.40725	25.0282	-0.000159	24.005	-0.0055	1.24
1158	9.40768	25.0284	-0.000157	24.0062	-0.0055	1.241
1160	9.40846	25.0273	-0.000162	24.0089	-0.0055	1.241
1162	9.40938	25.0273	-0.000159	24.008	-0.0055	1.241
1164	9.41279	25.0278	-0.000159	24.0066	-0.0054	1.24
1166	9.41835	25.0284	-0.000159	24.0073	-0.0055	1.24
1168	9.42216	25.0275	-0.00016	24.0058	-0.0055	1.24
1170	9.42303	25.0273	-0.000161	24.0074	-0.0055	1.24
1172	9.42307	25.0283	-0.000162	24.0055	-0.0055	1.241
1174	9.42319	25.0286	-0.00016	24.0052	-0.0055	1.241
1176	9.42192	25.0293	-0.000159	24.0062	-0.0055	1.241
1178	9.42044	25.0308	-0.000162	24.0037	-0.0055	1.24
1180	9.4184	25.0293	-0.000162	24.0018	-0.0054	1.241
1182	9.41546	25.0302	-0.000162	24.003	-0.0055	1.241
1184	9.41255	25.0304	-0.000155	24.0026	-0.0055	1.241
1186	9.40927	25.0286	-0.000158	24.0035	-0.0055	1.241
1188	9.40741	25.0305	-0.000161	24.0019	-0.0055	1.241
1190	9.40621	25.0294	-0.000161	24.0039	-0.0055	1.242
1192	9.40503	25.0297	-0.000164	24.0053	-0.0055	1.242
1194	9.40475	25.0319	-0.000161	24.0031	-0.0055	1.242
1196	9.40488	25.0315	-0.000158	24.0026	-0.0055	1.241
1198	9.40604	25.0304	-0.000161	24.0019	-0.0055	1.241
1200	9.40597	25.0293	-0.000157	24.0039	-0.0055	1.24
1202	9.40538	25.0281	-0.000156	24.0055	-0.0055	1.241
1204	9.40511	25.029	-0.000161	24.0051	-0.0055	1.241
1206	9.40555	25.0289	-0.000159	24.006	-0.0054	1.241
1208	9.40672	25.0307	-0.000157	24.0053	-0.0055	1.241
1210	9.40705	25.0317	-0.000158	24.0036	-0.0054	1.241
1212	9.40806	25.031	-0.00016	24.0072	-0.0055	1.242
1214	9.40994	25.029	-0.00016	24.0095	-0.0055	1.242
1216	9.41096	25.0326	-0.000159	24.0054	-0.0055	1.241
1218	9.41042	25.0354	-0.00016	24.0039	-0.0055	1.241
1220	9.40918	25.0361	-0.000164	24.0027	-0.0054	1.242
1222	9.40685	25.0344	-0.000159	24.002	-0.0055	1.241
1224	9.40287	25.0329	-0.000158	24.0032	-0.0055	1.242
1226	9.40036	25.0339	-0.000159	24.0035	-0.0055	1.241
1228	9.39875	25.0331	-0.000157	24.0039	-0.0055	1.241
1230	9.39958	25.0344	-0.000156	24.0023	-0.0055	1.241
1232	9.3996	25.0339	-0.000157	24.002	-0.0055	1.24
1234	9.40063	25.034	-0.000157	24.0028	-0.0055	1.241
1236	9.40164	25.0338	-0.000158	24.0019	-0.0055	1.242
1238	9.40161	25.0352	-0.000159	24.0018	-0.0055	1.241
1240	9.4016	25.0332	-0.000156	23.9998	-0.0055	1.241
1242	9.40123	25.0331	-0.000157	24.0013	-0.0055	1.241
1244	9.40085	25.0309	-0.00016	24.003	-0.0054	1.241
1246	9.40174	25.0309	-0.000161	24.003	-0.0054	1.24
1248	9.40232	25.0289	-0.000159	24.0039	-0.0054	1.241
1250	9.40321	25.0273	-0.00016	24.0069	-0.0054	1.241
1252	9.4043	25.0283	-0.000158	24.008	-0.0054	1.241
1254	9.40435	25.0268	-0.000157	24.0084	-0.0055	1.241
1256	9.40504	25.0261	-0.000156	24.0082	-0.0055	1.241
1258	9.40631	25.0261	-0.000158	24.0089	-0.0055	1.24
1260	9.40681	25.0259	-0.000161	24.0078	-0.0055	1.241
1262	9.40809	25.0259	-0.000155	24.0063	-0.0055	1.241
1264	9.40996	25.0262	-0.000158	24.0067	-0.0055	1.241
1266	9.41152	25.0266	-0.000159	24.0061	-0.0055	1.241
1268	9.41381	25.0249	-0.00016	24.0058	-0.0055	1.241
1270	9.41517	25.0257	-0.000156	24.0056	-0.0055	1.241
1272	9.41647	25.0249	-0.000156	24.0064	-0.0055	1.241
1274	9.41628	25.0238	-0.00016	24.0049	-0.0055	1.241
1276	9.41536	25.0235	-0.000156	24.0058	-0.0055	1.24
1278	9.41611	25.0232	-0.000155	24.0064	-0.0054	1.241
1280	9.41737	25.0242	-0.000157	24.0066	-0.0054	1.241
1282	9.41774	25.023	-0.000159	24.0082	-0.0055	1.242
1284	9.4186	25.0237	-0.000157	24.0071	-0.0055	1.242
1286	9.41695	25.024	-0.00016	24.0061	-0.0055	1.241
1288	9.41364	25.0244	-0.000161	24.0055	-0.0055	1.241
1290	9.41065	25.025	-0.000159	24.0032	-0.0055	1.241
1292	9.40742	25.0221	-0.000157	24.0061	-0.0055	1.242
1294	9.40454	25.0241	-0.000159	24.0057	-0.0055	1.241
1296	9.40392	25.0229	-0.000157	24.0041	-0.0055	1.242
1298	9.4053	25.0225	-0.00016	24.006	-0.0055	1.241
1300	9.40701	25.0246	-0.000158	24.007	-0.0055	1.241
1302	9.40847	25.0247	-0.000156	24.0058	-0.0055	1.241
1304	9.40795	25.0253	-0.00016	24.0042	-0.0054	1.242
1306	9.40728	25.0253	-0.000159	24.0061	-0.0055	1.242
1308	9.40658	25.0262	-0.000159	24.0064	-0.0054	1.241
1310	9.40599	25.0265	-0.000161	24.007	-0.0054	1.242
1312	9.40551	25.0269	-0.00016	24.0071	-0.0054	1.241
1314	9.40573	25.0278	-0.000157	24.0055	-0.0054	1.241
1316	9.40709	25.0265	-0.000158	24.0068	-0.0055	1.242
1318	9.40764	25.0267	-0.000157	24.0076	-0.0055	1.242
1320	9.4087	25.0259	-0.000159	24.0073	-0.0054	1.241
@7	10	20
1322	9.41016	25.0262	-0.00016	24.0057	-0.0055	1.24
1324	9.40765	25.0259	-0.00016	24.006	-0.0055	1.241
1326	9.40043	25.0261	-0.000157	24.0056	-0.0054	1.241
1328	9.39222	25.0277	-0.00016	24.0044	-0.0055	1.24
1330	9.38591	25.0266	-0.000157	24.0044	-0.0055	1.24
1332	9.38277	25.0271	-0.000158	24.0046	-0.0055	1.241
1334	9.37965	25.0263	-0.000158	24.0051	-0.0054	1.241
1336	9.37691	25.0271	-0.000158	24.0057	-0.0055	1.242
1338	9.37534	25.0256	-0.00016	24.0059	-0.0054	1.241
1340	9.3729	25.0245	-0.000158	24.0065	-0.0055	1.242
1342	9.37084	25.0262	-0.000158	24.0058	-0.0055	1.242
1344	9.37028	25.0263	-0.000161	24.0069	-0.0054	1.242
1346	9.37351	25.027	-0.000162	24.0045	-0.0054	1.243
1348	9.37819	25.0286	-0.000158	24.0045	-0.0055	1.244
1350	9.38222	25.0269	-0.000161	24.0057	-0.0055	1.243
1352	9.38508	25.0263	-0.000159	24.006	-0.0055	1.243
1354	9.39013	25.0258	-0.000161	24.007	-0.0055	1.243
1356	9.39541	25.0253	-0.000161	24.0076	-0.0054	1.242
1358	9.40021	25.0263	-0.000158	24.0068	-0.0055	1.242
1360	9.40298	25.0255	-0.000159	24.0065	-0.0055	1.242
1362	9.40383	25.0244	-0.000157	24.0074	-0.0055	1.241
1364	9.40509	25.024	-0.000156	24.0062	-0.0054	1.241
1366	9.40711	25.0253	-0.000156	24.004	-0.0055	1.241
1368	9.40734	25.0281	-0.000154	24.0042	-0.0055	1.242
1370	9.407	25.029	-0.000156	24.0046	-0.0055	1.241
1372	9.40673	25.0311	-0.000155	24.0024	-0.0055	1.241
1374	9.40648	25.0309	-0.000156	24.0026	-0.0055	1.242
1376	9.40626	25.0308	-0.000155	24.006	-0.0055	1.241
1378	9.40521	25.0319	-0.000157	24.0051	-0.0054	1.241
1380	9.4033	25.0331	-0.000157	24.0025	-0.0055	1.242
1382	9.40166	25.032	-0.000161	24.0035	-0.0055	1.242
1384	9.39986	25.0326	-0.000161	24.0022	-0.0054	1.242
1386	9.39714	25.0338	-0.000156	24.0016	-0.0054	1.241
1388	9.3956	25.0324	-0.000159	24.002	-0.0055	1.241
1390	9.39487	25.0311	-0.000158	24.0037	-0.0054	1.241
1392	9.39562	25.0301	-0.000157	24.0039	-0.0054	1.242
1394	9.39613	25.0287	-0.000156	24.005	-0.0055	1.242
1396	9.39706	25.0271	-0.000158	24.0064	-0.0055	1.241
1398	9.39851	25.0258	-0.000158	24.0064	-0.0055	1.241
1400	9.399	25.0255	-0.000156	24.0068	-0.0055	1.241
1402	9.40069	25.0259	-0.000158	24.0065	-0.0054	1.241
1404	9.40159	25.0271	-0.000159	24.005	-0.0055	1.241
1406	9.40291	25.0258	-0.000155	24.0062	-0.0055	1.241
1408	9.40441	25.0268	-0.000158	24.0045	-0.0055	1.24
1410	9.40625	25.0268	-0.000159	24.0042	-0.0054	1.241
1412	9.40652	25.0271	-0.000157	24.004	-0.0055	1.24
1414	9.40665	25.0279	-0.000158	24.003	-0.0055	1.241
1416	9.40757	25.028	-0.00016	24.0023	-0.0055	1.241
1418	9.40848	25.0272	-0.000159	24.0031	-0.0055	1.241
1420	9.40865	25.0256	-0.000158	24.0034	-0.0054	1.241
1422	9.40918	25.0253	-0.000158	24.0044	-0.0054	1.241
1424	9.40761	25.0249	-0.000155	24.0073	-0.0055	1.241
1426	9.40794	25.0231	-0.000158	24.0067	-0.0055	1.241
1428	9.4064	25.0251	-0.000158	24.0052	-0.0055	1.24
1430	9.40429	25.0257	-0.000159	24.0064	-0.0055	1.24
1432	9.40116	25.0239	-0.000159	24.0059	-0.0054	1.241
1434	9.3966	25.0227	-0.000159	24.0076	-0.0055	1.242
1436	9.39417	25.0227	-0.000162	24.0074	-0.0055	1.241
1438	9.39277	25.0233	-0.000157	24.0065	-0.0055	1.24
1440	9.39132	25.0228	-0.00016	24.0071	-0.0055	1.241
1442	9.39077	25.0231	-0.000161	24.0063	-0.0055	1.241
1444	9.39185	25.0219	-0.000161	24.0065	-0.0055	1.242
1446	9.39325	25.0214	-0.000162	24.0062	-0.0055	1.241
1448	9.39533	25.0219	-0.00016	24.0055	-0.0055	1.24
1450	9.39623	25.0213	-0.000157	24.0061	-0.0055	1.241
1452	9.39741	25.0207	-0.000159	24.0069	-0.0055	1.242
1454	9.39991	25.0222	-0.00016	24.0065	-0.0056	1.242
1456	9.40406	25.024	-0.000155	24.0061	-0.0055	1.242
1458	9.40662	25.0261	-0.000157	24.0043	-0.0055	1.242
1460	9.40675	25.0296	-0.000161	24.0029	-0.0055	1.241
1462	9.40596	25.028	-0.000158	24.0041	-0.0055	1.241
1464	9.40563	25.0272	-0.000156	24.0045	-0.0055	1.24
1466	9.40567	25.0277	-0.000159	24.0046	-0.0054	1.241
1468	9.4053	25.0299	-0.000158	24.0026	-0.0055	1.241
1470	9.40417	25.0294	-0.000157	24.0047	-0.0055	1.241
1472	9.40283	25.0288	-0.000159	24.0068	-0.0054	1.241
1474	9.40235	25.0283	-0.000158	24.0058	-0.0054	1.241
1476	9.40239	25.0298	-0.000154	24.0059	-0.0055	1.241
1478	9.4026	25.0296	-0.000158	24.0053	-0.0055	1.242
1480	9.40227	25.0322	-0.000163	24.0035	-0.0055	1.242
1482	9.40314	25.0335	-0.00016	24.0039	-0.0055	1.241
1484	9.40395	25.0328	-0.000159	24.0067	-0.0055	1.242
1486	9.40597	25.033	-0.00016	24.0031	-0.0055	1.242
1488	9.40826	25.0328	-0.000158	24.0034	-0.0055	1.241
1490	9.40752	25.0293	-0.000159	24.0065	-0.0054	1.241
1492	9.40669	25.0293	-0.000158	24.0066	-0.0055	1.242
1494	9.40566	25.0316	-0.000157	24.0059	-0.0055	1.241
1496	9.40293	25.0312	-0.000158	24.0063	-0.0055	1.242
1498	9.39942	25.0331	-0.000156	24.0027	-0.0055	1.242
1500	9.39605	25.0326	-0.000154	24.0034	-0.0055	1.24
1502	9.39424	25.032	-0.000155	24.0034	-0.0055	1.241
1504	9.39339	25.031	-0.00016	24.0048	-0.0055	1.241
1506	9.39216	25.0288	-0.00016	24.0073	-0.0055	1.242
1508	9.39222	25.0311	-0.000155	24.0047	-0.0055	1.241
1510	9.39282	25.029	-0.000156	24.0066	-0.0054	1.24
1512	9.39418	25.029	-0.000161	24.0052	-0.0054	1.241
1514	9.39482	25.0291	-0.000157	24.0039	-0.0055	1.241
1516	9.39659	25.0287	-0.000158	24.0052	-0.0055	1.241
1518	9.4005	25.0312	-0.000161	24.0022	-0.0054	1.241
1520	9.40334	25.0284	-0.000159	24.005	-0.0055	1.24
1522	9.40581	25.0266	-0.000159	24.008	-0.0055	1.241
1524	9.40673	25.0269	-0.000162	24.0071	-0.0055	1.241
1526	9.40695	25.0285	-0.000159	24.0044	-0.0055	1.241
1528	9.40524	25.0295	-0.000156	24.0023	-0.0055	1.241
1530	9.40327	25.0288	-0.000158	24.0035	-0.0055	1.241
@8	10	20
1532	9.40143	25.0286	-0.000159	24.0043	-0.0055	1.241
1534	9.39646	25.0275	-0.000155	24.0066	-0.0056	1.239
1536	9.38915	25.0276	-0.000158	24.0053	-0.0055	1.24
1538	9.37977	25.027	-0.000159	24.0069	-0.0055	1.24
1540	9.37372	25.0298	-0.000159	24.0042	-0.0055	1.24
1542	9.37062	25.0317	-0.00016	24.0032	-0.0055	1.24
1544	9.36874	25.0326	-0.00016	24.0029	-0.0055	1.241
1546	9.36631	25.0328	-0.00016	24.0041	-0.0055	1.241
1548	9.36457	25.0299	-0.000158	24.0066	-0.0055	1.241
1550	9.36349	25.0324	-0.000159	24.005	-0.0055	1.242
1552	9.36247	25.033	-0.000158	24.0066	-0.0055	1.241
1554	9.36469	25.0364	-0.00016	24.0042	-0.0055	1.242
1556	9.36948	25.0376	-0.000162	24.0007	-0.0054	1.243
1558	9.37516	25.0386	-0.000163	24.0023	-0.0055	1.243
1560	9.38041	25.0341	-0.000159	24.0062	-0.0054	1.242
1562	9.3828	25.0357	-0.000158	24.0065	-0.0055	1.242
1564	9.3847	25.0357	-0.000157	24.0075	-0.0055	1.242
1566	9.38667	25.0353	-0.000159	24.0051	-0.0055	1.241
1568	9.38833	25.0377	-0.000158	24.0031	-0.0055	1.241
1570	9.39089	25.0354	-0.000161	24.0039	-0.0055	1.241
1572	9.39239	25.0345	-0.000158	24.005	-0.0055	1.24
1574	9.39484	25.0326	-0.000158	24.0063	-0.0055	1.241
1576	9.39609	25.0327	-0.000154	24.0062	-0.0055	1.241
1578	9.39615	25.0342	-0.000158	24.0047	-0.0055	1.241
1580	9.39748	25.0353	-0.000158	24.0016	-0.0055	1.241
1582	9.39842	25.035	-0.000153	24.0039	-0.0055	1.24
1584	9.39895	25.0328	-0.000157	24.0025	-0.0055	1.24
1586	9.39869	25.0307	-0.000156	24.0048	-0.0055	1.24
1588	9.39757	25.03	-0.000159	24.0065	-0.0055	1.24
1590	9.39657	25.03	-0.000158	24.006	-0.0055	1.24
1592	9.39644	25.0293	-0.000158	24.0065	-0.0055	1.24
1594	9.39703	25.0327	-0.000157	24.0047	-0.0055	1.24
1596	9.39779	25.0338	-0.000156	24.0024	-0.0055	1.24
1598	9.39963	25.0318	-0.000157	24.0033	-0.0054	1.239
1600	9.40181	25.0317	-0.00016	24.0045	-0.0055	1.24
1602	9.40506	25.0317	-0.000158	24.0021	-0.0054	1.24
1604	9.40778	25.0301	-0.00016	24.0046	-0.0055	1.24
1606	9.40855	25.0286	-0.000158	24.0062	-0.0055	1.242
1608	9.40894	25.0287	-0.000158	24.0064	-0.0055	1.241
1610	9.40824	25.0284	-0.000158	24.0073	-0.0055	1.241
1612	9.40538	25.0299	-0.000161	24.0054	-0.0055	1.241
1614	9.40285	25.0314	-0.000158	24.002	-0.0055	1.241
1616	9.40032	25.0312	-0.00016	24.0034	-0.0055	1.241
1618	9.39761	25.0284	-0.000159	24.0061	-0.0055	1.241
1620	9.39589	25.028	-0.000156	24.0052	-0.0054	1.241
1622	9.39489	25.0274	-0.000157	24.0069	-0.0055	1.241
1624	9.39391	25.0291	-0.000159	24.0042	-0.0055	1.241
1626	9.39313	25.0299	-0.000158	24.0049	-0.0055	1.241
1628	9.39399	25.0312	-0.000157	24.0033	-0.0055	1.241
1630	9.39621	25.0277	-0.00016	24.0061	-0.0055	1.241
1632	9.39729	25.0282	-0.000158	24.0065	-0.0055	1.24
1634	9.39781	25.0293	-0.000158	24.0064	-0.0055	1.241
1636	9.39739	25.0309	-0.000159	24.0041	-0.0055	1.24
1638	9.39946	25.0304	-0.000158	24.0034	-0.0054	1.24
1640	9.41088	25.0301	-0.000157	24.0034	-0.0055	1.241
1642	9.42358	25.029	-0.000159	24.0035	-0.0055	1.241
1644	9.43296	25.0253	-0.00016	24.0071	-0.0055	1.241
1646	9.43837	25.027	-0.000159	24.0062	-0.0056	1.241
1648	9.44105	25.0276	-0.000158	24.0058	-0.0055	1.24
1650	9.44106	25.0295	-0.000159	24.0025	-0.0055	1.241
1652	9.43857	25.0296	-0.00016	24.002	-0.0055	1.241
1654	9.43509	25.0283	-0.000157	24.0033	-0.0055	1.241
1656	9.43207	25.0277	-0.000157	24.0026	-0.0055	1.241
1658	9.42895	25.025	-0.000158	24.0075	-0.0055	1.241
1660	9.42586	25.0264	-0.000157	24.0062	-0.0055	1.24
1662	9.42346	25.0277	-0.000158	24.0054	-0.0054	1.24
1664	9.42236	25.0252	-0.000159	24.0066	-0.0054	1.24
1666	9.41988	25.027	-0.00016	24.0034	-0.0054	1.24
1668	9.41743	25.028	-0.000161	24.0054	-0.0054	1.241
1670	9.41416	25.0299	-0.00016	24.0024	-0.0054	1.24
1672	9.41193	25.0267	-0.000155	24.0044	-0.0055	1.241
1674	9.40937	25.0272	-0.00016	24.0056	-0.0054	1.24
1676	9.40718	25.0287	-0.000163	24.0056	-0.0054	1.24
1678	9.40563	25.028	-0.000161	24.0063	-0.0054	1.24
1680	9.40457	25.0291	-0.00016	24.0034	-0.0055	1.24
1682	9.40477	25.0276	-0.000156	24.0059	-0.0054	1.24
1684	9.40334	25.0277	-0.000158	24.0041	-0.0055	1.24
1686	9.40234	25.0278	-0.000159	24.0028	-0.0055	1.24
1688	9.40174	25.0263	-0.000157	24.0047	-0.0055	1.24
1690	9.40155	25.0257	-0.00016	24.006	-0.0055	1.241
1692	9.40156	25.026	-0.000156	24.0061	-0.0054	1.241
1694	9.40104	25.0267	-0.000161	24.0043	-0.0055	1.241
1696	9.40254	25.0249	-0.00016	24.0076	-0.0055	1.241
1698	9.40258	25.0253	-0.000155	24.0054	-0.0054	1.241
1700	9.40237	25.0277	-0.000157	24.0029	-0.0055	1.24
1702	9.40353	25.0271	-0.000157	24.0034	-0.0055	1.24
1704	9.40538	25.0257	-0.000158	24.0057	-0.0055	1.24
1706	9.4056	25.0266	-0.000156	24.0044	-0.0055	1.24
1708	9.40564	25.0266	-0.000158	24.006	-0.0054	1.241
1710	9.40711	25.0244	-0.000161	24.0059	-0.0055	1.242
1712	9.40709	25.0274	-0.000158	24.0034	-0.0055	1.242
1714	9.40508	25.0265	-0.000156	24.0059	-0.0055	1.24
1716	9.40479	25.0283	-0.000157	24.0048	-0.0054	1.241
1718	9.40398	25.0291	-0.000156	24.0036	-0.0054	1.24
1720	9.40303	25.0294	-0.000161	24.0039	-0.0054	1.241
1722	9.40293	25.03	-0.000158	24.0054	-0.0055	1.24
1724	9.40261	25.0304	-0.000159	24.0065	-0.0055	1.24
1726	9.40094	25.031	-0.000159	24.0079	-0.0055	1.24
1728	9.40012	25.0318	-0.000157	24.0045	-0.0055	1.241
1730	9.40157	25.0332	-0.000157	24.0036	-0.0055	1.241
1732	9.40199	25.0314	-0.00016	24.0028	-0.0055	1.242
1734	9.40256	25.031	-0.000159	24.0055	-0.0055	1.241
1736	9.4034	25.0312	-0.000156	24.0037	-0.0054	1.24
1738	9.40241	25.0312	-0.000158	24.0049	-0.0055	1.24
1740	9.40085	25.0303	-0.000157	24.0044	-0.0055	1.241
@9	10	20
1742	9.39912	25.0312	-0.000162	24.0029	-0.0055	1.241
1744	9.39442	25.0296	-0.000158	24.0039	-0.0055	1.241
1746	9.38568	25.0287	-0.00016	24.0061	-0.0055	1.241
1748	9.377	25.0292	-0.000158	24.0078	-0.0055	1.24
1750	9.37121	25.0291	-0.000157	24.0083	-0.0055	1.24
1752	9.36723	25.0315	-0.000157	24.0044	-0.0055	1.24
1754	9.36437	25.0328	-0.000155	24.0018	-0.0055	1.242
1756	9.36273	25.0332	-0.000161	24.0023	-0.0056	1.242
1758	9.3606	25.0339	-0.000164	24.0022	-0.0055	1.243
1760	9.35747	25.0321	-0.000162	24.0052	-0.0055	1.243
1762	9.35374	25.0293	-0.00016	24.0066	-0.0056	1.243
1764	9.35321	25.0303	-0.00016	24.0073	-0.0055	1.243
1766	9.35634	25.0302	-0.000164	24.0064	-0.0055	1.243
1768	9.36348	25.0329	-0.000161	24.0039	-0.0055	1.243
1770	9.37085	25.0313	-0.00016	24.0036	-0.0055	1.243
1772	9.37659	25.033	-0.000159	24.0048	-0.0055	1.243
1774	9.38037	25.0305	-0.000156	24.0047	-0.0055	1.243
1776	9.38434	25.0313	-0.00016	24.0047	-0.0055	1.242
1778	9.38782	25.0316	-0.00016	24.0063	-0.0055	1.241
1780	9.39005	25.0338	-0.00016	24.0038	-0.0055	1.241
1782	9.3908	25.034	-0.000157	24.0021	-0.0055	1.242
1784	9.39214	25.0347	-0.000158	24.0036	-0.0055	1.242
1786	9.39295	25.0343	-0.000156	24.0031	-0.0055	1.242
1788	9.39354	25.0319	-0.000156	24.006	-0.0055	1.242
1790	9.39212	25.0312	-0.00016	24.0069	-0.0055	1.241
1792	9.39094	25.0329	-0.000161	24.0066	-0.0055	1.241
1794	9.39235	25.0333	-0.000161	24.0028	-0.0054	1.241
1796	9.39505	25.034	-0.000159	24.0043	-0.0054	1.241
1798	9.3977	25.0324	-0.000156	24.0028	-0.0055	1.24
1800	9.39901	25.0296	-0.000155	24.0068	-0.0055	1.24
1802	9.40069	25.0289	-0.000157	24.006	-0.0054	1.241
1804	9.40276	25.0294	-0.00016	24.0055	-0.0055	1.241
1806	9.40503	25.0315	-0.000161	24.0037	-0.0055	1.241
1808	9.40622	25.0318	-0.000156	24.0024	-0.0055	1.241
1810	9.40731	25.0281	-0.000158	24.0054	-0.0055	1.24
1812	9.40885	25.0272	-0.000156	24.005	-0.0055	1.24
1814	9.40855	25.0273	-0.00016	24.0075	-0.0055	1.24
1816	9.40962	25.0289	-0.000156	24.0027	-0.0055	1.239
1818	9.40897	25.0271	-0.000156	24.0036	-0.0055	1.241
1820	9.40825	25.0284	-0.000158	24.0037	-0.0055	1.241
1822	9.40787	25.0271	-0.000159	24.0055	-0.0054	1.241
1824	9.40642	25.0288	-0.000157	24.0058	-0.0055	1.241
1826	9.40605	25.0283	-0.000157	24.006	-0.0055	1.241
1828	9.40723	25.0296	-0.000157	24.0052	-0.0055	1.24
1830	9.40892	25.0309	-0.000159	24.0031	-0.0054	1.24
1832	9.40953	25.0316	-0.000158	24.0035	-0.0055	1.24
1834	9.40911	25.0331	-0.000159	24.0028	-0.0055	1.24
1836	9.40813	25.0302	-0.000159	24.0056	-0.0055	1.24
1838	9.4064	25.0286	-0.000157	24.0058	-0.0055	1.24
1840	9.40504	25.0294	-0.000159	24.0074	-0.0055	1.24
1842	9.4036	25.0309	-0.000154	24.0056	-0.0055	1.24
1844	9.40328	25.0327	-0.000154	24.0022	-0.0055	1.241
1846	9.40388	25.0311	-0.000159	24.0032	-0.0055	1.241
1848	9.40581	25.0296	-0.00016	24.005	-0.0055	1.241
1850	9.40878	25.0301	-0.000158	24.0064	-0.0055	1.241
1852	9.4088	25.0313	-0.00016	24.006	-0.0055	1.241
1854	9.40676	25.0345	-0.00016	24.0028	-0.0055	1.241
1856	9.40452	25.034	-0.000161	24.0028	-0.0055	1.242
1858	9.40295	25.0343	-0.00016	24.0031	-0.0055	1.242
1860	9.40125	25.0324	-0.000155	24.0061	-0.0055	1.241
1862	9.39996	25.0319	-0.000154	24.0056	-0.0055	1.241
1864	9.39771	25.0315	-0.000154	24.0065	-0.0054	1.241
1866	9.39483	25.0322	-0.000159	24.0036	-0.0054	1.241
1868	9.39296	25.0319	-0.000162	24.0036	-0.0055	1.241
1870	9.39233	25.0326	-0.00016	24.0032	-0.0055	1.241
1872	9.39222	25.0317	-0.000159	24.0046	-0.0055	1.241
1874	9.39196	25.0301	-0.000158	24.0061	-0.0055	1.241
1876	9.39158	25.0308	-0.000159	24.005	-0.0055	1.242
1878	9.39178	25.0309	-0.00016	24.0038	-0.0055	1.241
1880	9.39158	25.0287	-0.00016	24.0071	-0.0055	1.241
1882	9.3919	25.0287	-0.000159	24.0068	-0.0055	1.241
1884	9.39366	25.0304	-0.000162	24.0049	-0.0055	1.242
1886	9.39513	25.0317	-0.000155	24.005	-0.0055	1.241
1888	9.3964	25.0292	-0.000157	24.0038	-0.0055	1.242
1890	9.39841	25.0286	-0.000157	24.006	-0.0055	1.241
1892	9.4004	25.0295	-0.000156	24.006	-0.0055	1.241
1894	9.40143	25.0314	-0.000159	24.004	-0.0055	1.241
1896	9.40118	25.032	-0.000158	24.0025	-0.0054	1.242
1898	9.40116	25.0289	-0.00016	24.0026	-0.0055	1.242
1900	9.40148	25.0289	-0.000156	24.0065	-0.0055	1.242
1902	9.40012	25.0295	-0.000162	24.0063	-0.0055	1.242
1904	9.39755	25.0312	-0.000159	24.0039	-0.0055	1.242
1906	9.39268	25.0307	-0.000158	24.0034	-0.0055	1.241
1908	9.38898	25.0301	-0.00016	24.004	-0.0055	1.242
1910	9.38787	25.0307	-0.000162	24.0042	-0.0054	1.242
1912	9.38754	25.0284	-0.00016	24.007	-0.0055	1.242
1914	9.38925	25.028	-0.00016	24.006	-0.0055	1.241
1916	9.39086	25.0313	-0.000159	24.0035	-0.0055	1.242
1918	9.39127	25.0315	-0.000156	24.0026	-0.0054	1.242
1920	9.39377	25.0321	-0.00016	24.0026	-0.0054	1.242
1922	9.39628	25.0284	-0.000159	24.006	-0.0055	1.241
1924	9.39894	25.0287	-0.000159	24.0059	-0.0055	1.241
1926	9.40138	25.0285	-0.00016	24.0051	-0.0055	1.241
1928	9.40415	25.0317	-0.000158	24.0021	-0.0055	1.242
1930	9.40522	25.0303	-0.000156	24.0034	-0.0055	1.241
1932	9.40494	25.0312	-0.000157	24.0031	-0.0055	1.241
1934	9.4048	25.0297	-0.000158	24.0049	-0.0055	1.241
1936	9.40348	25.0281	-0.000155	24.0071	-0.0055	1.241
1938	9.40162	25.0279	-0.000159	24.0065	-0.0055	1.241
1940	9.39829	25.0282	-0.000158	24.0058	-0.0055	1.242
1942	9.3961	25.0298	-0.000159	24.0045	-0.0055	1.242
1944	9.39398	25.0275	-0.000159	24.0036	-0.0055	1.241
1946	9.3911	25.0274	-0.000159	24.0037	-0.0055	1.241
1948	9.38773	25.0285	-0.000159	24.0019	-0.0055	1.241
1950	9.38504	25.0256	-0.000158	24.0061	-0.0055	1.241
@10	10	20
1952	9.38399	25.024	-0.00016	24.0058	-0.0055	1.241
1954	9.38324	25.0239	-0.000158	24.0057	-0.0054	1.24
1956	9.37922	25.0237	-0.000157	24.0077	-0.0054	1.239
1958	9.37496	25.0226	-0.000157	24.0066	-0.0055	1.239
1960	9.37158	25.0244	-0.000157	24.0052	-0.0054	1.24
1962	9.37024	25.0252	-0.000156	24.0034	-0.0055	1.24
1964	9.36798	25.026	-0.000155	24.0024	-0.0054	1.241
1966	9.36727	25.0244	-0.000159	24.003	-0.0055	1.241
1968	9.36679	25.0249	-0.000161	24.0023	-0.0055	1.242
1970	9.36638	25.0238	-0.000159	24.0033	-0.0054	1.242
1972	9.36712	25.024	-0.000158	24.0034	-0.0055	1.242
1974	9.36928	25.022	-0.000159	24.0047	-0.0055	1.242
1976	9.37479	25.0193	-0.000161	24.005	-0.0055	1.243
1978	9.38153	25.0222	-0.000162	24.0033	-0.0055	1.243
1980	9.38688	25.0207	-0.000161	24.0073	-0.0055	1.243
1982	9.39046	25.0232	-0.000162	24.0048	-0.0055	1.242
1984	9.39435	25.0238	-0.000161	24.0038	-0.0055	1.241
1986	9.39731	25.0251	-0.00016	24.0021	-0.0055	1.241
1988	9.39871	25.0241	-0.00016	24.0046	-0.0055	1.242
1990	9.4009	25.0201	-0.00016	24.0094	-0.0055	1.241
1992	9.40262	25.0219	-0.000158	24.0062	-0.0055	1.241
1994	9.40386	25.0211	-0.000156	24.0086	-0.0055	1.24
1996	9.40408	25.0215	-0.000158	24.0068	-0.0055	1.241
1998	9.40482	25.0231	-0.000158	24.0027	-0.0055	1.242
2000	9.4047	25.0242	-0.00016	24.0029	-0.0055	1.243
2002	9.40381	25.0228	-0.000156	24.0057	-0.0055	1.242
2004	9.40324	25.0231	-0.000156	24.0028	-0.0055	1.242
2006	9.40299	25.0217	-0.000158	24.0048	-0.0055	1.241
2008	9.40158	25.0195	-0.000159	24.0059	-0.0055	1.241
2010	9.40103	25.0222	-0.000159	24.0042	-0.0055	1.241
2012	9.40174	25.022	-0.000159	24.004	-0.0054	1.241
2014	9.40262	25.024	-0.000159	24.0028	-0.0054	1.241
2016	9.40131	25.0247	-0.000157	24.0011	-0.0055	1.242
2018	9.40068	25.0234	-0.00016	24.003	-0.0055	1.242
2020	9.40074	25.0229	-0.000159	24.004	-0.0055	1.242
2022	9.40075	25.0212	-0.000161	24.0054	-0.0055	1.241
2024	9.40188	25.0204	-0.000162	24.0063	-0.0055	1.241
2026	9.40242	25.0204	-0.000155	24.0068	-0.0055	1.241
2028	9.40212	25.0202	-0.000158	24.0066	-0.0055	1.241
2030	9.40172	25.0207	-0.000154	24.0052	-0.0055	1.242
2032	9.40144	25.0238	-0.000158	24.0038	-0.0054	1.242
2034	9.40152	25.0228	-0.000157	24.0041	-0.0055	1.241
2036	9.40261	25.0229	-0.000159	24.003	-0.0055	1.241
2038	9.40336	25.0222	-0.000159	24.0047	-0.0055	1.241
2040	9.40388	25.0212	-0.000159	24.006	-0.0055	1.241
2042	9.40428	25.0235	-0.000157	24.0046	-0.0055	1.242
2044	9.4039	25.0227	-0.000157	24.0057	-0.0055	1.241
2046	9.40319	25.0231	-0.000157	24.0054	-0.0055	1.241
2048	9.40198	25.0245	-0.000156	24.0039	-0.0055	1.241
2050	9.40084	25.0249	-0.000157	24.0029	-0.0055	1.241
2052	9.39795	25.0232	-0.000155	24.0033	-0.0055	1.242
2054	9.39604	25.0233	-0.00016	24.0044	-0.0055	1.242
2056	9.396	25.0229	-0.000159	24.0058	-0.0055	1.241
2058	9.39574	25.0226	-0.000159	24.0067	-0.0055	1.242
2060	9.39548	25.0228	-0.000155	24.0076	-0.0055	1.242
2062	9.39398	25.0254	-0.000158	24.0032	-0.0055	1.241
2064	9.39285	25.0263	-0.000157	24.0035	-0.0055	1.241
2066	9.39195	25.0264	-0.00016	24.0016	-0.0055	1.241
2068	9.39068	25.0214	-0.00016	24.0071	-0.0055	1.242
2070	9.39063	25.0228	-0.000159	24.0068	-0.0055	1.241
2072	9.38988	25.0227	-0.000159	24.0058	-0.0055	1.242
2074	9.39	25.0223	-0.000161	24.0061	-0.0055	1.242
2076	9.39019	25.0249	-0.000159	24.0036	-0.0055	1.242
2078	9.38985	25.0248	-0.000159	24.0033	-0.0055	1.242
2080	9.39093	25.0255	-0.000157	24.0031	-0.0055	1.241
2082	9.3925	25.0242	-0.000159	24.0034	-0.0055	1.241
2084	9.39206	25.0225	-0.000157	24.0048	-0.0054	1.241
2086	9.39165	25.023	-0.000158	24.0057	-0.0054	1.241
2088	9.39302	25.024	-0.000158	24.007	-0.0055	1.241
2090	9.39479	25.0221	-0.000159	24.0087	-0.0055	1.241
2092	9.39555	25.0252	-0.000162	24.007	-0.0055	1.241
2094	9.39652	25.0281	-0.000156	24.005	-0.0054	1.241
2096	9.39816	25.0281	-0.000156	24.0048	-0.0055	1.241
2098	9.39937	25.0269	-0.000156	24.0065	-0.0055	1.241
2100	9.40029	25.0299	-0.000157	24.0021	-0.0055	1.241
2102	9.40137	25.0272	-0.000157	24.0043	-0.0055	1.241
2104	9.40325	25.0251	-0.000157	24.0055	-0.0055	1.241
2106	9.40427	25.0255	-0.000155	24.0071	-0.0055	1.241
2108	9.40458	25.0257	-0.000155	24.0053	-0.0055	1.242
2110	9.40558	25.028	-0.000157	24.0027	-0.0055	1.241
2112	9.40541	25.0287	-0.000157	24.0023	-0.0055	1.241
2114	9.40425	25.0279	-0.000158	24.0035	-0.0055	1.242
2116	9.4026	25.0246	-0.000157	24.0062	-0.0055	1.242
2118	9.40163	25.0252	-0.000154	24.0067	-0.0055	1.241
2120	9.39959	25.0246	-0.000159	24.0059	-0.0055	1.241
2122	9.39646	25.0255	-0.000157	24.005	-0.0055	1.241
2124	9.39386	25.0276	-0.000159	24.004	-0.0055	1.242
2126	9.39173	25.0287	-0.000162	24.0014	-0.0055	1.242
2128	9.39036	25.0265	-0.000159	24.0042	-0.0055	1.241
2130	9.3903	25.0267	-0.000158	24.006	-0.0055	1.241
2132	9.38971	25.0269	-0.000159	24.0065	-0.0055	1.241
2134	9.38994	25.027	-0.000155	24.0037	-0.0055	1.241
2136	9.3902	25.0286	-0.000157	24.0034	-0.0055	1.241
2138	9.39104	25.0279	-0.000157	24.0044	-0.0055	1.242
2140	9.39222	25.0267	-0.000156	24.0055	-0.0055	1.241
2142	9.39294	25.0274	-0.000158	24.0068	-0.0055	1.241
2144	9.3915	25.0291	-0.000159	24.0058	-0.0055	1.242
2146	9.38968	25.0311	-0.000158	24.0023	-0.0055	1.242
2148	9.39022	25.0327	-0.000158	24.0017	-0.0055	1.241
2150	9.39108	25.0323	-0.00016	24.0017	-0.0055	1.241
2152	9.39312	25.0295	-0.000162	24.0052	-0.0055	1.241
2154	9.39518	25.0307	-0.00016	24.0057	-0.0055	1.241
2156	9.39874	25.029	-0.000158	24.0067	-0.0055	1.241
2158	9.40105	25.031	-0.000161	24.0036	-0.0055	1.241
2160	9.40147	25.0326	-0.000157	24.0024	-0.0055	1.241
@11	10	20
2162	9.40276	25.031	-0.000157	24.0016	-0.0055	1.241
2164	9.40021	25.0302	-0.000157	24.0049	-0.0055	1.24
2166	9.39461	25.0291	-0.000157	24.0064	-0.0055	1.24
2168	9.38879	25.0293	-0.000161	24.0049	-0.0055	1.239
2170	9.38655	25.0314	-0.000156	24.0026	-0.0055	1.241
2172	9.38732	25.0304	-0.000158	24.0054	-0.0055	1.241
2174	9.3879	25.0291	-0.00016	24.0045	-0.0055	1.241
2176	9.38592	25.0273	-0.000162	24.0071	-0.0054	1.242
2178	9.38349	25.0266	-0.000159	24.0076	-0.0055	1.242
2180	9.37989	25.0265	-0.000163	24.0069	-0.0055	1.243
2182	9.37612	25.0279	-0.000162	24.0034	-0.0055	1.243
2184	9.37416	25.0288	-0.000163	24.0039	-0.0055	1.242
2186	9.37578	25.029	-0.000163	24.0033	-0.0055	1.243
2188	9.37849	25.026	-0.000163	24.0054	-0.0055	1.243
2190	9.37968	25.0268	-0.000161	24.0059	-0.0055	1.243
2192	9.38116	25.0277	-0.00016	24.0046	-0.0055	1.243
2194	9.38316	25.027	-0.000163	24.0049	-0.0055	1.243
2196	9.3846	25.0282	-0.000159	24.0052	-0.0055	1.242
2198	9.38773	25.029	-0.000158	24.0036	-0.0055	1.242
2200	9.39001	25.0301	-0.000159	24.0049	-0.0055	1.241
2202	9.3918	25.0291	-0.000156	24.0041	-0.0055	1.241
2204	9.3929	25.0266	-0.000154	24.0079	-0.0055	1.241
2206	9.39348	25.0283	-0.000156	24.0059	-0.0055	1.241
2208	9.39278	25.0273	-0.000159	24.0065	-0.0055	1.241
2210	9.39207	25.0281	-0.000159	24.0068	-0.0055	1.241
2212	9.39277	25.0298	-0.000156	24.004	-0.0055	1.241
2214	9.39281	25.0297	-0.000156	24.0039	-0.0055	1.242
2216	9.39298	25.029	-0.000161	24.0033	-0.0055	1.242
2218	9.39504	25.0278	-0.000162	24.0047	-0.0055	1.242
2220	9.39569	25.0277	-0.000159	24.005	-0.0055	1.241
2222	9.39676	25.0269	-0.000157	24.0057	-0.0055	1.241
2224	9.39742	25.0264	-0.000159	24.0065	-0.0055	1.241
2226	9.39838	25.0293	-0.000161	24.0029	-0.0055	1.241
2228	9.39809	25.0278	-0.000156	24.0046	-0.0055	1.241
2230	9.39794	25.0272	-0.000159	24.0022	-0.0055	1.241
2232	9.39887	25.026	-0.000157	24.0051	-0.0055	1.242
2234	9.40006	25.026	-0.00016	24.0059	-0.0055	1.242
2236	9.40103	25.0255	-0.00016	24.0065	-0.0055	1.241
2238	9.40249	25.0272	-0.000159	24.0033	-0.0055	1.241
2240	9.40413	25.0288	-0.000159	24.0023	-0.0055	1.241
2242	9.40523	25.0275	-0.000159	24.0035	-0.0055	1.241
2244	9.40535	25.0268	-0.000155	24.0066	-0.0055	1.241
2246	9.40744	25.026	-0.000159	24.0063	-0.0055	1.241
2248	9.40981	25.0275	-0.000162	24.0042	-0.0055	1.242
2250	9.41019	25.0266	-0.000159	24.0045	-0.0055	1.242
2252	9.41033	25.0267	-0.000156	24.0036	-0.0055	1.243
2254	9.40834	25.0252	-0.000157	24.0049	-0.0055	1.241
2256	9.40626	25.0228	-0.000159	24.0087	-0.0055	1.241
2258	9.4047	25.0249	-0.000159	24.0045	-0.0055	1.242
2260	9.40418	25.0248	-0.000159	24.0052	-0.0055	1.242
2262	9.40407	25.0267	-0.00016	24.0029	-0.0055	1.242
2264	9.40301	25.0269	-0.000159	24.003	-0.0055	1.241
2266	9.40329	25.0247	-0.00016	24.0049	-0.0055	1.242
2268	9.40348	25.0248	-0.000159	24.0055	-0.0055	1.242
2270	9.40206	25.0237	-0.000159	24.0057	-0.0055	1.242
2272	9.40192	25.0251	-0.000158	24.0044	-0.0055	1.242
2274	9.40184	25.0272	-0.000158	24.0027	-0.0055	1.242
2276	9.4015	25.0265	-0.000157	24.0027	-0.0055	1.242
2278	9.40268	25.0249	-0.000161	24.003	-0.0055	1.242
2280	9.40355	25.0238	-0.000159	24.0047	-0.0055	1.242
2282	9.40339	25.0222	-0.000159	24.0071	-0.0055	1.242
2284	9.40335	25.024	-0.000158	24.0049	-0.0055	1.242
2286	9.40318	25.0258	-0.000158	24.0034	-0.0054	1.242
2288	9.40068	25.0256	-0.000156	24.0028	-0.0055	1.242
2290	9.39942	25.0237	-0.000157	24.0036	-0.0055	1.241
2292	9.39899	25.0215	-0.00016	24.0066	-0.0054	1.241
2294	9.39971	25.0222	-0.000162	24.0069	-0.0055	1.242
2296	9.40221	25.0206	-0.000155	24.0061	-0.0055	1.242
2298	9.40416	25.0228	-0.000158	24.0058	-0.0055	1.243
2300	9.4057	25.0245	-0.000156	24.0025	-0.0055	1.242
2302	9.40604	25.0244	-0.000157	24.0038	-0.0056	1.241
2304	9.40622	25.0242	-0.000158	24.0038	-0.0055	1.242
2306	9.40593	25.0228	-0.000159	24.0055	-0.0055	1.241
2308	9.40572	25.0237	-0.000156	24.0051	-0.0055	1.242
2310	9.40536	25.0219	-0.000161	24.0066	-0.0055	1.242
2312	9.40401	25.025	-0.000161	24.0049	-0.0055	1.242
2314	9.40502	25.0261	-0.000159	24.0033	-0.0055	1.242
2316	9.40394	25.0256	-0.000159	24.003	-0.0055	1.242
2318	9.40131	25.0269	-0.000161	24.003	-0.0055	1.242
2320	9.39825	25.0221	-0.000159	24.0057	-0.0055	1.242
2322	9.39518	25.0224	-0.000161	24.0053	-0.0055	1.242
2324	9.39369	25.0239	-0.000158	24.0048	-0.0055	1.242
2326	9.39298	25.0221	-0.000163	24.0073	-0.0055	1.242
2328	9.39406	25.0224	-0.000157	24.0064	-0.0055	1.241
2330	9.39398	25.0239	-0.000154	24.0051	-0.0055	1.241
2332	9.39336	25.0245	-0.000156	24.0044	-0.0054	1.242
2334	9.39365	25.0239	-0.000156	24.0046	-0.0055	1.241
2336	9.3936	25.0233	-0.000154	24.0033	-0.0055	1.242
2338	9.3942	25.0221	-0.000155	24.0036	-0.0055	1.242
2340	9.39445	25.0202	-0.000158	24.0081	-0.0054	1.241
2342	9.39471	25.0216	-0.000156	24.0061	-0.0055	1.241
2344	9.39489	25.0233	-0.000159	24.0045	-0.0055	1.242
2346	9.39446	25.0241	-0.000159	24.004	-0.0055	1.241
2348	9.39496	25.0253	-0.000161	24.0041	-0.0055	1.242
2350	9.39442	25.0255	-0.00016	24.004	-0.0054	1.242
2352	9.39349	25.0262	-0.000159	24.0044	-0.0055	1.242
2354	9.39391	25.027	-0.000157	24.0023	-0.0055	1.242
2356	9.39427	25.0254	-0.000157	24.0036	-0.0055	1.242
2358	9.39507	25.0243	-0.000161	24.0061	-0.0054	1.242
2360	9.39601	25.0253	-0.000158	24.0045	-0.0054	1.241
2362	9.39766	25.0228	-0.000157	24.0062	-0.0055	1.241
2364	9.39916	25.0239	-0.00016	24.0045	-0.0055	1.241
2366	9.39964	25.0262	-0.000162	24.0032	-0.0054	1.242
2368	9.39987	25.0275	-0.000161	24.0018	-0.0055	1.242
2370	9.40026	25.0272	-0.000158	24.0033	-0.0055	1.241
@12	10	20
2372	9.40199	25.0263	-0.000158	24.0039	-0.0055	1.241
2374	9.40028	25.0278	-0.000157	24.0024	-0.0054	1.241
2376	9.39402	25.0278	-0.000159	24.0033	-0.0055	1.241
2378	9.38525	25.0252	-0.000159	24.0051	-0.0055	1.24
2380	9.37884	25.0244	-0.000156	24.0064	-0.0055	1.241
2382	9.37292	25.0257	-0.00016	24.0058	-0.0055	1.241
2384	9.36968	25.0258	-0.000159	24.005	-0.0055	1.242
2386	9.36856	25.0266	-0.000159	24.0071	-0.0055	1.242
2388	9.36994	25.0287	-0.000159	24.0037	-0.0055	1.243
2390	9.37035	25.03	-0.00016	24.0018	-0.0055	1.243
2392	9.36908	25.03	-0.000162	24.0021	-0.0054	1.244
2394	9.36946	25.0304	-0.000159	24.0036	-0.0055	1.243
2396	9.37509	25.0311	-0.000159	24.0011	-0.0055	1.244
2398	9.38306	25.031	-0.000159	24.004	-0.0055	1.245
2400	9.38758	25.0293	-0.000161	24.0054	-0.0055	1.244
2402	9.38872	25.0304	-0.00016	24.0049	-0.0055	1.243
2404	9.38679	25.0302	-0.000164	24.0072	-0.0055	1.243
2406	9.38645	25.0302	-0.000157	24.0067	-0.0055	1.243
2408	9.38566	25.0329	-0.000156	24.0032	-0.0055	1.242
2410	9.38456	25.0346	-0.000154	24.0015	-0.0055	1.241
2412	9.38578	25.0348	-0.000158	24.0011	-0.0055	1.241
2414	9.38758	25.0345	-0.00016	24.002	-0.0055	1.241
2416	9.39036	25.0321	-0.000155	24.0039	-0.0055	1.241
2418	9.391	25.0318	-0.000156	24.0051	-0.0055	1.243
2420	9.39092	25.0315	-0.000158	24.006	-0.0055	1.243
2422	9.39164	25.0316	-0.000161	24.0066	-0.0055	1.242
2424	9.39404	25.0333	-0.00016	24.0042	-0.0055	1.243
2426	9.39639	25.0288	-0.000158	24.0067	-0.0055	1.242
2428	9.39761	25.0282	-0.000156	24.0068	-0.0055	1.242
2430	9.39923	25.0286	-0.000158	24.0065	-0.0055	1.241
2432	9.39993	25.0309	-0.000158	24.0052	-0.0055	1.242
2434	9.39954	25.0318	-0.00016	24.0034	-0.0055	1.242
2436	9.39976	25.0328	-0.000162	24.0038	-0.0055	1.242
2438	9.3992	25.0305	-0.000159	24.0043	-0.0055	1.242
2440	9.39797	25.029	-0.000161	24.0061	-0.0055	1.243
2442	9.39755	25.0307	-0.000156	24.0034	-0.0055	1.242
2444	9.39791	25.0302	-0.000159	24.0029	-0.0055	1.243
2446	9.39987	25.0292	-0.000158	24.0038	-0.0055	1.242
2448	9.40191	25.0292	-0.000158	24.0034	-0.0055	1.242
2450	9.40529	25.0288	-0.000159	24.0025	-0.0055	1.242
2452	9.40822	25.0276	-0.000159	24.0053	-0.0055	1.242
2454	9.40853	25.0261	-0.000157	24.0063	-0.0055	1.242
2456	9.40773	25.0247	-0.000156	24.0065	-0.0055	1.243
2458	9.40777	25.0237	-0.000159	24.0078	-0.0055	1.242
2460	9.40784	25.0238	-0.000158	24.0071	-0.0055	1.242
2462	9.40779	25.0236	-0.000159	24.0068	-0.0055	1.242
2464	9.40643	25.0246	-0.00016	24.007	-0.0055	1.243
2466	9.40591	25.0243	-0.00016	24.0056	-0.0055	1.242
2468	9.40574	25.0244	-0.000157	24.0062	-0.0055	1.242
2470	9.40499	25.0248	-0.000154	24.007	-0.0055	1.242
2472	9.40452	25.0229	-0.000158	24.0068	-0.0055	1.242
2474	9.40301	25.0239	-0.000158	24.0044	-0.0055	1.242
2476	9.40224	25.0254	-0.000159	24.0044	-0.0055	1.242
2478	9.40007	25.0272	-0.000159	24.0024	-0.0055	1.242
2480	9.39728	25.0277	-0.000162	24.0019	-0.0055	1.242
2482	9.39405	25.0273	-0.000161	24.0024	-0.0055	1.242
2484	9.39049	25.0279	-0.000162	24.0011	-0.0055	1.242
2486	9.38997	25.0254	-0.000163	24.0029	-0.0055	1.243
2488	9.3906	25.0228	-0.00016	24.0082	-0.0055	1.243
2490	9.39064	25.0254	-0.000156	24.0056	-0.0055	1.243
2492	9.39115	25.0251	-0.000157	24.007	-0.0055	1.243
2494	9.39242	25.0239	-0.000162	24.0062	-0.0055	1.243
2496	9.39385	25.0251	-0.00016	24.0051	-0.0054	1.243
2498	9.39534	25.0275	-0.000159	24.0031	-0.0055	1.243
2500	9.39621	25.0267	-0.000156	24.0032	-0.0055	1.243
2502	9.39723	25.0271	-0.000158	24.0022	-0.0055	1.243
2504	9.39677	25.027	-0.00016	24.0039	-0.0055	1.242
2506	9.39571	25.0258	-0.000158	24.0028	-0.0055	1.241
2508	9.39502	25.0262	-0.000159	24.0027	-0.0055	1.242
2510	9.39437	25.0273	-0.000157	24.0025	-0.0055	1.243
2512	9.39398	25.0271	-0.000156	24.0019	-0.0055	1.242
2514	9.39489	25.0284	-0.000161	24.0015	-0.0055	1.242
2516	9.39614	25.0296	-0.00016	23.9999	-0.0055	1.242
2518	9.39559	25.0267	-0.000156	24.0018	-0.0055	1.243
2520	9.39475	25.026	-0.00016	24.0037	-0.0055	1.242
2522	9.39565	25.025	-0.000158	24.0033	-0.0055	1.242
2524	9.39646	25.0231	-0.000159	24.0038	-0.0055	1.242
2526	9.39542	25.0219	-0.000159	24.0046	-0.0055	1.243
2528	9.39441	25.0224	-0.000161	24.0055	-0.0055	1.243
2530	9.3934	25.0228	-0.000162	24.0052	-0.0054	1.242
2532	9.39173	25.0241	-0.000158	24.0066	-0.0055	1.242
2534	9.39095	25.0235	-0.000158	24.0074	-0.0055	1.242
2536	9.39194	25.0243	-0.000156	24.0057	-0.0055	1.242
2538	9.39277	25.0246	-0.000158	24.0079	-0.0055	1.243
2540	9.39198	25.0267	-0.000157	24.0036	-0.0055	1.242
2542	9.39225	25.0264	-0.000156	24.0027	-0.0055	1.242
2544	9.39456	25.0273	-0.000156	24.0035	-0.0055	1.243
2546	9.3937	25.0272	-0.00016	24.0035	-0.0055	1.243
2548	9.39295	25.0288	-0.000158	24.003	-0.0055	1.243
2550	9.39108	25.0295	-0.00016	24.0016	-0.0055	1.242
2552	9.38989	25.0278	-0.000159	24.0029	-0.0055	1.242
2554	9.38943	25.0295	-0.00016	24.0021	-0.0055	1.243
2556	9.39051	25.0253	-0.00016	24.005	-0.0055	1.242
2558	9.39249	25.0243	-0.000161	24.0071	-0.0055	1.242
2560	9.39313	25.0234	-0.000162	24.0095	-0.0055	1.243
2562	9.39389	25.027	-0.000158	24.0055	-0.0055	1.242
2564	9.3958	25.0271	-0.000159	24.0054	-0.0055	1.242
2566	9.39654	25.0269	-0.000157	24.0056	-0.0055	1.242
2568	9.39724	25.0255	-0.000157	24.0065	-0.0055	1.243
2570	9.39847	25.029	-0.000158	24.0042	-0.0055	1.242
2572	9.39971	25.0301	-0.000159	24.0025	-0.0055	1.243
2574	9.40074	25.0281	-0.000158	24.004	-0.0055	1.242
2576	9.40157	25.0284	-0.000159	24.0047	-0.0055	1.242
2578	9.40188	25.0303	-0.00016	24.0026	-0.0055	1.242
2580	9.40088	25.0308	-0.000161	24.0035	-0.0054	1.241
@13	10	20
2582	9.39988	25.0296	-0.000157	24.0043	-0.0054	1.241
2584	9.39762	25.028	-0.000159	24.0069	-0.0054	1.241
2586	9.39258	25.0287	-0.000158	24.0069	-0.0055	1.241
2588	9.38694	25.0301	-0.000155	24.007	-0.0055	1.241
2590	9.38273	25.0308	-0.000159	24.0056	-0.0055	1.241
2592	9.37948	25.0316	-0.000161	24.0059	-0.0055	1.242
2594	9.37617	25.0318	-0.00016	24.0059	-0.0055	1.242
2596	9.37283	25.0345	-0.000159	24.0038	-0.0055	1.241
2598	9.37007	25.0358	-0.00016	24.0033	-0.0055	1.242
2600	9.36746	25.0366	-0.000157	24.0024	-0.0056	1.243
2602	9.36373	25.0363	-0.00016	24.0041	-0.0056	1.244
2604	9.3606	25.0359	-0.000161	24.0043	-0.0055	1.244
2606	9.36199	25.0359	-0.000161	24.0021	-0.0055	1.245
2608	9.36499	25.0335	-0.000159	24.0064	-0.0055	1.245
2610	9.36839	25.0329	-0.00016	24.0071	-0.0055	1.244
2612	9.3725	25.0354	-0.000156	24.0034	-0.0055	1.243
2614	9.37717	25.0358	-0.000159	24.0032	-0.0055	1.243
2616	9.38205	25.0337	-0.000161	24.0036	-0.0055	1.243
2618	9.38612	25.0336	-0.000158	24.0032	-0.0055	1.243
2620	9.39149	25.0338	-0.000156	24.0013	-0.0054	1.242
2622	9.39482	25.0326	-0.000157	24.0032	-0.0054	1.242
2624	9.39757	25.0298	-0.000156	24.0068	-0.0055	1.241
2626	9.39997	25.0287	-0.000157	24.0064	-0.0055	1.242
2628	9.40345	25.0286	-0.000157	24.0054	-0.0054	1.241
2630	9.40532	25.0287	-0.000157	24.0068	-0.0055	1.242
2632	9.40619	25.0277	-0.000156	24.0087	-0.0055	1.242
2634	9.4063	25.0308	-0.000153	24.0069	-0.0054	1.242
2636	9.4057	25.0328	-0.000156	24.0039	-0.0055	1.242
2638	9.40389	25.0336	-0.000156	24.0059	-0.0055	1.242
2640	9.40251	25.0307	-0.000158	24.0089	-0.0055	1.242
2642	9.40091	25.032	-0.000159	24.0077	-0.0055	1.242
2644	9.39787	25.0346	-0.00016	24.0058	-0.0055	1.242
2646	9.39547	25.0366	-0.000162	24.0056	-0.0054	1.242
2648	9.39347	25.0379	-0.000158	24.0023	-0.0055	1.242
2650	9.39168	25.0375	-0.000158	24.0026	-0.0055	1.242
2652	9.39077	25.0356	-0.000154	24.0047	-0.0054	1.242
2654	9.38909	25.0344	-0.000157	24.0034	-0.0055	1.242
2656	9.38781	25.034	-0.000154	24.0045	-0.0055	1.243
2658	9.388	25.0353	-0.000156	24.0041	-0.0055	1.243
2660	9.38854	25.0324	-0.000159	24.005	-0.0055	1.243
2662	9.38916	25.0328	-0.000162	24.0079	-0.0055	1.242
2664	9.38995	25.035	-0.00016	24.0043	-0.0055	1.243
2666	9.39166	25.0354	-0.000157	24.0048	-0.0055	1.244
2668	9.39258	25.0349	-0.000157	24.0046	-0.0055	1.243
2670	9.39323	25.038	-0.000156	24.0025	-0.0054	1.242
2672	9.39387	25.0371	-0.000158	24.0045	-0.0054	1.242
2674	9.39524	25.0355	-0.000158	24.0057	-0.0055	1.243
2676	9.39649	25.034	-0.000156	24.0068	-0.0054	1.243
2678	9.39819	25.0372	-0.000158	24.0059	-0.0055	1.243
2680	9.39889	25.0355	-0.000158	24.0077	-0.0055	1.243
2682	9.39894	25.0382	-0.000159	24.0045	-0.0055	1.243
2684	9.39846	25.0386	-0.00016	24.0029	-0.0055	1.242
2686	9.39958	25.0379	-0.000156	24.0049	-0.0055	1.242
2688	9.4	25.0372	-0.000159	24.0043	-0.0055	1.242
2690	9.40131	25.0354	-0.000157	24.0068	-0.0055	1.242
2692	9.40244	25.0345	-0.000156	24.0072	-0.0055	1.242
2694	9.4026	25.0363	-0.000159	24.0053	-0.0055	1.242
2696	9.40147	25.0362	-0.000159	24.0056	-0.0055	1.242
2698	9.4009	25.0387	-0.000161	24.0035	-0.0055	1.243
2700	9.39643	25.0386	-0.00016	24.0028	-0.0055	1.243
2702	9.39155	25.0378	-0.000159	24.0026	-0.0055	1.243
2704	9.39106	25.0392	-0.000157	24.003	-0.0055	1.243
2706	9.39423	25.0394	-0.000158	24.0045	-0.0054	1.243
2708	9.39632	25.0392	-0.000156	24.0065	-0.0054	1.242
2710	9.39652	25.0403	-0.000161	24.0049	-0.0055	1.243
2712	9.39602	25.0424	-0.000161	24.0023	-0.0055	1.243
2714	9.39544	25.0412	-0.000161	24.0036	-0.0055	1.243
2716	9.39466	25.0424	-0.000158	24.0033	-0.0055	1.243
2718	9.39298	25.0409	-0.000161	24.0032	-0.0055	1.242
2720	9.3919	25.0392	-0.00016	24.0054	-0.0054	1.243
2722	9.39075	25.0397	-0.00016	24.0069	-0.0055	1.243
2724	9.39049	25.0408	-0.000159	24.005	-0.0055	1.243
2726	9.39132	25.0441	-0.000159	24.0048	-0.0055	1.244
2728	9.39244	25.0432	-0.000159	24.003	-0.0055	1.243
2730	9.39417	25.043	-0.000163	24.0027	-0.0055	1.244
2732	9.39463	25.0411	-0.000164	24.0057	-0.0055	1.243
2734	9.39624	25.0443	-0.000159	24.0042	-0.0054	1.242
2736	9.39789	25.0415	-0.000154	24.0048	-0.0055	1.243
2738	9.39868	25.0415	-0.000156	24.0032	-0.0055	1.242
2740	9.39899	25.0421	-0.000162	24.0038	-0.0055	1.243
2742	9.40017	25.0396	-0.00016	24.0038	-0.0055	1.243
2744	9.40227	25.0405	-0.000162	24.0067	-0.0055	1.243
2746	9.40382	25.0415	-0.000158	24.0073	-0.0055	1.243
2748	9.40574	25.0414	-0.000159	24.0044	-0.0055	1.243
2750	9.40667	25.0435	-0.00016	24.0043	-0.0055	1.243
2752	9.40636	25.0457	-0.000159	24.0017	-0.0055	1.244
2754	9.40495	25.0438	-0.00016	24.0038	-0.0055	1.244
2756	9.40318	25.0411	-0.000158	24.0081	-0.0055	1.243
2758	9.40087	25.0401	-0.000161	24.0087	-0.0055	1.244
2760	9.39955	25.0404	-0.000156	24.0078	-0.0054	1.244
2762	9.39942	25.0442	-0.000158	24.0023	-0.0055	1.243
2764	9.39849	25.0432	-0.000163	24.0019	-0.0055	1.243
2766	9.39742	25.0427	-0.000159	24.0017	-0.0055	1.243
2768	9.39768	25.0376	-0.000159	24.006	-0.0054	1.243
2770	9.39822	25.0382	-0.00016	24.007	-0.0055	1.244
2772	9.39681	25.0408	-0.000161	24.0072	-0.0055	1.243
2774	9.39664	25.0427	-0.000157	24.0031	-0.0055	1.243
2776	9.39727	25.0431	-0.000166	24.0029	-0.0055	1.244
2778	9.39676	25.0439	-0.000159	24.0032	-0.0056	1.244
2780	9.39578	25.0414	-0.000159	24.005	-0.0055	1.243
2782	9.39586	25.0428	-0.000159	24.0064	-0.0055	1.243
2784	9.3973	25.0435	-0.000158	24.0065	-0.0055	1.243
2786	9.39736	25.0421	-0.000159	24.0057	-0.0055	1.243
2788	9.39753	25.0443	-0.000158	24.0062	-0.0055	1.243
2790	9.39705	25.048	-0.000157	24.0014	-0.0055	1.244
@14	10	20
2792	9.3954	25.0461	-0.00016	24.0032	-0.0054	1.243
2794	9.39181	25.0456	-0.000162	24.0046	-0.0055	1.244
2796	9.38512	25.0446	-0.00016	24.0039	-0.0055	1.243
2798	9.37646	25.0463	-0.000158	24.0077	-0.0055	1.243
2800	9.36905	25.0474	-0.000156	24.0049	-0.0055	1.243
2802	9.36213	25.0488	-0.000156	24.0056	-0.0054	1.243
2804	9.35774	25.0496	-0.000159	24.005	-0.0055	1.243
2806	9.3568	25.0507	-0.00016	24.004	-0.0054	1.245
2808	9.35535	25.0501	-0.000159	24.0058	-0.0055	1.245
2810	9.35563	25.0516	-0.000159	24.0052	-0.0054	1.245
2812	9.35695	25.052	-0.000159	24.0038	-0.0055	1.245
2814	9.36038	25.0508	-0.000162	24.0056	-0.0055	1.245
2816	9.36707	25.0497	-0.000164	24.0068	-0.0055	1.245
2818	9.37546	25.0486	-0.000161	24.0071	-0.0055	1.247
2820	9.3823	25.0465	-0.00016	24.0073	-0.0055	1.246
2822	9.3865	25.0496	-0.000159	24.0021	-0.0055	1.246
2824	9.38996	25.0474	-0.00016	24.0046	-0.0055	1.246
2826	9.39239	25.0453	-0.00016	24.0049	-0.0055	1.245
2828	9.39408	25.0441	-0.000156	24.0051	-0.0054	1.245
2830	9.39536	25.0431	-0.00016	24.0066	-0.0055	1.244
2832	9.39604	25.0435	-0.000159	24.0042	-0.0054	1.244
2834	9.3962	25.0468	-0.000158	24.0037	-0.0054	1.244
2836	9.39659	25.0453	-0.000157	24.0036	-0.0055	1.243
2838	9.39666	25.0433	-0.000155	24.0032	-0.0055	1.244
2840	9.39605	25.0441	-0.000159	24.0054	-0.0055	1.243
2842	9.39544	25.043	-0.000157	24.0052	-0.0054	1.244
2844	9.39625	25.0397	-0.000156	24.0079	-0.0054	1.244
2846	9.39658	25.044	-0.000157	24.0052	-0.0054	1.245
2848	9.39764	25.0427	-0.000159	24.0054	-0.0054	1.244
2850	9.39911	25.0441	-0.000159	24.0029	-0.0054	1.244
2852	9.39955	25.0419	-0.000158	24.0042	-0.0054	1.244
2854	9.39861	25.0408	-0.000161	24.0062	-0.0055	1.244
2856	9.39907	25.0408	-0.000157	24.0068	-0.0055	1.244
2858	9.39997	25.0423	-0.000161	24.0036	-0.0054	1.244
2860	9.40007	25.0408	-0.00016	24.0056	-0.0055	1.244
2862	9.40094	25.0409	-0.000159	24.0046	-0.0055	1.244
2864	9.40216	25.0399	-0.000158	24.0061	-0.0055	1.244
2866	9.40293	25.0406	-0.00016	24.0058	-0.0055	1.243
2868	9.40335	25.041	-0.000161	24.0036	-0.0055	1.244
2870	9.40319	25.041	-0.000161	24.0033	-0.0055	1.244
2872	9.40333	25.0387	-0.00016	24.0048	-0.0055	1.244
2874	9.40302	25.0371	-0.000157	24.0068	-0.0054	1.245
2876	9.40228	25.039	-0.000159	24.0064	-0.0054	1.245
2878	9.40176	25.0404	-0.000158	24.0034	-0.0055	1.244
2880	9.40153	25.0398	-0.000159	24.0046	-0.0055	1.244
2882	9.39829	25.0378	-0.000157	24.0041	-0.0055	1.244
2884	9.39689	25.0359	-0.000154	24.0048	-0.0055	1.243
2886	9.39472	25.0374	-0.000156	24.0068	-0.0055	1.243
2888	9.39412	25.0382	-0.000155	24.004	-0.0054	1.244
2890	9.39422	25.0409	-0.000156	24.0019	-0.0055	1.244
2892	9.39436	25.0409	-0.000155	24.0028	-0.0055	1.243
2894	9.39522	25.0394	-0.000158	24.0046	-0.0054	1.243
2896	9.39587	25.0391	-0.000159	24.0056	-0.0055	1.243
2898	9.3968	25.0424	-0.000158	24.0044	-0.0055	1.244
2900	9.39645	25.0433	-0.000157	24.0037	-0.0055	1.244
2902	9.39713	25.0436	-0.000158	24.0026	-0.0055	1.244
2904	9.39852	25.0404	-0.000158	24.0054	-0.0055	1.244
2906	9.39906	25.0406	-0.000159	24.0071	-0.0055	1.244
2908	9.39987	25.0414	-0.00016	24.0041	-0.0055	1.244
2910	9.39995	25.0425	-0.00016	24.0024	-0.0055	1.245
2912	9.402	25.043	-0.000161	24.0029	-0.0055	1.244
2914	9.40425	25.0417	-0.000156	24.0039	-0.0055	1.244
2916	9.40409	25.0407	-0.000157	24.0046	-0.0054	1.245
2918	9.40313	25.0409	-0.000161	24.0058	-0.0055	1.244
2920	9.40219	25.0416	-0.00016	24.005	-0.0055	1.244
2922	9.40259	25.0422	-0.000162	24.0027	-0.0055	1.244
2924	9.40354	25.0396	-0.000156	24.0047	-0.0055	1.244
2926	9.40207	25.0396	-0.000155	24.0055	-0.0055	1.244
2928	9.4006	25.0384	-0.000159	24.0057	-0.0055	1.244
2930	9.39894	25.0396	-0.000157	24.0058	-0.0054	1.243
2932	9.39684	25.0415	-0.00016	24.0056	-0.0055	1.244
2934	9.39394	25.0418	-0.000159	24.0052	-0.0055	1.244
2936	9.39252	25.0443	-0.000162	24.0035	-0.0055	1.245
2938	9.39088	25.0481	-0.000159	24.0036	-0.0055	1.245
2940	9.38928	25.042	-0.000157	24.003	-0.0055	1.245
2942	9.38932	25.0424	-0.000158	24.0046	-0.0055	1.245
2944	9.38957	25.0433	-0.00016	24.0056	-0.0055	1.244
2946	9.3895	25.0421	-0.000161	24.0075	-0.0055	1.245
2948	9.3899	25.0443	-0.000159	24.0029	-0.0055	1.245
2950	9.39076	25.0429	-0.000161	24.0048	-0.0055	1.245
2952	9.39069	25.0442	-0.000158	24.0019	-0.0055	1.245
2954	9.39146	25.0425	-0.000157	24.003	-0.0056	1.244
2956	9.39292	25.038	-0.000157	24.0041	-0.0054	1.245
2958	9.39432	25.0364	-0.000156	24.0071	-0.0055	1.244
2960	9.39445	25.0375	-0.000158	24.0071	-0.0055	1.244
2962	9.39407	25.0391	-0.00016	24.0045	-0.0055	1.245
2964	9.3938	25.0373	-0.000158	24.0068	-0.0055	1.245
2966	9.39289	25.0376	-0.000156	24.0066	-0.0055	1.245
2968	9.39139	25.039	-0.000157	24.0024	-0.0055	1.244
2970	9.38888	25.0371	-0.000159	24.0049	-0.0055	1.245
2972	9.38703	25.0379	-0.000156	24.0047	-0.0055	1.244
2974	9.38598	25.0385	-0.000156	24.004	-0.0055	1.244
2976	9.38494	25.0387	-0.000158	24.0041	-0.0055	1.245
2978	9.38432	25.0389	-0.000158	24.0035	-0.0055	1.245
2980	9.38372	25.0397	-0.000157	24.0021	-0.0055	1.246
2982	9.38417	25.0382	-0.000158	24.0028	-0.0055	1.246
2984	9.38469	25.0344	-0.00016	24.005	-0.0055	1.245
2986	9.38583	25.0352	-0.000156	24.0061	-0.0055	1.245
2988	9.38679	25.0344	-0.000156	24.0056	-0.0055	1.245
2990	9.38902	25.0342	-0.000156	24.0044	-0.0055	1.245
2992	9.39089	25.0349	-0.00016	24.0043	-0.0054	1.244
2994	9.39276	25.0342	-0.000161	24.0056	-0.0055	1.245
2996	9.39409	25.0343	-0.000161	24.0052	-0.0055	1.245
2998	9.39568	25.0341	-0.00016	24.0048	-0.0055	1.244
3000	9.39679	25.0326	-0.000157	24.0058	-0.0055	1.244
@15	10	20
3002	9.39639	25.0322	-0.000156	24.0067	-0.0054	1.245
3004	9.39567	25.0308	-0.000157	24.007	-0.0055	1.245
3006	9.39067	25.0314	-0.000157	24.0074	-0.0054	1.245
3008	9.38389	25.0317	-0.000159	24.0064	-0.0054	1.244
3010	9.37771	25.0348	-0.000158	24.0037	-0.0055	1.244
3012	9.37427	25.0357	-0.000153	24.0019	-0.0055	1.244
3014	9.37136	25.0345	-0.000155	24.0011	-0.0055	1.245
3016	9.36858	25.0325	-0.000159	24.0051	-0.0055	1.246
3018	9.36825	25.0323	-0.000159	24.0053	-0.0055	1.246
3020	9.36833	25.0351	-0.000161	24.0023	-0.0055	1.246
3022	9.36804	25.034	-0.000162	24.0023	-0.0055	1.246
3024	9.36803	25.0334	-0.00016	24.0041	-0.0055	1.246
3026	9.3715	25.032	-0.00016	24.0083	-0.0054	1.247
3028	9.38041	25.0318	-0.00016	24.0067	-0.0054	1.247
3030	9.39051	25.0336	-0.00016	24.0054	-0.0054	1.246
3032	9.39793	25.0349	-0.000161	24.0046	-0.0055	1.246
3034	9.40151	25.0324	-0.00016	24.0078	-0.0055	1.246
3036	9.4024	25.0326	-0.000159	24.0079	-0.0054	1.245
3038	9.40118	25.0342	-0.00016	24.0086	-0.0055	1.246
3040	9.39878	25.036	-0.000159	24.0043	-0.0055	1.244
3042	9.39722	25.0379	-0.000158	24.0027	-0.0055	1.245
3044	9.39601	25.0372	-0.000157	24.0032	-0.0055	1.245
3046	9.39616	25.0374	-0.00016	24.0027	-0.0055	1.245
3048	9.39718	25.0357	-0.000157	24.0042	-0.0055	1.245
3050	9.39864	25.036	-0.000154	24.0047	-0.0055	1.245
3052	9.3978	25.0375	-0.000161	24.001	-0.0055	1.245
3054	9.39583	25.0351	-0.000158	24.0033	-0.0055	1.245
3056	9.39534	25.0347	-0.000159	24.0057	-0.0054	1.244
3058	9.39457	25.0328	-0.000159	24.0065	-0.0055	1.245
3060	9.39334	25.0331	-0.000158	24.0071	-0.0055	1.245
3062	9.39247	25.0347	-0.000157	24.0057	-0.0055	1.245
3064	9.39174	25.035	-0.000157	24.0047	-0.0055	1.244
3066	9.39057	25.0342	-0.000162	24.0053	-0.0055	1.245
3068	9.38957	25.0331	-0.000159	24.0053	-0.0055	1.245
3070	9.38955	25.0317	-0.000156	24.0054	-0.0055	1.245
3072	9.39032	25.0297	-0.000156	24.0072	-0.0055	1.245
3074	9.39021	25.0289	-0.000157	24.0067	-0.0055	1.244
3076	9.38974	25.0302	-0.00016	24.0053	-0.0055	1.245
3078	9.39049	25.0308	-0.00016	24.0034	-0.0055	1.246
3080	9.39176	25.0299	-0.000157	24.0032	-0.0055	1.245
3082	9.3922	25.0288	-0.000157	24.0045	-0.0055	1.245
3084	9.39283	25.029	-0.000158	24.0053	-0.0055	1.245
3086	9.39376	25.0289	-0.000159	24.0042	-0.0055	1.245
3088	9.39477	25.0277	-0.000158	24.0064	-0.0055	1.244
3090	9.3943	25.0262	-0.000156	24.0073	-0.0055	1.244
3092	9.39669	25.0288	-0.000156	24.0052	-0.0055	1.245
3094	9.39837	25.028	-0.000155	24.0071	-0.0055	1.245
3096	9.39919	25.0301	-0.000157	24.0042	-0.0055	1.244
3098	9.40066	25.0302	-0.000156	24.0038	-0.0055	1.244
3100	9.4024	25.0312	-0.000157	24.0024	-0.0054	1.244
3102	9.40379	25.0291	-0.000159	24.006	-0.0054	1.244
3104	9.40375	25.028	-0.000158	24.0045	-0.0055	1.244
3106	9.40389	25.0281	-0.000157	24.0055	-0.0055	1.244
3108	9.40505	25.0292	-0.000156	24.005	-0.0055	1.245
3110	9.40578	25.0317	-0.000159	24.002	-0.0055	1.244
3112	9.40498	25.0288	-0.000153	24.003	-0.0055	1.244
3114	9.40296	25.0309	-0.000157	24.0025	-0.0055	1.245
3116	9.40213	25.0283	-0.000162	24.0045	-0.0055	1.245
3118	9.40098	25.0278	-0.000158	24.007	-0.0055	1.244
3120	9.3994	25.0278	-0.000157	24.0063	-0.0055	1.244
3122	9.39827	25.0291	-0.000158	24.0056	-0.0055	1.244
3124	9.39888	25.0301	-0.000156	24.0044	-0.0055	1.244
3126	9.39966	25.0316	-0.000156	24.0041	-0.0055	1.244
3128	9.40056	25.0323	-0.000157	24.0029	-0.0055	1.245
3130	9.40172	25.0285	-0.00016	24.006	-0.0055	1.245
3132	9.40241	25.0286	-0.000158	24.007	-0.0055	1.245
3134	9.40189	25.0295	-0.000157	24.0051	-0.0055	1.244
3136	9.40054	25.0302	-0.000156	24.0032	-0.0055	1.244
3138	9.39931	25.0321	-0.000156	24.0039	-0.0054	1.244
3140	9.39894	25.0337	-0.000156	24.0036	-0.0055	1.245
3142	9.39904	25.031	-0.000157	24.0059	-0.0055	1.244
3144	9.39993	25.0319	-0.00016	24.0056	-0.0054	1.244
3146	9.40048	25.033	-0.00016	24.0075	-0.0054	1.244
3148	9.39998	25.035	-0.000157	24.0054	-0.0055	1.244
3150	9.39859	25.0353	-0.000156	24.0034	-0.0055	1.244
3152	9.39833	25.0343	-0.000159	24.0054	-0.0055	1.244
3154	9.39836	25.0348	-0.000158	24.0061	-0.0055	1.244
3156	9.39777	25.0345	-0.00016	24.007	-0.0055	1.245
3158	9.39704	25.036	-0.000158	24.0063	-0.0055	1.245
3160	9.39593	25.0396	-0.00016	24.0045	-0.0055	1.244
3162	9.39532	25.0404	-0.00016	24.0032	-0.0055	1.245
3164	9.39452	25.0426	-0.000159	24.0019	-0.0055	1.245
3166	9.39479	25.0398	-0.000161	24.0036	-0.0055	1.245
3168	9.39506	25.0372	-0.000159	24.007	-0.0055	1.245
3170	9.39524	25.0398	-0.000159	24.005	-0.0055	1.245
3172	9.39553	25.0399	-0.000157	24.0052	-0.0055	1.244
3174	9.3944	25.0395	-0.000158	24.0047	-0.0055	1.245
3176	9.39476	25.04	-0.000157	24.0045	-0.0055	1.245
3178	9.39507	25.0401	-0.000156	24.0033	-0.0055	1.244
3180	9.39483	25.0392	-0.00016	24.004	-0.0055	1.244
3182	9.39391	25.038	-0.00016	24.0041	-0.0055	1.245
3184	9.39214	25.0379	-0.000159	24.0037	-0.0055	1.244
3186	9.39137	25.036	-0.000159	24.0083	-0.0055	1.245
3188	9.39043	25.0362	-0.00016	24.007	-0.0055	1.245
3190	9.38833	25.0397	-0.000158	24.0031	-0.0055	1.245
3192	9.38729	25.0395	-0.000158	24.0026	-0.0055	1.245
3194	9.38577	25.0388	-0.000156	24.0028	-0.0055	1.245
3196	9.38399	25.0377	-0.000158	24.0022	-0.0055	1.244
3198	9.38209	25.0342	-0.000158	24.0069	-0.0055	1.244
3200	9.38022	25.0336	-0.000159	24.007	-0.0055	1.245
3202	9.37943	25.0365	-0.000157	24.0049	-0.0055	1.245
3204	9.38037	25.0331	-0.000156	24.0069	-0.0055	1.245
3206	9.38207	25.0358	-0.000158	24.0028	-0.0055	1.245
3208	9.38376	25.0343	-0.000157	24.003	-0.0055	1.245
3210	9.38532	25.0336	-0.000158	24.0039	-0.0055	1.245
@16	10	20
3212	9.38699	25.0352	-0.000158	24.0026	-0.0055	1.245
3214	9.38698	25.0321	-0.000159	24.0041	-0.0055	1.246
3216	9.38297	25.0299	-0.000159	24.0062	-0.0055	1.245
3218	9.37606	25.0295	-0.000156	24.0055	-0.0055	1.245
3220	9.37028	25.0293	-0.00016	24.0059	-0.0055	1.245
3222	9.36731	25.0291	-0.000164	24.0059	-0.0055	1.245
3224	9.3656	25.0297	-0.000158	24.0051	-0.0054	1.245
3226	9.36698	25.0324	-0.000161	24.0025	-0.0055	1.245
3228	9.36848	25.0305	-0.000162	24.0043	-0.0055	1.247
3230	9.36996	25.0311	-0.00016	24.0045	-0.0054	1.247
3232	9.37209	25.033	-0.000159	24.0034	-0.0055	1.247
3234	9.37461	25.0323	-0.000159	24.0023	-0.0055	1.246
3236	9.37926	25.0304	-0.000157	24.0037	-0.0055	1.247
3238	9.38503	25.0306	-0.000161	24.0053	-0.0054	1.247
3240	9.38824	25.0297	-0.00016	24.006	-0.0055	1.248
3242	9.39041	25.0297	-0.000163	24.0064	-0.0055	1.247
3244	9.39212	25.029	-0.000158	24.0052	-0.0055	1.246
3246	9.39571	25.028	-0.000159	24.0075	-0.0055	1.245
3248	9.39803	25.0304	-0.000157	24.0048	-0.0055	1.245
3250	9.39915	25.0286	-0.000154	24.005	-0.0055	1.245
3252	9.39923	25.0316	-0.000154	24.0045	-0.0055	1.245
3254	9.3996	25.0299	-0.000154	24.0042	-0.0055	1.245
3256	9.39991	25.0324	-0.000159	24.0027	-0.0055	1.245
3258	9.4002	25.0324	-0.000157	24.003	-0.0054	1.245
3260	9.39998	25.0306	-0.000162	24.0057	-0.0055	1.245
3262	9.40023	25.0298	-0.000162	24.006	-0.0055	1.246
3264	9.39922	25.0282	-0.00016	24.0073	-0.0055	1.245
3266	9.3976	25.0297	-0.000158	24.0061	-0.0055	1.245
3268	9.39713	25.0302	-0.000157	24.0031	-0.0055	1.245
3270	9.39861	25.0307	-0.000159	24.0029	-0.0055	1.246
3272	9.40038	25.0305	-0.000159	24.0046	-0.0055	1.246
3274	9.40109	25.0284	-0.00016	24.0063	-0.0055	1.246
3276	9.40107	25.0267	-0.00016	24.0075	-0.0055	1.246
3278	9.40178	25.0273	-0.000159	24.0056	-0.0055	1.246
3280	9.40137	25.0277	-0.000161	24.0047	-0.0055	1.246
3282	9.40066	25.0295	-0.000159	24.0033	-0.0055	1.245
3284	9.40148	25.0286	-0.000158	24.0015	-0.0055	1.245
3286	9.40271	25.0297	-0.000156	24.0042	-0.0055	1.245
3288	9.40281	25.0305	-0.000162	24.0035	-0.0055	1.246
3290	9.40361	25.0296	-0.000159	24.0035	-0.0055	1.245
3292	9.40312	25.0286	-0.000159	24.0056	-0.0055	1.246
3294	9.40249	25.029	-0.000161	24.0073	-0.0055	1.245
3296	9.4024	25.0315	-0.000157	24.0037	-0.0055	1.245
3298	9.40207	25.0319	-0.000159	24.0062	-0.0054	1.245
3300	9.40224	25.0321	-0.000156	24.0072	-0.0055	1.245
3302	9.40117	25.0354	-0.000155	24.0043	-0.0055	1.245
3304	9.40049	25.0377	-0.000155	24.003	-0.0055	1.245
3306	9.40149	25.0377	-0.000158	24.004	-0.0054	1.246
3308	9.40224	25.038	-0.000156	24.0039	-0.0055	1.245
3310	9.40151	25.0367	-0.000159	24.0066	-0.0055	1.245
3312	9.4001	25.0372	-0.000156	24.0066	-0.0055	1.245
3314	9.39992	25.0345	-0.000157	24.0082	-0.0055	1.245
3316	9.40115	25.0364	-0.000162	24.0055	-0.0054	1.245
3318	9.39988	25.0384	-0.000158	24.0023	-0.0055	1.245
3320	9.39729	25.0374	-0.000159	24.0043	-0.0055	1.245
3322	9.39488	25.0344	-0.000159	24.0056	-0.0055	1.245
3324	9.39125	25.0355	-0.000156	24.0048	-0.0055	1.245
3326	9.389	25.0358	-0.000157	24.0046	-0.0055	1.245
3328	9.38678	25.0381	-0.000158	24.0025	-0.0055	1.246
3330	9.38362	25.0364	-0.000159	24.0026	-0.0055	1.246
3332	9.38177	25.0354	-0.000158	24.0018	-0.0055	1.245
3334	9.38227	25.0337	-0.000159	24.0034	-0.0055	1.246
3336	9.3826	25.03	-0.000158	24.0073	-0.0055	1.247
3338	9.38456	25.0315	-0.000161	24.0063	-0.0055	1.246
3340	9.38613	25.0317	-0.000163	24.0072	-0.0055	1.246
3342	9.38784	25.031	-0.000157	24.0071	-0.0055	1.246
3344	9.38961	25.0334	-0.000157	24.0061	-0.0055	1.245
3346	9.39074	25.034	-0.000157	24.0056	-0.0055	1.246
3348	9.39284	25.0351	-0.000157	24.0029	-0.0055	1.246
3350	9.39404	25.0351	-0.00016	24.0029	-0.0055	1.246
3352	9.39539	25.0357	-0.000162	24.005	-0.0055	1.247
3354	9.39746	25.0383	-0.000161	24.0016	-0.0055	1.245
3356	9.39851	25.0371	-0.000158	24.0027	-0.0055	1.245
3358	9.3982	25.0374	-0.000156	24.0041	-0.0055	1.245
3360	9.39888	25.0353	-0.000161	24.0051	-0.0054	1.246
3362	9.39948	25.0362	-0.000156	24.0076	-0.0055	1.246
3364	9.39978	25.0363	-0.000156	24.0048	-0.0055	1.245
3366	9.40066	25.0367	-0.000157	24.0064	-0.0055	1.246
3368	9.40127	25.0378	-0.000156	24.0068	-0.0055	1.246
3370	9.40146	25.0397	-0.000157	24.0072	-0.0055	1.245
3372	9.40159	25.0392	-0.000162	24.0063	-0.0055	1.245
3374	9.40129	25.0387	-0.000157	24.0065	-0.0055	1.245
3376	9.40007	25.0376	-0.000157	24.0076	-0.0055	1.246
3378	9.39921	25.0401	-0.000159	24.0058	-0.0055	1.245
3380	9.39841	25.0416	-0.000156	24.0022	-0.0055	1.245
3382	9.39826	25.0429	-0.000157	24.0013	-0.0055	1.246
3384	9.39896	25.0405	-0.000157	24.0035	-0.0055	1.245
3386	9.39929	25.0426	-0.000158	24.0039	-0.0054	1.245
3388	9.399	25.0429	-0.00016	24.0025	-0.0055	1.245
3390	9.39886	25.0446	-0.000158	24.0028	-0.0055	1.245
3392	9.3991	25.0411	-0.000155	24.0044	-0.0054	1.244
3394	9.4001	25.0391	-0.000158	24.0066	-0.0055	1.245
3396	9.3988	25.038	-0.00016	24.0078	-0.0054	1.246
3398	9.39692	25.0391	-0.000161	24.0072	-0.0054	1.246
3400	9.39491	25.0394	-0.000161	24.0055	-0.0055	1.246
3402	9.39497	25.0369	-0.000157	24.006	-0.0055	1.245
3404	9.39486	25.0346	-0.000161	24.0075	-0.0055	1.245
3406	9.39464	25.0351	-0.000157	24.0049	-0.0055	1.245
3408	9.39526	25.0364	-0.000157	24.0036	-0.0055	1.245
3410	9.39655	25.0359	-0.000158	24.0038	-0.0055	1.245
3412	9.39698	25.0372	-0.000157	24.0044	-0.0055	1.246
3414	9.39761	25.0379	-0.000156	24.0012	-0.0055	1.245
3416	9.39851	25.0365	-0.000157	24.0044	-0.0055	1.245
3418	9.39796	25.0332	-0.000158	24.0069	-0.0055	1.245
3420	9.39784	25.0337	-0.000156	24.0073	-0.0054	1.245
@17	10	20
3422	9.39711	25.033	-0.000157	24.0069	-0.0054	1.246
3424	9.39382	25.0368	-0.000158	24.0043	-0.0054	1.246
3426	9.38711	25.0378	-0.000161	24.0024	-0.0055	1.245
3428	9.37894	25.0373	-0.000161	24.0029	-0.0055	1.245
3430	9.37145	25.0361	-0.000154	24.0026	-0.0055	1.244
3432	9.36634	25.032	-0.000156	24.0061	-0.0055	1.245
3434	9.36459	25.0334	-0.000155	24.0066	-0.0055	1.245
3436	9.36471	25.0328	-0.000157	24.0069	-0.0055	1.245
3438	9.36473	25.0341	-0.000159	24.0065	-0.0055	1.246
3440	9.36541	25.0372	-0.00016	24.0033	-0.0055	1.246
3442	9.36554	25.038	-0.000159	24.0043	-0.0055	1.246
3444	9.36651	25.0377	-0.000161	24.0058	-0.0055	1.247
3446	9.37007	25.0385	-0.000161	24.004	-0.0055	1.248
3448	9.37614	25.0398	-0.000159	24.0021	-0.0055	1.247
3450	9.38075	25.0386	-0.00016	24.001	-0.0055	1.247
3452	9.38459	25.0381	-0.000159	24.0051	-0.0055	1.247
3454	9.38826	25.0371	-0.000161	24.0062	-0.0055	1.247
3456	9.3905	25.036	-0.000162	24.0057	-0.0055	1.247
3458	9.39313	25.0369	-0.000163	24.0063	-0.0055	1.247
3460	9.39511	25.0373	-0.000157	24.0048	-0.0055	1.246
3462	9.3966	25.0386	-0.000161	24.0017	-0.0055	1.246
3464	9.39743	25.0366	-0.000159	24.0047	-0.0054	1.247
3466	9.39787	25.0345	-0.000159	24.0041	-0.0055	1.246
3468	9.39931	25.0338	-0.000157	24.0057	-0.0055	1.246
3470	9.40002	25.0335	-0.000159	24.0068	-0.0055	1.246
3472	9.39925	25.0328	-0.000155	24.0059	-0.0055	1.245
3474	9.40005	25.0338	-0.000157	24.0051	-0.0055	1.246
3476	9.39921	25.0337	-0.000157	24.0039	-0.0055	1.246
3478	9.39891	25.0332	-0.000156	24.0031	-0.0055	1.246
3480	9.39892	25.0307	-0.000158	24.0045	-0.0055	1.246
3482	9.39938	25.0295	-0.000159	24.0071	-0.0055	1.246
3484	9.3998	25.0321	-0.000159	24.004	-0.0055	1.246
3486	9.39934	25.0306	-0.000158	24.0066	-0.0055	1.246
3488	9.39922	25.0295	-0.000157	24.0076	-0.0054	1.246
3490	9.39909	25.0317	-0.000159	24.007	-0.0055	1.246
3492	9.39807	25.0325	-0.000156	24.006	-0.0055	1.245
3494	9.39738	25.0363	-0.000155	24.0016	-0.0055	1.244
3496	9.39692	25.0362	-0.000156	24.0021	-0.0055	1.246
3498	9.39625	25.038	-0.000156	24.0021	-0.0055	1.246
3500	9.39608	25.0386	-0.000157	24.0017	-0.0055	1.246
3502	9.39317	25.0386	-0.000158	24.0024	-0.0055	1.246
3504	9.39021	25.0392	-0.000162	24.0021	-0.0055	1.246
3506	9.38926	25.0364	-0.000161	24.003	-0.0055	1.245
3508	9.38826	25.0371	-0.000159	24.0022	-0.0055	1.246
3510	9.38658	25.0352	-0.000157	24.0054	-0.0055	1.245
3512	9.38622	25.0334	-0.000157	24.0064	-0.0055	1.246
3514	9.38675	25.0337	-0.000158	24.0103	-0.0055	1.246
3516	9.38747	25.0359	-0.00016	24.0075	-0.0055	1.246
3518	9.38806	25.0374	-0.000159	24.0052	-0.0055	1.245
3520	9.38891	25.0372	-0.000156	24.0053	-0.0055	1.246
3522	9.38984	25.0373	-0.000159	24.0056	-0.0055	1.246
3524	9.39033	25.0354	-0.000161	24.0069	-0.0056	1.246
3526	9.39162	25.036	-0.000159	24.0048	-0.0055	1.246
3528	9.39403	25.0376	-0.00016	24.0049	-0.0055	1.246
3530	9.39764	25.0371	-0.000158	24.0034	-0.0055	1.247
3532	9.39953	25.0364	-0.000157	24.0034	-0.0055	1.246
3534	9.40253	25.0373	-0.000157	24.0036	-0.0055	1.246
3536	9.40444	25.038	-0.000155	24.0027	-0.0055	1.245
3538	9.40354	25.0395	-0.000159	24.0022	-0.0055	1.245
3540	9.39862	25.0411	-0.000158	24.0006	-0.0055	1.246
3542	9.3935	25.0376	-0.000159	24.0024	-0.0055	1.246
3544	9.39104	25.0372	-0.000157	24.0038	-0.0054	1.246
3546	9.38977	25.0378	-0.000159	24.0038	-0.0055	1.246
3548	9.39136	25.0376	-0.000161	24.0037	-0.0055	1.246
3550	9.39287	25.0375	-0.000158	24.0034	-0.0055	1.246
3552	9.39418	25.0376	-0.00016	24.001	-0.0055	1.246
3554	9.39594	25.0376	-0.000159	24.0018	-0.0055	1.246
3556	9.39732	25.0342	-0.000161	24.0044	-0.0055	1.246
3558	9.3993	25.0331	-0.00016	24.0042	-0.0055	1.245
3560	9.4008	25.0338	-0.000158	24.0053	-0.0055	1.246
3562	9.40301	25.033	-0.000161	24.0061	-0.0055	1.246
3564	9.40442	25.0347	-0.000161	24.0052	-0.0055	1.246
3566	9.405	25.035	-0.000162	24.0048	-0.0055	1.246
3568	9.40259	25.0326	-0.000162	24.0066	-0.0055	1.247
3570	9.39993	25.0322	-0.000161	24.007	-0.0055	1.246
3572	9.39782	25.0338	-0.000159	24.0044	-0.0055	1.246
3574	9.39658	25.0351	-0.000158	24.002	-0.0055	1.246
3576	9.39533	25.0333	-0.000161	24.0039	-0.0055	1.246
3578	9.39504	25.0362	-0.00016	24.0023	-0.0055	1.246
3580	9.39581	25.0358	-0.000161	24.0025	-0.0055	1.246
3582	9.39665	25.0336	-0.000161	24.0055	-0.0055	1.247
3584	9.39605	25.0344	-0.000163	24.006	-0.0055	1.246
3586	9.39748	25.0326	-0.000161	24.0042	-0.0055	1.246
3588	9.39935	25.0321	-0.00016	24.0068	-0.0055	1.246
3590	9.39959	25.0344	-0.000157	24.0032	-0.0055	1.246
3592	9.40012	25.0366	-0.000162	24.0021	-0.0055	1.246
3594	9.3997	25.0347	-0.00016	24.0041	-0.0055	1.247
3596	9.39835	25.0354	-0.00016	24.0028	-0.0055	1.246
3598	9.39812	25.034	-0.00016	24.004	-0.0055	1.246
3600	9.39769	25.0339	-0.000161	24.0053	-0.0055	1.247
3602	9.39839	25.0343	-0.00016	24.006	-0.0055	1.246
3604	9.40026	25.0331	-0.000161	24.0077	-0.0054	1.246
3606	9.40113	25.0335	-0.000163	24.0039	-0.0055	1.246
3608	9.40136	25.0354	-0.000158	24.0014	-0.0055	1.246
3610	9.40108	25.0346	-0.00016	24.003	-0.0055	1.246
3612	9.40104	25.0344	-0.000159	24.0031	-0.0055	1.247
3614	9.40229	25.0333	-0.000163	24.0037	-0.0054	1.246
3616	9.40172	25.0276	-0.000161	24.0093	-0.0054	1.246
3618	9.40069	25.0294	-0.000157	24.0089	-0.0055	1.246
3620	9.39959	25.0307	-0.00016	24.0058	-0.0055	1.246
3622	9.39897	25.0303	-0.000156	24.0063	-0.0055	1.246
3624	9.39751	25.0274	-0.000159	24.0081	-0.0055	1.246
3626	9.39637	25.0265	-0.000155	24.0079	-0.0055	1.247
3628	9.39516	25.029	-0.00016	24.0054	-0.0055	1.247
3630	9.39369	25.0309	-0.000158	24.0031	-0.0054	1.246
@18	10	20
3632	9.39264	25.0294	-0.00016	24.0025	-0.0055	1.245
3634	9.39075	25.0287	-0.000156	24.0035	-0.0055	1.245
3636	9.38373	25.0281	-0.00016	24.003	-0.0055	1.245
3638	9.37445	25.0285	-0.000159	24.0026	-0.0055	1.244
3640	9.36703	25.0259	-0.000157	24.0055	-0.0055	1.244
3642	9.36309	25.0261	-0.000159	24.0065	-0.0055	1.247
3644	9.36099	25.0279	-0.00016	24.0051	-0.0055	1.246
3646	9.36057	25.0274	-0.000159	24.0053	-0.0055	1.247
3648	9.36135	25.0289	-0.000158	24.0035	-0.0055	1.247
3650	9.36186	25.0295	-0.00016	24.0046	-0.0055	1.247
3652	9.36183	25.0302	-0.000161	24.0016	-0.0055	1.247
3654	9.36398	25.0267	-0.00016	24.0056	-0.0055	1.247
3656	9.37031	25.0267	-0.000162	24.0064	-0.0055	1.247
3658	9.37793	25.0272	-0.000161	24.0053	-0.0055	1.248
3660	9.38322	25.0284	-0.000165	24.0032	-0.0055	1.248
3662	9.38681	25.0291	-0.000159	24.0016	-0.0055	1.248
3664	9.38971	25.0267	-0.000159	24.0046	-0.0055	1.248
3666	9.39267	25.0253	-0.00016	24.0078	-0.0055	1.247
3668	9.39539	25.0251	-0.000157	24.0082	-0.0055	1.246
3670	9.39745	25.0251	-0.000157	24.0063	-0.0055	1.246
3672	9.3978	25.0285	-0.000158	24.0032	-0.0055	1.246
3674	9.39863	25.03	-0.000156	24.0021	-0.0055	1.245
3676	9.40013	25.0263	-0.000156	24.0076	-0.0055	1.245
3678	9.40234	25.0258	-0.000155	24.006	-0.0055	1.245
3680	9.40407	25.0262	-0.000158	24.0085	-0.0055	1.246
3682	9.4041	25.0289	-0.000158	24.0046	-0.0055	1.246
3684	9.40259	25.0302	-0.000157	24.0026	-0.0055	1.246
3686	9.40099	25.0298	-0.000158	24.0018	-0.0055	1.247
3688	9.40047	25.0291	-0.000161	24.0031	-0.0055	1.247
3690	9.40085	25.0266	-0.000157	24.0059	-0.0055	1.246
3692	9.40106	25.0272	-0.000156	24.0056	-0.0055	1.246
3694	9.40181	25.0279	-0.000157	24.0049	-0.0055	1.246
3696	9.40205	25.0298	-0.000163	24.0047	-0.0055	1.246
3698	9.40208	25.0295	-0.000159	24.0046	-0.0056	1.245
3700	9.40232	25.0265	-0.000158	24.0048	-0.0055	1.246
3702	9.40189	25.0266	-0.000159	24.0041	-0.0055	1.247
3704	9.40151	25.0279	-0.000162	24.006	-0.0055	1.246
3706	9.40192	25.0313	-0.000159	24.0027	-0.0055	1.246
3708	9.40249	25.0299	-0.000157	24.0029	-0.0055	1.245
3710	9.40475	25.0266	-0.000157	24.0046	-0.0055	1.245
3712	9.40464	25.0266	-0.000157	24.0066	-0.0055	1.246
3714	9.40254	25.0277	-0.000157	24.0075	-0.0055	1.246
3716	9.39893	25.0289	-0.000159	24.0051	-0.0055	1.247
3718	9.3964	25.0308	-0.000156	24.0035	-0.0055	1.246
3720	9.3943	25.0312	-0.000157	24.0035	-0.0054	1.247
3722	9.39361	25.0337	-0.000158	24.0019	-0.0054	1.246
3724	9.39486	25.0304	-0.000159	24.0051	-0.0055	1.246
3726	9.39624	25.0298	-0.000161	24.0078	-0.0055	1.247
3728	9.39707	25.0293	-0.00016	24.0082	-0.0055	1.245
3730	9.3956	25.0313	-0.000157	24.0067	-0.0055	1.246
3732	9.39529	25.0307	-0.000158	24.0052	-0.0055	1.247
3734	9.39558	25.0319	-0.000157	24.0048	-0.0055	1.246
3736	9.39574	25.0321	-0.000158	24.005	-0.0055	1.246
3738	9.39673	25.0337	-0.000156	24.0033	-0.0055	1.246
3740	9.39752	25.0301	-0.000158	24.0062	-0.0055	1.246
3742	9.39711	25.0294	-0.000155	24.0055	-0.0055	1.246
3744	9.39841	25.0287	-0.000157	24.007	-0.0054	1.247
3746	9.39874	25.0312	-0.000157	24.0044	-0.0055	1.247
3748	9.39882	25.0308	-0.000161	24.0037	-0.0055	1.246
3750	9.39836	25.0301	-0.000161	24.0035	-0.0055	1.246
3752	9.39724	25.0291	-0.000159	24.0025	-0.0055	1.246
3754	9.39726	25.0272	-0.000157	24.0056	-0.0055	1.247
3756	9.39661	25.0265	-0.000158	24.0067	-0.0055	1.246
3758	9.39695	25.0279	-0.000154	24.0054	-0.0055	1.247
3760	9.39783	25.0286	-0.000157	24.0069	-0.0055	1.246
3762	9.39877	25.0285	-0.000162	24.0065	-0.0055	1.247
3764	9.39925	25.03	-0.000159	24.0046	-0.0055	1.246
3766	9.39827	25.0315	-0.000156	24.0021	-0.0055	1.246
3768	9.39689	25.0311	-0.000155	24.003	-0.0055	1.246
3770	9.39627	25.0308	-0.000156	24.0026	-0.0055	1.246
3772	9.39526	25.0318	-0.000156	24.0029	-0.0055	1.246
3774	9.39526	25.0297	-0.000157	24.0053	-0.0055	1.246
3776	9.39491	25.0293	-0.000158	24.0067	-0.0055	1.246
3778	9.39565	25.0292	-0.000156	24.0075	-0.0054	1.246
3780	9.39467	25.0286	-0.000156	24.0078	-0.0055	1.247
3782	9.39218	25.0314	-0.000163	24.0031	-0.0055	1.246
3784	9.3911	25.0317	-0.000161	24.0014	-0.0054	1.246
3786	9.3912	25.0305	-0.000157	24.0048	-0.0055	1.246
3788	9.39493	25.03	-0.000158	24.0042	-0.0055	1.247
3790	9.39848	25.027	-0.000156	24.0055	-0.0055	1.246
3792	9.40034	25.0277	-0.000158	24.0066	-0.0055	1.246
3794	9.40141	25.0269	-0.000158	24.0079	-0.0054	1.246
3796	9.40113	25.03	-0.000157	24.0044	-0.0054	1.246
3798	9.40059	25.0324	-0.000157	24.002	-0.0055	1.246
3800	9.40187	25.0309	-0.000157	24.0024	-0.0055	1.246
3802	9.40192	25.0297	-0.000158	24.0064	-0.0055	1.247
3804	9.40081	25.0289	-0.000158	24.009	-0.0055	1.247
3806	9.40032	25.0337	-0.00016	24.0063	-0.0055	1.247
3808	9.40026	25.0353	-0.00016	24.0057	-0.0055	1.247
3810	9.39722	25.0364	-0.000161	24.0037	-0.0055	1.247
3812	9.39522	25.0371	-0.000162	24.0031	-0.0055	1.247
3814	9.39441	25.036	-0.000159	24.0066	-0.0055	1.246
3816	9.39517	25.0361	-0.000158	24.0067	-0.0055	1.246
3818	9.39639	25.0342	-0.000159	24.0086	-0.0054	1.246
3820	9.39602	25.0375	-0.000158	24.0055	-0.0055	1.246
3822	9.39419	25.0376	-0.000158	24.0019	-0.0055	1.246
3824	9.39433	25.0365	-0.000156	24.0044	-0.0055	1.246
3826	9.39421	25.0344	-0.000158	24.0048	-0.0055	1.246
3828	9.39229	25.034	-0.00016	24.0048	-0.0055	1.247
3830	9.39019	25.0345	-0.000157	24.0034	-0.0055	1.245
3832	9.38869	25.0347	-0.000157	24.0031	-0.0055	1.247
3834	9.38823	25.036	-0.000159	24.0022	-0.0055	1.247
3836	9.38923	25.0358	-0.000159	24.0028	-0.0055	1.246
[truncated: 1,063 more rows]

## Sheet: Fig_1d_panel_2
Figure 1d panel 2
$ITC
$	28
$NOT
$	25
$	60
$	307
$	10
$	2
$ADCGainCode:	3
$False	TRUE	TRUE
$	2	4	210	2
$	10	20	210	2
$	10	20	210	2
$	10	20	210	2
$	10	20	210	2
$	10	20	210	2
$	10	20	210	2
$	10	20	210	2
$	10	20	210	2
$	10	20	210	2
$	10	20	210	2
$	10	20	210	2
$	10	20	210	2
$	10	20	210	2
$	10	20	210	2
$	10	20	210	2
$	10	20	210	2
$	10	20	210	2
$	10	20	210	2
$	10	20	210	2
$	10	20	210	2
$	10	20	210	2
$	10	20	210	2
$	10	20	210	2
$	10	20	210	2
$	10	20	210	2
$	10	20	210	2
$	10	20	210	2
#	0
#	0.1
#	0.01
#	1.4456
#	25
#	29.2545
#	13.89
?
%	VPITC_MAL1208681
0.014456
0.292545
-0.00146099	99.7941
%	1.42331	94.0521
0.002232
%	124.92	125.32
%	1	80
-0.00061439	0.056188
%	0	8
%	0	18
%	104422	320089
1.018
%	200	300	450	550
%	0.08874	-0.00437	8.53698e-05	-1.60372e-06	1.09006e-08
%	VPViewer2000	Ver:	1.40.0
@0
2	9.30376	25.0254	-0.000168	24.0066	-0.0055	1.241
4	9.30385	25.0245	-0.000168	24.007	-0.0055	1.241
6	9.30303	25.0244	-0.000164	24.004	-0.0055	1.241
8	9.3027	25.0274	-0.000166	24.0014	-0.0054	1.241
10	9.30319	25.025	-0.000163	24.0043	-0.0055	1.241
12	9.30316	25.0252	-0.000164	24.0022	-0.0055	1.24
14	9.30429	25.024	-0.000165	24.0036	-0.0055	1.24
16	9.30394	25.0236	-0.000167	24.0054	-0.0055	1.241
18	9.3028	25.0237	-0.000167	24.0051	-0.0054	1.24
20	9.30237	25.025	-0.000166	24.0061	-0.0054	1.241
22	9.30259	25.0275	-0.000167	24.0026	-0.0055	1.241
24	9.3024	25.0264	-0.000164	24.0045	-0.0054	1.241
26	9.30235	25.0286	-0.000166	24.0035	-0.0055	1.241
28	9.30189	25.0263	-0.000163	24.0062	-0.0054	1.241
30	9.30097	25.0265	-0.000161	24.0057	-0.0054	1.241
32	9.30203	25.0267	-0.000165	24.0052	-0.0055	1.241
34	9.30177	25.0286	-0.000168	24.0057	-0.0055	1.241
36	9.30128	25.0317	-0.000168	24.0024	-0.0055	1.241
38	9.30156	25.0318	-0.000167	24.0035	-0.0054	1.24
40	9.30132	25.0314	-0.000164	24.0036	-0.0055	1.24
42	9.30108	25.0286	-0.000168	24.0064	-0.0055	1.24
44	9.30139	25.0295	-0.000167	24.0062	-0.0055	1.24
46	9.30144	25.0276	-0.000168	24.0079	-0.0055	1.24
48	9.3011	25.029	-0.000166	24.0035	-0.0054	1.24
50	9.30066	25.0298	-0.000163	24.001	-0.0055	1.241
52	9.29991	25.0294	-0.000165	24.0025	-0.0055	1.241
54	9.29871	25.0271	-0.000166	24.0045	-0.0055	1.241
56	9.29814	25.0248	-0.000167	24.0044	-0.0055	1.24
58	9.29852	25.0248	-0.000168	24.0079	-0.0055	1.241
60	9.29861	25.0271	-0.000163	24.0062	-0.0055	1.241
@1	2	4
62	9.29802	25.0273	-0.000162	24.0067	-0.0055	1.241
64	9.29764	25.0274	-0.000164	24.0072	-0.0055	1.241
66	9.29806	25.0269	-0.000164	24.0062	-0.0055	1.241
68	9.30031	25.0292	-0.000163	24.004	-0.0054	1.241
70	9.30225	25.0309	-0.000164	24.0039	-0.0055	1.24
72	9.30367	25.0301	-0.000166	24.0042	-0.0055	1.24
74	9.30399	25.0309	-0.000165	24.0039	-0.0055	1.239
76	9.30505	25.0292	-0.000166	24.0042	-0.0055	1.241
78	9.30618	25.0295	-0.000165	24.006	-0.0055	1.24
80	9.30857	25.0301	-0.000165	24.0052	-0.0054	1.24
82	9.31123	25.0302	-0.000163	24.0063	-0.0054	1.241
84	9.31334	25.0332	-0.000164	24.0035	-0.0054	1.24
86	9.3151	25.0346	-0.000163	24.0027	-0.0054	1.239
88	9.31664	25.0341	-0.000164	24.0047	-0.0054	1.241
90	9.31678	25.0321	-0.000165	24.0067	-0.0054	1.24
92	9.31656	25.0326	-0.000167	24.0056	-0.0054	1.24
94	9.31602	25.0331	-0.000166	24.0046	-0.0055	1.241
96	9.31485	25.0344	-0.000166	24.0021	-0.0055	1.241
98	9.31352	25.0322	-0.000164	24.0041	-0.0055	1.241
100	9.31189	25.0285	-0.000164	24.0083	-0.0055	1.24
102	9.3104	25.0292	-0.000165	24.0062	-0.0055	1.24
104	9.30977	25.0296	-0.000164	24.0071	-0.0054	1.24
106	9.30851	25.0309	-0.000161	24.003	-0.0055	1.24
108	9.30695	25.0305	-0.000161	24.0038	-0.0054	1.24
110	9.30659	25.0302	-0.000165	24.0041	-0.0054	1.24
112	9.30641	25.0297	-0.000165	24.0037	-0.0055	1.24
114	9.30541	25.0257	-0.000163	24.0074	-0.0054	1.239
116	9.30418	25.0273	-0.000162	24.0067	-0.0054	1.24
118	9.30339	25.0271	-0.000165	24.0092	-0.0055	1.24
120	9.30216	25.0287	-0.000168	24.0054	-0.0055	1.24
122	9.30106	25.0329	-0.000164	24.0012	-0.0054	1.24
124	9.30058	25.0333	-0.000168	24.0021	-0.0055	1.24
126	9.29933	25.031	-0.000165	24.0042	-0.0055	1.239
128	9.29763	25.0313	-0.000161	24.0021	-0.0055	1.24
130	9.29765	25.0319	-0.000165	24.0039	-0.0055	1.24
132	9.29806	25.0304	-0.000165	24.0055	-0.0055	1.24
134	9.29825	25.0306	-0.000164	24.006	-0.0055	1.24
136	9.2986	25.031	-0.000168	24.0066	-0.0055	1.24
138	9.29785	25.0295	-0.000166	24.0078	-0.0055	1.24
140	9.29809	25.0324	-0.000163	24.0049	-0.0055	1.24
142	9.29864	25.0324	-0.000163	24.0029	-0.0055	1.24
144	9.29879	25.0324	-0.000163	24.0035	-0.0055	1.24
146	9.29905	25.0338	-0.000166	24.0027	-0.0055	1.239
148	9.29836	25.0317	-0.000166	24.0068	-0.0055	1.24
150	9.29816	25.0314	-0.000166	24.0065	-0.0055	1.24
152	9.29805	25.0308	-0.000162	24.0074	-0.0055	1.24
154	9.29886	25.0332	-0.000163	24.0033	-0.0055	1.24
156	9.29821	25.0342	-0.000162	24.0032	-0.0055	1.239
158	9.2976	25.0341	-0.000162	24.0036	-0.0055	1.24
160	9.29737	25.0338	-0.000164	24.0019	-0.0055	1.24
162	9.29825	25.0313	-0.000165	24.0062	-0.0055	1.24
164	9.29934	25.0304	-0.000164	24.0072	-0.0055	1.24
166	9.29911	25.0299	-0.000167	24.007	-0.0055	1.24
168	9.2988	25.0313	-0.000167	24.0055	-0.0055	1.239
170	9.29881	25.0283	-0.000164	24.0064	-0.0055	1.239
172	9.29933	25.026	-0.000163	24.0102	-0.0055	1.24
174	9.29892	25.0277	-0.000168	24.0062	-0.0055	1.241
176	9.2982	25.0299	-0.000163	24.0047	-0.0055	1.24
178	9.29715	25.0308	-0.000165	24.0031	-0.0054	1.24
180	9.29678	25.0291	-0.000165	24.0027	-0.0055	1.238
182	9.29716	25.0296	-0.000164	24.0033	-0.0055	1.239
184	9.29765	25.0296	-0.000165	24.0016	-0.0055	1.239
186	9.29714	25.0259	-0.000167	24.0042	-0.0055	1.24
188	9.29641	25.0236	-0.000165	24.0075	-0.0055	1.239
190	9.29608	25.0248	-0.000162	24.0067	-0.0055	1.239
192	9.29638	25.0243	-0.000161	24.0067	-0.0055	1.239
194	9.29625	25.0225	-0.000163	24.0047	-0.0055	1.239
196	9.29584	25.0223	-0.000167	24.0079	-0.0055	1.239
198	9.2958	25.0229	-0.000165	24.0052	-0.0055	1.239
200	9.29494	25.0226	-0.000167	24.0044	-0.0055	1.239
202	9.2936	25.0232	-0.000162	24.0039	-0.0055	1.24
204	9.29316	25.0225	-0.000165	24.0044	-0.0055	1.239
206	9.29397	25.0236	-0.000165	24.0023	-0.0055	1.239
208	9.29443	25.0247	-0.000166	24.0009	-0.0055	1.239
210	9.29499	25.0223	-0.000163	24.0028	-0.0055	1.238
212	9.29487	25.019	-0.000165	24.006	-0.0055	1.239
214	9.29457	25.0202	-0.000165	24.0067	-0.0055	1.24
216	9.29455	25.0205	-0.000165	24.0067	-0.0055	1.239
218	9.2942	25.0221	-0.000162	24.0071	-0.0054	1.239
220	9.2935	25.02	-0.000161	24.0069	-0.0055	1.239
222	9.29354	25.0233	-0.000167	24.0038	-0.0055	1.239
224	9.29383	25.0217	-0.000165	24.0046	-0.0055	1.239
226	9.29403	25.0218	-0.000165	24.0041	-0.0055	1.239
228	9.29366	25.0237	-0.000166	24.0035	-0.0054	1.239
230	9.29408	25.025	-0.000162	24.0042	-0.0055	1.238
232	9.2934	25.0246	-0.000163	24.0027	-0.0055	1.239
234	9.29307	25.0248	-0.000165	24.0033	-0.0055	1.239
236	9.29331	25.0246	-0.000164	24.0037	-0.0055	1.238
238	9.29336	25.0231	-0.000164	24.0051	-0.0055	1.239
240	9.29275	25.0229	-0.000162	24.0068	-0.0055	1.239
242	9.29201	25.0236	-0.000168	24.0088	-0.0055	1.239
244	9.29219	25.0259	-0.000165	24.0073	-0.0055	1.239
246	9.2916	25.0251	-0.000164	24.0075	-0.0055	1.239
248	9.29053	25.0268	-0.000164	24.0067	-0.0055	1.238
250	9.28957	25.0296	-0.000161	24.0032	-0.0055	1.239
252	9.28918	25.0294	-0.000165	24.0049	-0.0055	1.24
254	9.28871	25.0324	-0.000166	24.0028	-0.0055	1.239
256	9.289	25.0305	-0.000165	24.0056	-0.0055	1.239
258	9.29009	25.0294	-0.000165	24.0077	-0.0055	1.239
260	9.28981	25.0299	-0.000164	24.0073	-0.0055	1.239
262	9.28944	25.0309	-0.000166	24.0059	-0.0055	1.238
264	9.28862	25.0323	-0.000163	24.0039	-0.0055	1.238
266	9.28839	25.0339	-0.000164	24.0015	-0.0054	1.239
268	9.28893	25.0328	-0.00016	24.0044	-0.0055	1.239
270	9.28895	25.0332	-0.000166	24.0047	-0.0055	1.239
@2	10	20
272	9.28829	25.0332	-0.000165	24.0024	-0.0055	1.238
274	9.28641	25.0296	-0.000162	24.003	-0.0055	1.238
276	9.27776	25.0289	-0.000162	24.0033	-0.0055	1.238
278	9.256	25.0293	-0.000164	24.0049	-0.0055	1.238
280	9.227	25.0278	-0.000164	24.0056	-0.0055	1.237
282	9.19535	25.0269	-0.000167	24.0072	-0.0055	1.237
284	9.16282	25.0268	-0.000168	24.0069	-0.0055	1.238
286	9.13262	25.0268	-0.000167	24.0064	-0.0055	1.239
288	9.10451	25.0256	-0.000169	24.0077	-0.0055	1.239
290	9.07889	25.0272	-0.000166	24.0057	-0.0055	1.239
292	9.05587	25.0267	-0.000167	24.0068	-0.0055	1.24
294	9.04026	25.029	-0.000168	24.007	-0.0055	1.241
296	9.03872	25.0279	-0.000169	24.0055	-0.0055	1.241
298	9.0495	25.0278	-0.00017	24.0042	-0.0055	1.241
300	9.06801	25.0278	-0.000167	24.005	-0.0055	1.24
302	9.09012	25.0273	-0.000165	24.0065	-0.0055	1.24
304	9.11285	25.0251	-0.000168	24.0058	-0.0055	1.239
306	9.13519	25.0276	-0.000165	24.0046	-0.0054	1.239
308	9.15554	25.0276	-0.000164	24.0031	-0.0055	1.238
310	9.17299	25.0296	-0.000163	24.003	-0.0055	1.238
312	9.18994	25.0278	-0.00016	24.0035	-0.0055	1.238
314	9.20514	25.0271	-0.000162	24.0053	-0.0055	1.238
316	9.21823	25.0281	-0.000164	24.0053	-0.0055	1.239
318	9.22952	25.0304	-0.000164	24.0022	-0.0055	1.238
320	9.23975	25.0311	-0.000166	24.002	-0.0055	1.238
322	9.2473	25.0296	-0.000165	24.0048	-0.0055	1.238
324	9.25357	25.0282	-0.000161	24.0075	-0.0055	1.238
326	9.25939	25.028	-0.000163	24.007	-0.0056	1.238
328	9.2643	25.028	-0.000163	24.0072	-0.0055	1.238
330	9.26983	25.0275	-0.000168	24.0061	-0.0055	1.238
332	9.27386	25.0257	-0.000162	24.0082	-0.0055	1.238
334	9.27546	25.024	-0.000164	24.0069	-0.0055	1.238
336	9.27702	25.0276	-0.000166	24.0033	-0.0055	1.238
338	9.27901	25.0308	-0.000165	24.0016	-0.0055	1.238
340	9.28084	25.0304	-0.000166	24.0024	-0.0055	1.239
342	9.28148	25.0315	-0.000163	24.0015	-0.0055	1.239
344	9.28367	25.0308	-0.000163	24.0043	-0.0055	1.238
346	9.28529	25.0291	-0.000162	24.0074	-0.0055	1.238
348	9.28661	25.0311	-0.000165	24.005	-0.0055	1.238
350	9.28736	25.0312	-0.000166	24.0053	-0.0055	1.239
352	9.28721	25.0294	-0.000166	24.0085	-0.0055	1.238
354	9.28835	25.0297	-0.000165	24.0066	-0.0055	1.237
356	9.29012	25.0296	-0.000166	24.0056	-0.0055	1.237
358	9.29122	25.0321	-0.000165	24.0043	-0.0055	1.238
360	9.29117	25.0331	-0.000163	24.0018	-0.0055	1.238
362	9.2917	25.033	-0.000166	24.0015	-0.0055	1.239
364	9.2925	25.0335	-0.000167	24.0038	-0.0055	1.238
366	9.29245	25.0334	-0.000168	24.0022	-0.0055	1.238
368	9.29083	25.0357	-0.000165	24.0021	-0.0055	1.238
370	9.29037	25.0354	-0.000166	24.0015	-0.0055	1.238
372	9.29147	25.0338	-0.000165	24.0022	-0.0055	1.238
374	9.29177	25.0354	-0.000167	24.0027	-0.0055	1.238
376	9.29217	25.0357	-0.000162	24.0027	-0.0055	1.238
378	9.29222	25.0339	-0.000163	24.0038	-0.0055	1.237
380	9.29178	25.0365	-0.000164	24.0022	-0.0055	1.237
382	9.29184	25.0372	-0.000163	24.0024	-0.0055	1.238
384	9.29233	25.0377	-0.000166	24.0022	-0.0055	1.238
386	9.29263	25.0387	-0.000167	24.0013	-0.0055	1.238
388	9.29287	25.0395	-0.000166	24.0011	-0.0055	1.238
390	9.29367	25.0402	-0.000163	24.0014	-0.0055	1.237
392	9.29308	25.0397	-0.000163	24.0029	-0.0055	1.238
394	9.29314	25.0425	-0.000165	24.0015	-0.0055	1.238
396	9.29355	25.0406	-0.000166	24.0025	-0.0055	1.238
398	9.29348	25.0401	-0.000167	24.0034	-0.0055	1.238
400	9.29297	25.0414	-0.000167	24.0025	-0.0055	1.237
402	9.29293	25.0406	-0.000166	24.0023	-0.0055	1.237
404	9.29228	25.0413	-0.000164	24.0036	-0.0055	1.238
406	9.29101	25.0418	-0.000161	24.0023	-0.0055	1.238
408	9.29033	25.0417	-0.000162	24.0004	-0.0055	1.237
410	9.29022	25.0405	-0.000168	24.002	-0.0054	1.237
412	9.29081	25.0414	-0.000167	24.0021	-0.0055	1.238
414	9.29005	25.0427	-0.000163	24.0001	-0.0055	1.238
416	9.28993	25.0417	-0.000161	24.0026	-0.0055	1.238
418	9.29037	25.0424	-0.000166	24.0022	-0.0055	1.238
420	9.29011	25.0424	-0.000166	24.0031	-0.0054	1.238
422	9.29108	25.0406	-0.000165	24.0038	-0.0055	1.239
424	9.29123	25.0393	-0.000161	24.0066	-0.0055	1.238
426	9.2914	25.0407	-0.000167	24.0042	-0.0055	1.238
428	9.29142	25.0398	-0.000166	24.004	-0.0055	1.238
430	9.29077	25.04	-0.000164	24.0044	-0.0055	1.238
432	9.28986	25.0393	-0.000165	24.0059	-0.0055	1.238
434	9.28976	25.0391	-0.000162	24.0058	-0.0055	1.238
436	9.29048	25.0386	-0.000165	24.0055	-0.0055	1.238
438	9.29096	25.037	-0.000163	24.0066	-0.0055	1.238
440	9.29184	25.0368	-0.000162	24.0062	-0.0055	1.238
442	9.29207	25.0393	-0.000163	24.0035	-0.0055	1.239
444	9.29169	25.0405	-0.000166	24.0023	-0.0055	1.238
446	9.29165	25.0409	-0.000163	24.003	-0.0055	1.238
448	9.29196	25.0387	-0.000163	24.0047	-0.0055	1.239
450	9.29138	25.039	-0.000168	24.0024	-0.0055	1.239
452	9.29229	25.0387	-0.000167	24.0035	-0.0055	1.238
454	9.29177	25.0394	-0.000165	24.0053	-0.0055	1.238
456	9.29079	25.0381	-0.000164	24.0067	-0.0055	1.239
458	9.29044	25.0378	-0.000159	24.0056	-0.0055	1.238
460	9.29102	25.0372	-0.000162	24.0066	-0.0055	1.238
462	9.29102	25.0392	-0.000164	24.0057	-0.0055	1.238
464	9.29103	25.0408	-0.000165	24.0057	-0.0055	1.239
466	9.29178	25.0422	-0.000163	24.0036	-0.0054	1.239
468	9.292	25.0415	-0.000166	24.0056	-0.0055	1.239
470	9.29173	25.0424	-0.000168	24.0028	-0.0055	1.239
472	9.29081	25.0417	-0.000166	24.0028	-0.0055	1.238
474	9.28976	25.0405	-0.000165	24.0026	-0.0055	1.238
476	9.2898	25.0404	-0.000165	24.0047	-0.0055	1.238
478	9.2903	25.0424	-0.000165	24.0037	-0.0055	1.238
480	9.29075	25.0399	-0.000161	24.0052	-0.0055	1.239
@3	10	20
482	9.28872	25.0377	-0.000164	24.0038	-0.0054	1.238
484	9.28312	25.0373	-0.000166	24.0031	-0.0054	1.238
486	9.26711	25.0367	-0.000164	24.0036	-0.0055	1.238
488	9.23963	25.0351	-0.000165	24.004	-0.0055	1.237
490	9.20774	25.0362	-0.000163	24.0016	-0.0055	1.238
492	9.17554	25.0355	-0.000162	24.0021	-0.0055	1.238
494	9.14493	25.0342	-0.000165	24.0024	-0.0055	1.239
496	9.11627	25.0325	-0.000168	24.0027	-0.0055	1.239
498	9.09142	25.0326	-0.000168	24.0033	-0.0055	1.24
500	9.06855	25.0303	-0.000166	24.0042	-0.0055	1.24
502	9.04963	25.027	-0.000165	24.0069	-0.0055	1.24
504	9.0383	25.0273	-0.000166	24.0078	-0.0055	1.239
506	9.03922	25.0271	-0.000165	24.0059	-0.0055	1.239
508	9.05209	25.0289	-0.000168	24.0049	-0.0055	1.24
510	9.07118	25.0291	-0.000169	24.0045	-0.0055	1.24
512	9.09427	25.031	-0.000169	24.0049	-0.0055	1.24
514	9.11606	25.0284	-0.000165	24.0065	-0.0055	1.239
516	9.13549	25.0286	-0.000165	24.0077	-0.0055	1.238
518	9.15414	25.0293	-0.000167	24.006	-0.0055	1.238
520	9.17203	25.0314	-0.000164	24.006	-0.0055	1.238
522	9.18689	25.0341	-0.000163	24.0039	-0.0055	1.239
524	9.20032	25.0346	-0.000164	24.0037	-0.0055	1.238
526	9.21258	25.0329	-0.000164	24.0047	-0.0055	1.238
528	9.22447	25.0343	-0.000163	24.0043	-0.0055	1.239
530	9.23513	25.0348	-0.000165	24.0028	-0.0055	1.238
532	9.24473	25.0335	-0.000164	24.004	-0.0055	1.238
534	9.25271	25.0308	-0.000162	24.0071	-0.0055	1.238
536	9.25848	25.0342	-0.000166	24.0039	-0.0055	1.238
538	9.26214	25.0329	-0.000163	24.006	-0.0055	1.238
540	9.26566	25.0324	-0.000165	24.0076	-0.0055	1.239
542	9.26973	25.0359	-0.000166	24.0027	-0.0055	1.237
544	9.27369	25.0358	-0.000164	24.0037	-0.0055	1.238
546	9.2754	25.0352	-0.000159	24.0037	-0.0055	1.238
548	9.27745	25.0367	-0.000165	24.0058	-0.0055	1.238
550	9.27878	25.0373	-0.000167	24.003	-0.0055	1.237
552	9.28046	25.0368	-0.000163	24.0029	-0.0055	1.238
554	9.28219	25.0353	-0.000165	24.0055	-0.0054	1.238
556	9.28383	25.0337	-0.000164	24.0088	-0.0055	1.239
558	9.28452	25.0351	-0.000163	24.0078	-0.0055	1.239
560	9.28442	25.0359	-0.000167	24.0055	-0.0055	1.239
562	9.2851	25.0361	-0.000166	24.0058	-0.0055	1.238
564	9.28566	25.0373	-0.000162	24.0051	-0.0054	1.238
566	9.28546	25.0361	-0.00016	24.0071	-0.0055	1.238
568	9.28619	25.0355	-0.000164	24.0084	-0.0055	1.238
570	9.28715	25.0365	-0.000163	24.0086	-0.0055	1.238
572	9.28632	25.0398	-0.000167	24.0053	-0.0054	1.239
574	9.28674	25.0401	-0.000166	24.0036	-0.0054	1.239
576	9.28655	25.0419	-0.000164	24.0031	-0.0055	1.239
578	9.28495	25.0421	-0.000164	24.0012	-0.0055	1.238
580	9.2833	25.0416	-0.000162	24.0024	-0.0055	1.238
582	9.28264	25.0414	-0.000164	24.0038	-0.0055	1.238
584	9.28211	25.0412	-0.000165	24.0049	-0.0055	1.238
586	9.28141	25.0408	-0.000162	24.0036	-0.0055	1.237
588	9.28126	25.0408	-0.000163	24.0029	-0.0054	1.238
590	9.28181	25.0418	-0.000164	24.0016	-0.0055	1.239
592	9.28015	25.0407	-0.000163	24.0041	-0.0055	1.238
594	9.27853	25.0385	-0.000164	24.0043	-0.0055	1.238
596	9.27732	25.0379	-0.000164	24.004	-0.0055	1.238
598	9.27604	25.0358	-0.000166	24.0068	-0.0055	1.238
600	9.27659	25.0351	-0.000163	24.0053	-0.0055	1.238
602	9.27676	25.0349	-0.000163	24.0052	-0.0055	1.237
604	9.27675	25.034	-0.000164	24.0063	-0.0055	1.238
606	9.27726	25.0323	-0.000162	24.0068	-0.0055	1.238
608	9.28104	25.0307	-0.000164	24.0077	-0.0055	1.239
610	9.28366	25.0312	-0.000165	24.0057	-0.0054	1.239
612	9.28519	25.0317	-0.000163	24.007	-0.0055	1.238
614	9.28778	25.0321	-0.000166	24.0064	-0.0055	1.238
616	9.29056	25.033	-0.000166	24.006	-0.0055	1.238
618	9.2917	25.0335	-0.000167	24.0052	-0.0055	1.238
620	9.29265	25.0357	-0.000165	24.004	-0.0055	1.238
622	9.29321	25.0356	-0.000166	24.0039	-0.0055	1.238
624	9.29416	25.0359	-0.000164	24.0014	-0.0055	1.239
626	9.29509	25.0364	-0.000164	24.0012	-0.0055	1.238
628	9.29495	25.0356	-0.000168	24.0036	-0.0055	1.238
630	9.29453	25.0351	-0.000165	24.0057	-0.0055	1.238
632	9.29374	25.0366	-0.000164	24.0035	-0.0055	1.238
634	9.29377	25.0373	-0.000164	24.0041	-0.0055	1.238
636	9.29341	25.0367	-0.000166	24.0045	-0.0055	1.239
638	9.29278	25.0369	-0.000165	24.0049	-0.0055	1.239
640	9.29369	25.0348	-0.000164	24.0067	-0.0055	1.238
642	9.29398	25.0349	-0.000167	24.0073	-0.0055	1.238
644	9.29374	25.0358	-0.000165	24.0066	-0.0055	1.238
646	9.29319	25.0361	-0.000163	24.0055	-0.0055	1.238
648	9.29177	25.036	-0.000161	24.0067	-0.0055	1.238
650	9.29102	25.0363	-0.000163	24.0077	-0.0055	1.238
652	9.29007	25.0392	-0.000164	24.0054	-0.0055	1.238
654	9.28983	25.0408	-0.000163	24.0024	-0.0055	1.238
656	9.28995	25.0401	-0.000164	24.0033	-0.0055	1.238
658	9.28927	25.0399	-0.000166	24.0036	-0.0055	1.238
660	9.28835	25.0386	-0.000167	24.0028	-0.0055	1.238
662	9.28758	25.0383	-0.000164	24.0038	-0.0055	1.238
664	9.28703	25.0371	-0.000165	24.0056	-0.0055	1.238
666	9.28699	25.0378	-0.000163	24.0069	-0.0055	1.238
668	9.28664	25.037	-0.000165	24.0068	-0.0055	1.238
670	9.28702	25.0373	-0.000167	24.0051	-0.0055	1.238
672	9.28702	25.037	-0.000165	24.0056	-0.0054	1.238
674	9.28639	25.0353	-0.000161	24.0057	-0.0055	1.238
676	9.28708	25.0348	-0.000162	24.0058	-0.0055	1.238
678	9.28708	25.0368	-0.000165	24.0045	-0.0054	1.237
680	9.28732	25.0391	-0.000161	24.0029	-0.0055	1.237
682	9.28813	25.0387	-0.000162	24.0031	-0.0055	1.237
684	9.28915	25.0367	-0.000162	24.005	-0.0055	1.238
686	9.28932	25.0395	-0.000163	24.0013	-0.0055	1.238
688	9.289	25.0401	-0.000164	24.0011	-0.0055	1.238
690	9.28861	25.0396	-0.000165	24.0018	-0.0055	1.239
@4	10	20
692	9.28825	25.0353	-0.000164	24.0065	-0.0054	1.238
694	9.28327	25.0365	-0.000166	24.006	-0.0055	1.238
696	9.26831	25.0386	-0.000165	24.0056	-0.0055	1.237
698	9.24198	25.0386	-0.000165	24.0068	-0.0055	1.237
700	9.21153	25.0409	-0.000161	24.0045	-0.0055	1.237
702	9.18144	25.0429	-0.000162	24.0042	-0.0055	1.237
704	9.15297	25.0428	-0.000167	24.0034	-0.0055	1.238
706	9.1277	25.0429	-0.000167	24.0021	-0.0055	1.239
708	9.10549	25.0412	-0.000165	24.0042	-0.0055	1.24
710	9.08454	25.0416	-0.000169	24.0056	-0.0055	1.239
712	9.06688	25.0407	-0.000164	24.0069	-0.0055	1.239
714	9.05535	25.0391	-0.000166	24.0074	-0.0055	1.239
716	9.0559	25.0415	-0.000166	24.0037	-0.0055	1.24
718	9.06837	25.0411	-0.000164	24.0035	-0.0055	1.241
720	9.08569	25.0419	-0.000166	24.0028	-0.0055	1.241
722	9.10689	25.0419	-0.000166	24.0035	-0.0055	1.24
724	9.12759	25.0396	-0.000167	24.0069	-0.0055	1.239
726	9.14693	25.0412	-0.000167	24.005	-0.0055	1.239
728	9.16491	25.0403	-0.000166	24.0064	-0.0055	1.239
730	9.18071	25.0403	-0.000164	24.0048	-0.0055	1.238
732	9.19593	25.0418	-0.000163	24.0026	-0.0055	1.238
734	9.20881	25.0417	-0.000161	24.0049	-0.0055	1.238
736	9.22043	25.0419	-0.000163	24.0039	-0.0055	1.238
738	9.2302	25.0425	-0.000163	24.0034	-0.0055	1.238
740	9.23826	25.0425	-0.000162	24.0038	-0.0055	1.238
742	9.24576	25.0405	-0.000165	24.0035	-0.0055	1.238
744	9.25299	25.0382	-0.000163	24.0057	-0.0055	1.239
746	9.25939	25.0389	-0.000165	24.0071	-0.0055	1.239
748	9.26404	25.0405	-0.000165	24.005	-0.0055	1.238
750	9.26803	25.042	-0.000162	24.0049	-0.0055	1.238
752	9.27085	25.0413	-0.000163	24.0036	-0.0055	1.238
754	9.27409	25.0396	-0.000161	24.0057	-0.0054	1.238
756	9.27663	25.0433	-0.000164	24.0018	-0.0054	1.238
758	9.27872	25.0431	-0.000163	24.0045	-0.0055	1.239
760	9.28105	25.0428	-0.000162	24.004	-0.0055	1.239
762	9.28326	25.0421	-0.000164	24.0046	-0.0055	1.239
764	9.28302	25.0399	-0.000164	24.0063	-0.0055	1.239
766	9.28386	25.0416	-0.000164	24.0065	-0.0055	1.239
768	9.28532	25.0402	-0.000165	24.007	-0.0054	1.238
770	9.2856	25.0419	-0.000162	24.0058	-0.0055	1.238
772	9.28637	25.0435	-0.000162	24.0037	-0.0054	1.238
774	9.28767	25.0423	-0.000162	24.0031	-0.0055	1.238
776	9.28746	25.0404	-0.000163	24.0037	-0.0055	1.239
778	9.28701	25.0378	-0.000167	24.0053	-0.0055	1.239
780	9.28702	25.0355	-0.000166	24.0065	-0.0055	1.239
782	9.28602	25.0337	-0.000165	24.0074	-0.0055	1.238
784	9.28599	25.0357	-0.000163	24.005	-0.0054	1.238
786	9.28599	25.0354	-0.000164	24.003	-0.0054	1.238
788	9.28634	25.0352	-0.000164	24.0028	-0.0055	1.238
790	9.28627	25.0318	-0.000164	24.0041	-0.0055	1.238
792	9.2868	25.0318	-0.000162	24.0075	-0.0055	1.239
794	9.28817	25.0332	-0.000164	24.0079	-0.0055	1.237
796	9.28988	25.0354	-0.00016	24.004	-0.0055	1.237
798	9.29057	25.0357	-0.000163	24.0039	-0.0055	1.238
800	9.28995	25.0363	-0.000167	24.0027	-0.0055	1.238
802	9.29048	25.0359	-0.000162	24.0034	-0.0055	1.239
804	9.29082	25.036	-0.000164	24.0059	-0.0055	1.238
806	9.29109	25.0375	-0.000162	24.0055	-0.0055	1.237
808	9.29102	25.0388	-0.000165	24.0065	-0.0055	1.238
810	9.29265	25.0409	-0.000166	24.0032	-0.0055	1.239
812	9.29307	25.0398	-0.000162	24.0023	-0.0055	1.238
814	9.29291	25.0388	-0.000163	24.0049	-0.0055	1.238
816	9.29288	25.0376	-0.000164	24.0075	-0.0054	1.239
818	9.29237	25.0382	-0.00016	24.0059	-0.0055	1.238
820	9.29118	25.0397	-0.000162	24.0063	-0.0055	1.238
822	9.29163	25.0416	-0.000164	24.0037	-0.0055	1.238
824	9.29126	25.0415	-0.000161	24.0029	-0.0055	1.238
826	9.29066	25.0397	-0.00016	24.0068	-0.0055	1.238
828	9.28961	25.0392	-0.000161	24.0073	-0.0055	1.238
830	9.2898	25.0393	-0.000162	24.0067	-0.0055	1.238
832	9.28914	25.0417	-0.000164	24.0049	-0.0055	1.238
834	9.2896	25.04	-0.000163	24.0037	-0.0055	1.238
836	9.29017	25.0378	-0.000165	24.0049	-0.0055	1.238
838	9.28997	25.0381	-0.000164	24.0051	-0.0055	1.238
840	9.28915	25.0379	-0.00016	24.0046	-0.0055	1.239
842	9.2887	25.0398	-0.000163	24.0031	-0.0055	1.239
844	9.2889	25.0381	-0.000164	24.0052	-0.0055	1.239
846	9.28847	25.0372	-0.000162	24.007	-0.0054	1.238
848	9.28821	25.0374	-0.000163	24.0065	-0.0055	1.238
850	9.28816	25.0376	-0.000164	24.0053	-0.0055	1.238
852	9.28904	25.0381	-0.000164	24.0025	-0.0055	1.238
854	9.28984	25.0363	-0.000163	24.0055	-0.0055	1.238
856	9.2897	25.0367	-0.000165	24.0059	-0.0055	1.238
858	9.2897	25.039	-0.000163	24.0048	-0.0055	1.238
860	9.29081	25.0374	-0.000164	24.0061	-0.0054	1.238
862	9.29163	25.0392	-0.000163	24.0048	-0.0055	1.238
864	9.29128	25.0403	-0.000161	24.0058	-0.0055	1.238
866	9.29156	25.0392	-0.000164	24.0017	-0.0055	1.238
868	9.2925	25.0375	-0.000164	24.0032	-0.0055	1.239
870	9.29307	25.0352	-0.000164	24.0061	-0.0055	1.238
872	9.29298	25.0367	-0.000165	24.004	-0.0055	1.238
874	9.29309	25.0378	-0.000165	24.0031	-0.0055	1.238
876	9.29378	25.0377	-0.000162	24.0037	-0.0055	1.238
878	9.29411	25.0345	-0.000161	24.0053	-0.0055	1.238
880	9.2941	25.0344	-0.000162	24.0036	-0.0055	1.238
882	9.2947	25.0385	-0.000161	24.0025	-0.0055	1.239
884	9.29449	25.0358	-0.000161	24.0037	-0.0054	1.238
886	9.29381	25.0335	-0.000164	24.0063	-0.0054	1.238
888	9.29324	25.0368	-0.000164	24.003	-0.0055	1.238
890	9.2928	25.0376	-0.000163	24.0036	-0.0055	1.238
892	9.29276	25.0357	-0.000163	24.005	-0.0054	1.238
894	9.29222	25.0335	-0.000165	24.009	-0.0055	1.237
896	9.29226	25.0378	-0.000163	24.005	-0.0055	1.238
898	9.29219	25.0382	-0.000162	24.0017	-0.0055	1.238
900	9.29204	25.0369	-0.000164	24.0024	-0.0055	1.238
@5	10	20
902	9.29264	25.0345	-0.000162	24.0055	-0.0055	1.237
904	9.2882	25.0357	-0.000164	24.0042	-0.0055	1.237
906	9.27434	25.0349	-0.000158	24.0054	-0.0055	1.237
908	9.2504	25.0326	-0.000159	24.0056	-0.0055	1.237
910	9.22279	25.0333	-0.000162	24.0057	-0.0055	1.238
912	9.19489	25.0329	-0.000162	24.0032	-0.0055	1.238
914	9.16814	25.0326	-0.000165	24.0034	-0.0054	1.239
916	9.1433	25.0301	-0.000166	24.0072	-0.0055	1.239
918	9.12154	25.0314	-0.000166	24.0059	-0.0055	1.239
920	9.10246	25.0327	-0.000167	24.0028	-0.0055	1.239
922	9.08561	25.0315	-0.000164	24.0046	-0.0055	1.239
924	9.07422	25.0299	-0.000168	24.0063	-0.0055	1.239
926	9.07234	25.0324	-0.000168	24.0049	-0.0055	1.241
928	9.08015	25.0331	-0.000167	24.0032	-0.0055	1.241
930	9.09399	25.0316	-0.000166	24.003	-0.0055	1.239
932	9.11186	25.0291	-0.000162	24.0065	-0.0055	1.239
934	9.13107	25.0305	-0.000165	24.0068	-0.0055	1.239
936	9.14897	25.0327	-0.000162	24.0042	-0.0055	1.238
938	9.16527	25.0324	-0.000163	24.0039	-0.0055	1.238
940	9.18047	25.0323	-0.000163	24.0056	-0.0055	1.237
942	9.19401	25.0333	-0.000161	24.0044	-0.0055	1.237
944	9.20634	25.0353	-0.000164	24.0042	-0.0055	1.238
946	9.21852	25.0348	-0.000163	24.0035	-0.0055	1.238
948	9.22813	25.0321	-0.000163	24.0053	-0.0055	1.238
950	9.23646	25.0315	-0.000161	24.0044	-0.0055	1.238
952	9.24351	25.0327	-0.000165	24.0015	-0.0055	1.237
954	9.25074	25.0303	-0.000167	24.0023	-0.0055	1.237
956	9.25656	25.0285	-0.000163	24.0077	-0.0055	1.238
958	9.2618	25.0278	-0.000162	24.0052	-0.0055	1.238
960	9.26768	25.0288	-0.00016	24.0025	-0.0055	1.238
962	9.2724	25.0284	-0.000161	24.0021	-0.0055	1.237
964	9.27633	25.0245	-0.000163	24.0068	-0.0055	1.238
966	9.27907	25.0239	-0.000164	24.0067	-0.0055	1.238
968	9.28187	25.0251	-0.000163	24.0046	-0.0055	1.238
970	9.28394	25.0247	-0.000163	24.0041	-0.0055	1.237
972	9.28498	25.0252	-0.000162	24.004	-0.0055	1.237
974	9.28662	25.0245	-0.000161	24.0069	-0.0055	1.237
976	9.28781	25.0261	-0.000163	24.004	-0.0055	1.237
978	9.28917	25.0286	-0.000164	24.0027	-0.0055	1.238
980	9.29063	25.0279	-0.000164	24.0052	-0.0054	1.237
982	9.2912	25.0258	-0.000162	24.0086	-0.0055	1.237
984	9.29187	25.0294	-0.000161	24.0022	-0.0055	1.237
986	9.29186	25.0321	-0.000162	24.0027	-0.0055	1.238
988	9.2921	25.0279	-0.000159	24.0056	-0.0055	1.237
990	9.2929	25.0274	-0.000161	24.0074	-0.0055	1.238
992	9.29248	25.0303	-0.000163	24.0036	-0.0054	1.237
994	9.29259	25.0294	-0.000166	24.0043	-0.0055	1.237
996	9.29274	25.0302	-0.000163	24.0057	-0.0055	1.237
998	9.29241	25.0305	-0.000161	24.0069	-0.0055	1.237
1000	9.29214	25.0317	-0.000163	24.0037	-0.0055	1.237
1002	9.29357	25.0319	-0.000162	24.0031	-0.0055	1.238
1004	9.29388	25.0292	-0.000162	24.0064	-0.0055	1.238
1006	9.29382	25.0298	-0.000159	24.0066	-0.0055	1.238
1008	9.29341	25.033	-0.000164	24.0034	-0.0055	1.237
1010	9.29257	25.0325	-0.000161	24.0028	-0.0055	1.237
1012	9.29154	25.0305	-0.000161	24.0052	-0.0055	1.237
1014	9.29078	25.0317	-0.000161	24.0053	-0.0055	1.238
1016	9.29166	25.0335	-0.000162	24.0024	-0.0055	1.237
1018	9.29218	25.0316	-0.000161	24.0033	-0.0055	1.237
1020	9.2919	25.0297	-0.00016	24.0055	-0.0055	1.238
1022	9.29179	25.0302	-0.000165	24.0062	-0.0055	1.237
1024	9.29201	25.0329	-0.000165	24.0012	-0.0054	1.237
1026	9.2926	25.0317	-0.000164	24.0026	-0.0054	1.238
1028	9.29215	25.0296	-0.00016	24.0056	-0.0054	1.238
1030	9.29128	25.0316	-0.000162	24.0063	-0.0055	1.238
1032	9.29118	25.0341	-0.000162	24.0021	-0.0055	1.237
1034	9.29071	25.0323	-0.000162	24.0062	-0.0054	1.237
1036	9.29154	25.0325	-0.000162	24.0051	-0.0055	1.237
1038	9.29219	25.0328	-0.000164	24.0067	-0.0055	1.237
1040	9.29129	25.0337	-0.000165	24.0061	-0.0055	1.237
1042	9.29127	25.0346	-0.000164	24.0038	-0.0055	1.238
1044	9.29124	25.0347	-0.000162	24.0031	-0.0055	1.237
1046	9.29165	25.0332	-0.000162	24.0051	-0.0055	1.237
1048	9.29104	25.0337	-0.000163	24.007	-0.0055	1.238
1050	9.29093	25.0366	-0.000161	24.0044	-0.0055	1.238
1052	9.29094	25.0367	-0.000161	24.0039	-0.0055	1.237
1054	9.29058	25.0355	-0.00016	24.0029	-0.0055	1.237
1056	9.29067	25.0357	-0.000162	24.0043	-0.0055	1.238
1058	9.29079	25.0364	-0.000163	24.0066	-0.0055	1.238
1060	9.29122	25.038	-0.000162	24.0041	-0.0055	1.238
1062	9.28975	25.0383	-0.000161	24.0034	-0.0054	1.238
1064	9.28901	25.0364	-0.000164	24.0035	-0.0055	1.238
1066	9.28813	25.0347	-0.000161	24.0074	-0.0055	1.238
1068	9.28705	25.0371	-0.000165	24.0051	-0.0055	1.238
1070	9.28696	25.0381	-0.000161	24.0025	-0.0055	1.238
1072	9.28852	25.0377	-0.00016	24.0041	-0.0055	1.238
1074	9.28884	25.0345	-0.000158	24.0083	-0.0055	1.238
1076	9.28867	25.0354	-0.000163	24.0065	-0.0055	1.237
1078	9.28863	25.0381	-0.00016	24.0041	-0.0055	1.237
1080	9.28814	25.0385	-0.00016	24.004	-0.0055	1.237
1082	9.28733	25.0357	-0.000161	24.0057	-0.0054	1.238
1084	9.28818	25.0373	-0.000162	24.0061	-0.0054	1.238
1086	9.28894	25.0405	-0.000162	24.0039	-0.0055	1.237
1088	9.29058	25.0409	-0.000163	24.0031	-0.0054	1.237
1090	9.29059	25.0386	-0.00016	24.0053	-0.0055	1.238
1092	9.2903	25.0376	-0.00016	24.0071	-0.0055	1.238
1094	9.28983	25.0397	-0.000163	24.0029	-0.0055	1.237
1096	9.28952	25.0397	-0.000164	24.005	-0.0055	1.237
1098	9.28874	25.0391	-0.000162	24.0044	-0.0055	1.238
1100	9.28841	25.0382	-0.000164	24.0051	-0.0055	1.238
1102	9.28877	25.038	-0.000164	24.0063	-0.0055	1.237
1104	9.28871	25.0405	-0.000163	24.0041	-0.0055	1.238
1106	9.28861	25.0406	-0.000162	24.0035	-0.0055	1.238
1108	9.28885	25.0411	-0.000163	24.0046	-0.0055	1.238
1110	9.28858	25.0391	-0.000162	24.0058	-0.0055	1.238
@6	10	20
1112	9.28899	25.0389	-0.000163	24.0061	-0.0055	1.238
1114	9.28446	25.0396	-0.000166	24.004	-0.0055	1.238
1116	9.27091	25.0403	-0.000165	24.0047	-0.0055	1.237
1118	9.24839	25.039	-0.000163	24.0076	-0.0055	1.237
1120	9.2224	25.0402	-0.00016	24.0046	-0.0055	1.237
1122	9.1954	25.0426	-0.000162	24.0035	-0.0055	1.237
1124	9.16946	25.0419	-0.000165	24.003	-0.0055	1.237
1126	9.14632	25.0423	-0.000164	24.0031	-0.0055	1.238
1128	9.1251	25.0392	-0.000162	24.0055	-0.0055	1.239
1130	9.10674	25.0384	-0.000163	24.0048	-0.0055	1.24
1132	9.09014	25.0376	-0.000168	24.0045	-0.0055	1.24
1134	9.07983	25.0355	-0.000164	24.0038	-0.0055	1.239
1136	9.07909	25.0333	-0.000166	24.0071	-0.0055	1.24
1138	9.08923	25.0337	-0.000166	24.0061	-0.0055	1.24
1140	9.10515	25.0342	-0.000166	24.0034	-0.0055	1.239
1142	9.12283	25.0312	-0.000166	24.0049	-0.0055	1.239
1144	9.14035	25.0308	-0.000164	24.0061	-0.0054	1.239
1146	9.15813	25.0308	-0.000164	24.0059	-0.0055	1.238
1148	9.17328	25.0302	-0.000166	24.0055	-0.0055	1.238
1150	9.18828	25.0308	-0.000161	24.0037	-0.0055	1.237
1152	9.20206	25.0281	-0.000164	24.0062	-0.0055	1.238
1154	9.21417	25.0288	-0.000162	24.0043	-0.0055	1.238
1156	9.22468	25.0302	-0.000161	24.0039	-0.0055	1.238
1158	9.23358	25.0291	-0.000163	24.0044	-0.0055	1.238
1160	9.24198	25.0292	-0.00016	24.0056	-0.0055	1.238
1162	9.24909	25.0295	-0.000162	24.0067	-0.0055	1.239
1164	9.25603	25.0333	-0.000163	24.0053	-0.0055	1.239
1166	9.26231	25.0358	-0.000163	24.0035	-0.0055	1.237
1168	9.26731	25.0325	-0.000164	24.0056	-0.0055	1.237
1170	9.27055	25.0315	-0.000165	24.0059	-0.0055	1.238
1172	9.27236	25.0337	-0.00016	24.0066	-0.0055	1.237
1174	9.27485	25.0355	-0.00016	24.0026	-0.0055	1.238
1176	9.27631	25.0352	-0.00016	24.0039	-0.0055	1.238
1178	9.27844	25.0344	-0.000161	24.0048	-0.0055	1.238
1180	9.28022	25.0346	-0.000161	24.0058	-0.0055	1.239
1182	9.28108	25.0341	-0.000168	24.0068	-0.0055	1.239
1184	9.28233	25.0378	-0.000167	24.0044	-0.0055	1.238
1186	9.28401	25.0375	-0.000165	24.0034	-0.0055	1.237
1188	9.28519	25.0374	-0.000161	24.0047	-0.0055	1.238
1190	9.28623	25.0378	-0.000165	24.0058	-0.0055	1.238
1192	9.28651	25.0393	-0.000163	24.0021	-0.0055	1.238
1194	9.28767	25.0389	-0.000162	24.002	-0.0055	1.238
1196	9.28759	25.0342	-0.000164	24.0066	-0.0055	1.238
1198	9.28815	25.0336	-0.000162	24.0079	-0.0055	1.238
1200	9.28823	25.0315	-0.000167	24.0067	-0.0055	1.238
1202	9.28836	25.0322	-0.000167	24.0043	-0.0055	1.238
1204	9.28931	25.0319	-0.000164	24.0044	-0.0055	1.237
1206	9.29023	25.0289	-0.000159	24.0061	-0.0055	1.237
1208	9.2895	25.0306	-0.00016	24.0041	-0.0055	1.238
1210	9.28899	25.0305	-0.000162	24.0045	-0.0055	1.238
1212	9.2897	25.0312	-0.000162	24.0044	-0.0055	1.238
1214	9.28987	25.0299	-0.000165	24.004	-0.0055	1.238
1216	9.28928	25.0298	-0.000167	24.0025	-0.0055	1.238
1218	9.28948	25.0288	-0.00016	24.0035	-0.0055	1.238
1220	9.29014	25.0273	-0.000163	24.0059	-0.0055	1.238
1222	9.29106	25.0267	-0.000163	24.0057	-0.0055	1.238
1224	9.2902	25.0262	-0.000164	24.0085	-0.0055	1.238
1226	9.29061	25.0254	-0.000163	24.0086	-0.0055	1.238
1228	9.29073	25.0246	-0.000162	24.0071	-0.0055	1.237
1230	9.29057	25.0267	-0.00016	24.0057	-0.0055	1.236
1232	9.28979	25.0238	-0.000162	24.0081	-0.0055	1.237
1234	9.29013	25.0236	-0.000163	24.0079	-0.0055	1.238
1236	9.29061	25.0234	-0.000161	24.0065	-0.0054	1.238
1238	9.29084	25.0234	-0.000163	24.0078	-0.0055	1.237
1240	9.29033	25.0239	-0.000163	24.0063	-0.0055	1.238
1242	9.29011	25.0234	-0.000163	24.0053	-0.0055	1.238
1244	9.29034	25.0245	-0.000163	24.0055	-0.0055	1.238
1246	9.29093	25.024	-0.000163	24.0046	-0.0055	1.237
1248	9.2907	25.0223	-0.000164	24.0054	-0.0055	1.238
1250	9.29034	25.0214	-0.000162	24.006	-0.0055	1.238
1252	9.2894	25.0211	-0.000162	24.0071	-0.0055	1.237
1254	9.28842	25.0201	-0.00016	24.0058	-0.0055	1.237
1256	9.28788	25.0206	-0.000162	24.0046	-0.0055	1.237
1258	9.28726	25.0197	-0.000157	24.0065	-0.0055	1.237
1260	9.287	25.0194	-0.000161	24.0065	-0.0055	1.237
1262	9.28641	25.0201	-0.00016	24.0059	-0.0055	1.237
1264	9.28587	25.0221	-0.000165	24.0061	-0.0055	1.237
1266	9.28516	25.023	-0.000161	24.0046	-0.0055	1.237
1268	9.28455	25.022	-0.000161	24.0057	-0.0055	1.237
1270	9.28365	25.0228	-0.00016	24.0063	-0.0055	1.237
1272	9.28357	25.0226	-0.000162	24.0073	-0.0055	1.237
1274	9.28374	25.0231	-0.000164	24.0063	-0.0055	1.237
1276	9.28447	25.0241	-0.00016	24.0046	-0.0055	1.237
1278	9.28518	25.0246	-0.000164	24.0042	-0.0055	1.237
1280	9.28442	25.0253	-0.000162	24.003	-0.0055	1.238
1282	9.28331	25.0257	-0.000161	24.0049	-0.0055	1.237
1284	9.2832	25.0278	-0.000165	24.0027	-0.0055	1.236
1286	9.283	25.0276	-0.000162	24.0032	-0.0055	1.236
1288	9.28342	25.0265	-0.000161	24.0048	-0.0055	1.237
1290	9.28287	25.0264	-0.00016	24.0064	-0.0055	1.237
1292	9.28311	25.0272	-0.000164	24.0064	-0.0055	1.237
1294	9.28354	25.0267	-0.000163	24.0071	-0.0055	1.237
1296	9.28391	25.0294	-0.000161	24.0041	-0.0055	1.237
1298	9.28402	25.0303	-0.000159	24.0021	-0.0054	1.237
1300	9.28383	25.0298	-0.000162	24.004	-0.0055	1.237
1302	9.28418	25.0287	-0.000166	24.0053	-0.0055	1.237
1304	9.28493	25.0304	-0.000164	24.0055	-0.0055	1.237
1306	9.28535	25.0312	-0.000161	24.0072	-0.0055	1.237
1308	9.2853	25.0315	-0.000164	24.0066	-0.0055	1.237
1310	9.28456	25.0334	-0.00016	24.002	-0.0055	1.237
1312	9.28489	25.0325	-0.000162	24.0027	-0.0055	1.237
1314	9.28476	25.0315	-0.000162	24.0031	-0.0055	1.237
1316	9.28471	25.0304	-0.000163	24.0054	-0.0055	1.237
1318	9.28465	25.0286	-0.000163	24.0077	-0.0055	1.237
1320	9.28478	25.0313	-0.000162	24.0051	-0.0055	1.237
@7	10	20
1322	9.28435	25.0329	-0.000161	24.0019	-0.0055	1.237
1324	9.28025	25.0329	-0.00016	24.0027	-0.0055	1.236
1326	9.26751	25.031	-0.000162	24.0031	-0.0055	1.235
1328	9.24495	25.0287	-0.000162	24.0048	-0.0055	1.235
1330	9.21994	25.0286	-0.000164	24.0051	-0.0055	1.236
1332	9.19384	25.0277	-0.00016	24.0072	-0.0055	1.237
1334	9.16807	25.0293	-0.000164	24.0055	-0.0055	1.237
1336	9.14596	25.0297	-0.000164	24.0031	-0.0055	1.237
1338	9.12655	25.0317	-0.000163	24.0018	-0.0055	1.237
1340	9.10849	25.0308	-0.000161	24.0031	-0.0054	1.238
1342	9.09307	25.0293	-0.000164	24.0057	-0.0055	1.238
1344	9.08203	25.0287	-0.000161	24.0073	-0.0055	1.238
1346	9.08135	25.0306	-0.000165	24.0058	-0.0055	1.239
1348	9.08987	25.0333	-0.000166	24.0031	-0.0055	1.239
1350	9.10423	25.0321	-0.000166	24.0042	-0.0055	1.238
1352	9.12176	25.0334	-0.000163	24.004	-0.0055	1.237
1354	9.14047	25.0323	-0.000164	24.0069	-0.0055	1.238
1356	9.15773	25.0331	-0.000165	24.0062	-0.0055	1.238
1358	9.17359	25.0362	-0.000161	24.0033	-0.0055	1.237
1360	9.18929	25.0365	-0.000159	24.0038	-0.0055	1.237
1362	9.20299	25.0358	-0.000161	24.0036	-0.0055	1.237
1364	9.2147	25.0341	-0.000164	24.0036	-0.0055	1.236
1366	9.22481	25.0323	-0.000159	24.0063	-0.0055	1.236
1368	9.23406	25.0342	-0.000159	24.0054	-0.0055	1.237
1370	9.24218	25.0333	-0.00016	24.0055	-0.0055	1.237
1372	9.24888	25.0329	-0.00016	24.0071	-0.0055	1.236
1374	9.2552	25.0344	-0.000159	24.0029	-0.0055	1.237
1376	9.2598	25.0357	-0.00016	24.0023	-0.0055	1.237
1378	9.26457	25.0343	-0.000159	24.0046	-0.0055	1.237
1380	9.26846	25.0357	-0.000163	24.0029	-0.0055	1.237
1382	9.27149	25.032	-0.000162	24.0066	-0.0055	1.237
1384	9.2731	25.0312	-0.000163	24.0069	-0.0055	1.236
1386	9.27474	25.0312	-0.000162	24.0058	-0.0055	1.237
1388	9.27644	25.0295	-0.000163	24.0073	-0.0055	1.236
1390	9.27793	25.032	-0.000158	24.0041	-0.0055	1.237
1392	9.27863	25.0323	-0.000158	24.0029	-0.0055	1.237
1394	9.27954	25.0314	-0.00016	24.0045	-0.0054	1.236
1396	9.28018	25.0315	-0.000162	24.002	-0.0055	1.237
1398	9.28121	25.0285	-0.000162	24.0054	-0.0055	1.235
1400	9.28074	25.0294	-0.000161	24.0056	-0.0055	1.236
1402	9.28161	25.0288	-0.000162	24.006	-0.0054	1.238
1404	9.28231	25.0279	-0.000164	24.0071	-0.0055	1.237
1406	9.28296	25.03	-0.000163	24.0046	-0.0055	1.237
1408	9.28283	25.032	-0.000162	24.0025	-0.0054	1.237
1410	9.28302	25.0307	-0.000162	24.0052	-0.0055	1.237
1412	9.28339	25.0315	-0.000161	24.0033	-0.0055	1.237
1414	9.2829	25.0338	-0.000162	24.0016	-0.0055	1.237
1416	9.28377	25.0323	-0.000164	24.004	-0.0055	1.237
1418	9.28474	25.0315	-0.000162	24.0047	-0.0055	1.237
1420	9.28549	25.0326	-0.000164	24.0068	-0.0055	1.237
1422	9.2857	25.0316	-0.000161	24.0078	-0.0055	1.236
1424	9.28554	25.0346	-0.000163	24.0043	-0.0055	1.237
1426	9.28493	25.0365	-0.000166	24.0027	-0.0054	1.237
1428	9.28503	25.0372	-0.000162	24.0035	-0.0055	1.238
1430	9.28611	25.0376	-0.000162	24.0025	-0.0055	1.237
1432	9.28586	25.038	-0.000164	24.0001	-0.0055	1.236
1434	9.2856	25.0346	-0.000166	24.0039	-0.0055	1.236
1436	9.28539	25.033	-0.000163	24.0072	-0.0055	1.237
1438	9.28494	25.0332	-0.000161	24.0071	-0.0055	1.237
1440	9.28531	25.0332	-0.000163	24.0053	-0.0055	1.237
1442	9.2861	25.0348	-0.000165	24.0028	-0.0055	1.237
1444	9.28534	25.0355	-0.000162	24.0028	-0.0055	1.237
1446	9.28512	25.0338	-0.000163	24.0036	-0.0055	1.237
1448	9.28629	25.0313	-0.000161	24.0039	-0.0055	1.237
1450	9.2869	25.0313	-0.000164	24.0061	-0.0055	1.237
1452	9.2871	25.0317	-0.000162	24.0077	-0.0054	1.236
1454	9.28728	25.0336	-0.000161	24.006	-0.0055	1.237
1456	9.28785	25.0361	-0.000164	24.0033	-0.0055	1.237
1458	9.28715	25.0349	-0.000163	24.0058	-0.0055	1.237
1460	9.28721	25.0369	-0.000165	24.0026	-0.0055	1.236
1462	9.28632	25.0374	-0.000163	24.0019	-0.0055	1.236
1464	9.28563	25.0348	-0.000161	24.0056	-0.0055	1.236
1466	9.28538	25.035	-0.000164	24.0056	-0.0055	1.236
1468	9.28665	25.0333	-0.000161	24.0065	-0.0055	1.237
1470	9.2866	25.0338	-0.000162	24.0043	-0.0055	1.236
1472	9.2853	25.033	-0.000163	24.0028	-0.0055	1.236
1474	9.28422	25.0306	-0.000163	24.0058	-0.0055	1.237
1476	9.28461	25.0316	-0.000162	24.0034	-0.0055	1.236
1478	9.28432	25.0282	-0.000161	24.0082	-0.0055	1.237
1480	9.28407	25.0302	-0.000158	24.0069	-0.0055	1.237
1482	9.28445	25.0304	-0.000161	24.0066	-0.0055	1.236
1484	9.2838	25.0335	-0.000162	24.0034	-0.0055	1.236
1486	9.28313	25.0334	-0.000162	24.0028	-0.0054	1.238
1488	9.28366	25.0324	-0.00016	24.0038	-0.0055	1.237
1490	9.28453	25.031	-0.00016	24.0071	-0.0055	1.237
1492	9.28409	25.0322	-0.000163	24.0066	-0.0055	1.237
1494	9.28349	25.0325	-0.000162	24.0065	-0.0055	1.237
1496	9.28334	25.0337	-0.000166	24.0055	-0.0055	1.237
1498	9.28272	25.0336	-0.000164	24.0051	-0.0055	1.236
1500	9.28246	25.0353	-0.000163	24.0019	-0.0055	1.236
1502	9.28291	25.0335	-0.000164	24.0039	-0.0055	1.236
1504	9.28407	25.0336	-0.000165	24.0064	-0.0055	1.237
1506	9.28348	25.0332	-0.000167	24.0061	-0.0055	1.237
1508	9.28292	25.0372	-0.000164	24.0017	-0.0055	1.237
1510	9.28228	25.0371	-0.000163	24.0018	-0.0055	1.236
1512	9.28231	25.0368	-0.000163	24.003	-0.0055	1.237
1514	9.28277	25.0346	-0.000161	24.0054	-0.0055	1.237
1516	9.28272	25.0353	-0.00016	24.0063	-0.0055	1.237
1518	9.28294	25.0371	-0.000163	24.0037	-0.0055	1.236
1520	9.28274	25.0399	-0.000163	24.0021	-0.0055	1.237
1522	9.28113	25.0387	-0.000162	24.0038	-0.0055	1.236
1524	9.28082	25.0355	-0.000162	24.0062	-0.0055	1.237
1526	9.28032	25.0355	-0.000165	24.008	-0.0055	1.237
1528	9.28007	25.0391	-0.000162	24.0041	-0.0055	1.237
1530	9.2805	25.0385	-0.000161	24.0038	-0.0055	1.236
@8	10	20
1532	9.28132	25.0398	-0.000161	24.0028	-0.0055	1.236
1534	9.27804	25.0383	-0.000162	24.0058	-0.0055	1.236
1536	9.26577	25.0377	-0.000159	24.0068	-0.0055	1.235
1538	9.24546	25.038	-0.00016	24.0058	-0.0055	1.236
1540	9.22106	25.0371	-0.000163	24.0069	-0.0055	1.235
1542	9.19536	25.0386	-0.000162	24.0049	-0.0055	1.236
1544	9.17196	25.0382	-0.000162	24.005	-0.0055	1.237
1546	9.14984	25.0368	-0.000167	24.0036	-0.0055	1.238
1548	9.13124	25.0375	-0.000165	24.0039	-0.0055	1.237
1550	9.11475	25.0356	-0.000165	24.005	-0.0055	1.239
1552	9.09912	25.0346	-0.000163	24.0069	-0.0054	1.238
1554	9.08909	25.0334	-0.000166	24.0059	-0.0055	1.238
1556	9.08903	25.0361	-0.000166	24.0033	-0.0055	1.239
1558	9.09738	25.0361	-0.000165	24.0029	-0.0055	1.239
1560	9.11161	25.0347	-0.000164	24.0024	-0.0055	1.239
1562	9.12795	25.0312	-0.000166	24.0065	-0.0055	1.238
1564	9.14433	25.0316	-0.000168	24.0068	-0.0055	1.238
1566	9.16015	25.032	-0.000163	24.0048	-0.0055	1.237
1568	9.17422	25.0342	-0.000164	24.0025	-0.0055	1.237
1570	9.18758	25.0328	-0.000162	24.0033	-0.0054	1.237
1572	9.20056	25.0318	-0.000159	24.0025	-0.0054	1.237
1574	9.21065	25.0307	-0.000162	24.0058	-0.0055	1.236
1576	9.22002	25.0313	-0.000159	24.0058	-0.0055	1.237
1578	9.2297	25.0332	-0.000164	24.0037	-0.0055	1.237
1580	9.23737	25.0343	-0.000165	24.0019	-0.0055	1.238
1582	9.24415	25.0354	-0.000164	24.0028	-0.0055	1.237
1584	9.25003	25.03	-0.000162	24.0067	-0.0055	1.238
1586	9.25465	25.0286	-0.000164	24.0079	-0.0055	1.237
1588	9.26008	25.0289	-0.000162	24.0068	-0.0055	1.237
1590	9.26356	25.0307	-0.000163	24.0063	-0.0055	1.237
1592	9.26636	25.0337	-0.000163	24.0013	-0.0055	1.237
1594	9.26875	25.0337	-0.000161	24.0026	-0.0055	1.237
1596	9.27075	25.0322	-0.000159	24.005	-0.0055	1.237
1598	9.27225	25.03	-0.00016	24.0061	-0.0055	1.238
1600	9.27289	25.0311	-0.000161	24.0068	-0.0055	1.237
1602	9.274	25.0327	-0.000162	24.0071	-0.0055	1.237
1604	9.27549	25.0351	-0.000159	24.0028	-0.0055	1.236
1606	9.27704	25.0336	-0.000162	24.0034	-0.0055	1.237
1608	9.27804	25.0317	-0.000163	24.0033	-0.0055	1.237
1610	9.27863	25.0309	-0.000162	24.0052	-0.0055	1.237
1612	9.27949	25.0303	-0.000161	24.0059	-0.0055	1.236
1614	9.28023	25.0302	-0.000163	24.0068	-0.0055	1.237
1616	9.2806	25.0304	-0.000165	24.0075	-0.0055	1.237
1618	9.28072	25.0344	-0.000166	24.0047	-0.0055	1.237
1620	9.28126	25.0346	-0.000163	24.004	-0.0055	1.237
1622	9.28196	25.0347	-0.000162	24.0046	-0.0055	1.237
1624	9.28256	25.0371	-0.000163	24.0014	-0.0055	1.237
1626	9.28315	25.0355	-0.000162	24.0048	-0.0055	1.237
1628	9.28347	25.035	-0.000162	24.0065	-0.0054	1.237
1630	9.28437	25.0347	-0.00016	24.0052	-0.0055	1.237
1632	9.28527	25.0363	-0.000162	24.0036	-0.0055	1.237
1634	9.28547	25.0372	-0.000163	24.0031	-0.0055	1.238
1636	9.28577	25.0364	-0.000162	24.0034	-0.0055	1.237
1638	9.28652	25.0346	-0.000163	24.0041	-0.0055	1.237
1640	9.28719	25.0323	-0.000158	24.0074	-0.0055	1.237
1642	9.2871	25.0323	-0.000161	24.0079	-0.0055	1.237
1644	9.2866	25.0348	-0.000165	24.0057	-0.0055	1.237
1646	9.28526	25.0353	-0.000162	24.004	-0.0055	1.237
1648	9.28445	25.0358	-0.000163	24.0031	-0.0055	1.236
1650	9.28379	25.0325	-0.000162	24.0054	-0.0055	1.237
1652	9.28365	25.0318	-0.000159	24.0057	-0.0055	1.237
1654	9.28403	25.0299	-0.00016	24.006	-0.0055	1.237
1656	9.28481	25.0303	-0.000163	24.0038	-0.0055	1.237
1658	9.28572	25.0319	-0.00016	24.0017	-0.0055	1.237
1660	9.28671	25.0309	-0.000163	24.0022	-0.0055	1.237
1662	9.28612	25.0277	-0.000163	24.0054	-0.0055	1.237
1664	9.2863	25.0264	-0.000162	24.0068	-0.0055	1.237
1666	9.28659	25.0268	-0.000161	24.0066	-0.0055	1.237
1668	9.28552	25.0275	-0.000161	24.0059	-0.0055	1.236
1670	9.28377	25.0299	-0.000161	24.0039	-0.0055	1.237
1672	9.28312	25.0303	-0.00016	24.0033	-0.0055	1.237
1674	9.28331	25.0282	-0.000161	24.0042	-0.0055	1.237
1676	9.28288	25.028	-0.000161	24.0044	-0.0055	1.237
1678	9.28203	25.0299	-0.000159	24.0048	-0.0055	1.236
1680	9.28121	25.0282	-0.00016	24.0078	-0.0055	1.237
1682	9.28119	25.0312	-0.000162	24.0052	-0.0055	1.236
1684	9.28201	25.0325	-0.000161	24.0032	-0.0055	1.237
1686	9.28153	25.0333	-0.000161	24.0048	-0.0055	1.237
1688	9.2801	25.0339	-0.000162	24.0025	-0.0055	1.236
1690	9.27912	25.0329	-0.000157	24.0059	-0.0055	1.238
1692	9.27946	25.0327	-0.000161	24.0067	-0.0055	1.236
1694	9.28028	25.0343	-0.000159	24.0061	-0.0055	1.236
1696	9.28107	25.0361	-0.000161	24.0047	-0.0055	1.237
1698	9.28171	25.0366	-0.000159	24.0041	-0.0055	1.237
1700	9.28157	25.0374	-0.000161	24.0037	-0.0055	1.236
1702	9.28166	25.0341	-0.000163	24.0065	-0.0055	1.237
1704	9.28065	25.0355	-0.000161	24.0065	-0.0055	1.237
1706	9.28067	25.0359	-0.000159	24.0051	-0.0055	1.237
1708	9.28173	25.0372	-0.000164	24.0037	-0.0055	1.237
1710	9.28245	25.0375	-0.000162	24.0041	-0.0055	1.238
1712	9.28167	25.0391	-0.00016	24.0037	-0.0055	1.238
1714	9.28223	25.0372	-0.000162	24.0042	-0.0055	1.237
1716	9.28266	25.0364	-0.000164	24.0058	-0.0055	1.236
1718	9.28326	25.0375	-0.000162	24.0061	-0.0055	1.237
1720	9.28489	25.0408	-0.000164	24.0017	-0.0055	1.237
1722	9.28605	25.0393	-0.000162	24.004	-0.0055	1.237
1724	9.28626	25.0375	-0.000163	24.0045	-0.0055	1.237
1726	9.28653	25.0366	-0.000161	24.0075	-0.0055	1.237
1728	9.28539	25.0383	-0.000158	24.0047	-0.0055	1.237
1730	9.28411	25.0409	-0.000163	24.0029	-0.0055	1.237
1732	9.28345	25.0389	-0.000162	24.0039	-0.0055	1.237
1734	9.28201	25.038	-0.000161	24.0047	-0.0055	1.237
1736	9.28148	25.0391	-0.000162	24.0057	-0.0055	1.238
1738	9.28061	25.0383	-0.00016	24.0067	-0.0055	1.237
1740	9.28058	25.04	-0.000164	24.0045	-0.0055	1.237
@9	10	20
1742	9.28065	25.0405	-0.000162	24.0023	-0.0055	1.238
1744	9.27732	25.0398	-0.000161	24.0053	-0.0055	1.237
1746	9.26527	25.0381	-0.000162	24.0071	-0.0055	1.236
1748	9.24499	25.0396	-0.000164	24.0058	-0.0054	1.236
1750	9.22038	25.0404	-0.000163	24.0057	-0.0055	1.237
1752	9.19589	25.0409	-0.000164	24.0047	-0.0055	1.237
1754	9.17299	25.041	-0.000166	24.0048	-0.0055	1.238
1756	9.15116	25.0378	-0.000163	24.0074	-0.0054	1.238
1758	9.13219	25.0406	-0.000165	24.0055	-0.0054	1.238
1760	9.11527	25.0406	-0.000164	24.0057	-0.0055	1.238
1762	9.10158	25.0427	-0.000161	24.0025	-0.0055	1.238
1764	9.09199	25.0409	-0.000164	24.0039	-0.0055	1.239
1766	9.09172	25.0412	-0.000163	24.0029	-0.0055	1.24
1768	9.10074	25.0385	-0.000163	24.0067	-0.0055	1.24
1770	9.11372	25.0384	-0.000166	24.0066	-0.0055	1.24
1772	9.12879	25.0383	-0.000166	24.0056	-0.0055	1.24
1774	9.14585	25.0375	-0.000164	24.0059	-0.0055	1.239
1776	9.1604	25.0373	-0.000159	24.0039	-0.0055	1.238
1778	9.17487	25.0364	-0.000163	24.0035	-0.0055	1.237
1780	9.1881	25.037	-0.000158	24.003	-0.0055	1.237
1782	9.19995	25.0379	-0.000157	24.0034	-0.0055	1.237
1784	9.21137	25.0342	-0.000159	24.0063	-0.0055	1.237
1786	9.22293	25.0357	-0.00016	24.0049	-0.0055	1.237
1788	9.23265	25.0362	-0.00016	24.0059	-0.0055	1.238
1790	9.24114	25.0382	-0.000161	24.005	-0.0055	1.238
1792	9.24858	25.039	-0.000163	24.0035	-0.0055	1.238
1794	9.25466	25.0392	-0.000163	24.0026	-0.0055	1.238
1796	9.25915	25.0403	-0.000162	24.0037	-0.0055	1.237
1798	9.26224	25.0365	-0.000159	24.0067	-0.0055	1.237
1800	9.26385	25.0366	-0.000161	24.0062	-0.0055	1.237
1802	9.26603	25.0363	-0.000161	24.0071	-0.0055	1.237
1804	9.26886	25.0368	-0.000162	24.0062	-0.0055	1.237
1806	9.27081	25.0382	-0.000162	24.003	-0.0055	1.238
1808	9.27245	25.038	-0.000161	24.0038	-0.0055	1.238
1810	9.2753	25.0387	-0.00016	24.0034	-0.0055	1.238
1812	9.27794	25.0362	-0.000159	24.0049	-0.0055	1.237
1814	9.27882	25.0372	-0.000163	24.0033	-0.0055	1.238
1816	9.28041	25.0369	-0.000166	24.0043	-0.0055	1.237
1818	9.28103	25.0373	-0.00016	24.0031	-0.0055	1.237
1820	9.28141	25.036	-0.00016	24.0052	-0.0055	1.238
1822	9.28219	25.0377	-0.000163	24.0042	-0.0055	1.238
1824	9.28255	25.0344	-0.000163	24.0067	-0.0055	1.238
1826	9.28269	25.0368	-0.000162	24.0052	-0.0055	1.237
1828	9.28331	25.037	-0.000161	24.0047	-0.0055	1.237
1830	9.28318	25.0389	-0.000162	24.0022	-0.0055	1.237
1832	9.28325	25.0387	-0.00016	24.0012	-0.0055	1.237
1834	9.28393	25.035	-0.000163	24.0034	-0.0055	1.237
1836	9.28377	25.0338	-0.00016	24.0078	-0.0055	1.238
1838	9.28302	25.0349	-0.000158	24.0063	-0.0055	1.238
1840	9.28283	25.035	-0.000163	24.0075	-0.0055	1.237
1842	9.28276	25.037	-0.000162	24.0044	-0.0055	1.237
1844	9.28148	25.0388	-0.000159	24.003	-0.0054	1.238
1846	9.28021	25.0389	-0.000163	24.0025	-0.0055	1.238
1848	9.27984	25.0378	-0.000164	24.0012	-0.0055	1.237
1850	9.27937	25.0356	-0.00016	24.0054	-0.0054	1.238
1852	9.28096	25.0326	-0.000162	24.0065	-0.0055	1.238
1854	9.28134	25.033	-0.000161	24.0044	-0.0055	1.238
1856	9.28128	25.0336	-0.000161	24.0055	-0.0055	1.237
1858	9.2816	25.0352	-0.000162	24.0038	-0.0055	1.237
1860	9.2805	25.0357	-0.000161	24.004	-0.0055	1.237
1862	9.28079	25.0354	-0.000159	24.0039	-0.0055	1.238
1864	9.28215	25.0333	-0.000161	24.0065	-0.0055	1.238
1866	9.28297	25.0329	-0.000163	24.0051	-0.0055	1.238
1868	9.28237	25.0333	-0.000163	24.0045	-0.0055	1.237
1870	9.28133	25.0297	-0.000163	24.0063	-0.0055	1.236
1872	9.28043	25.034	-0.000164	24.0045	-0.0055	1.237
1874	9.27975	25.0328	-0.000161	24.0038	-0.0055	1.238
1876	9.27926	25.0334	-0.000163	24.003	-0.0055	1.238
1878	9.28043	25.0317	-0.000161	24.005	-0.0055	1.238
1880	9.28081	25.0323	-0.000161	24.0046	-0.0055	1.237
1882	9.2824	25.0323	-0.000159	24.0059	-0.0055	1.238
1884	9.28168	25.0341	-0.000161	24.0045	-0.0055	1.237
1886	9.28082	25.034	-0.000162	24.0026	-0.0054	1.237
1888	9.28106	25.0346	-0.000162	24.0017	-0.0055	1.237
1890	9.28146	25.0315	-0.000162	24.0064	-0.0055	1.237
1892	9.28251	25.0334	-0.000161	24.0059	-0.0055	1.237
1894	9.28231	25.0351	-0.000164	24.0037	-0.0055	1.238
1896	9.28219	25.036	-0.000164	24.003	-0.0055	1.238
1898	9.28189	25.0354	-0.000159	24.0014	-0.0055	1.237
1900	9.282	25.0323	-0.000162	24.0071	-0.0055	1.237
1902	9.2832	25.0355	-0.000162	24.007	-0.0055	1.237
1904	9.28325	25.0347	-0.000161	24.007	-0.0055	1.238
1906	9.28243	25.0381	-0.000163	24.005	-0.0055	1.238
1908	9.28203	25.0381	-0.00016	24.0043	-0.0054	1.238
1910	9.28198	25.0381	-0.00016	24.0038	-0.0055	1.237
1912	9.28206	25.0368	-0.000159	24.0042	-0.0055	1.238
1914	9.28175	25.0376	-0.00016	24.0066	-0.0055	1.238
1916	9.28094	25.0397	-0.000161	24.0028	-0.0055	1.237
1918	9.28095	25.0403	-0.00016	24.0036	-0.0055	1.237
1920	9.28069	25.0378	-0.000159	24.0052	-0.0055	1.237
1922	9.28069	25.0368	-0.00016	24.0062	-0.0055	1.237
1924	9.2792	25.038	-0.000165	24.0061	-0.0055	1.238
1926	9.27833	25.0407	-0.000164	24.0027	-0.0055	1.238
1928	9.27995	25.0405	-0.000161	24.0019	-0.0055	1.237
1930	9.2803	25.0393	-0.000164	24.0041	-0.0055	1.238
1932	9.27981	25.0381	-0.000161	24.0068	-0.0055	1.238
1934	9.28016	25.0396	-0.00016	24.0046	-0.0055	1.238
1936	9.28083	25.0407	-0.000159	24.0049	-0.0055	1.237
1938	9.28117	25.0418	-0.00016	24.0042	-0.0055	1.237
1940	9.28034	25.0405	-0.000159	24.0061	-0.0055	1.238
1942	9.27964	25.0414	-0.000161	24.0045	-0.0055	1.237
1944	9.27921	25.0409	-0.000163	24.004	-0.0055	1.238
1946	9.27802	25.0416	-0.000162	24.0034	-0.0055	1.238
1948	9.27795	25.0403	-0.00016	24.0053	-0.0055	1.238
1950	9.27831	25.0398	-0.000162	24.006	-0.0055	1.237
@10	10	20
1952	9.27839	25.0412	-0.000162	24.0045	-0.0055	1.237
1954	9.2757	25.0409	-0.000161	24.0039	-0.0055	1.238
1956	9.26464	25.0434	-0.000162	24.0027	-0.0055	1.238
1958	9.24629	25.04	-0.000165	24.0061	-0.0055	1.237
1960	9.22447	25.0423	-0.00016	24.0055	-0.0055	1.236
1962	9.20316	25.0434	-0.000159	24.0038	-0.0055	1.237
1964	9.182	25.0435	-0.000163	24.0047	-0.0055	1.238
1966	9.16266	25.0423	-0.000165	24.0058	-0.0055	1.238
1968	9.14492	25.0434	-0.000164	24.0053	-0.0055	1.239
1970	9.12979	25.0438	-0.000167	24.0029	-0.0055	1.239
1972	9.1166	25.0436	-0.000161	24.0035	-0.0055	1.24
1974	9.10783	25.0425	-0.000163	24.0061	-0.0055	1.24
1976	9.10603	25.0424	-0.000165	24.0067	-0.0055	1.24
1978	9.11288	25.0438	-0.000164	24.0039	-0.0055	1.24
1980	9.12575	25.0429	-0.000166	24.005	-0.0055	1.24
1982	9.13978	25.0414	-0.000164	24.0066	-0.0055	1.24
1984	9.15464	25.0447	-0.000163	24.0015	-0.0055	1.239
1986	9.16844	25.0434	-0.000166	24.0033	-0.0055	1.239
1988	9.1812	25.043	-0.000165	24.0048	-0.0055	1.239
1990	9.19311	25.0439	-0.00016	24.005	-0.0055	1.238
1992	9.20419	25.0452	-0.000162	24.0035	-0.0055	1.239
1994	9.21462	25.0423	-0.00016	24.0053	-0.0054	1.238
1996	9.22526	25.0439	-0.000163	24.0059	-0.0055	1.239
1998	9.23289	25.0439	-0.000162	24.0024	-0.0055	1.238
2000	9.23943	25.0428	-0.000165	24.0043	-0.0055	1.239
2002	9.24479	25.0418	-0.000163	24.0061	-0.0055	1.238
2004	9.25016	25.0414	-0.000159	24.0059	-0.0054	1.238
2006	9.25513	25.0416	-0.000159	24.0025	-0.0055	1.238
2008	9.25845	25.0385	-0.000161	24.0044	-0.0055	1.239
2010	9.2617	25.0359	-0.000162	24.0071	-0.0055	1.24
2012	9.26386	25.0391	-0.000165	24.0044	-0.0055	1.238
2014	9.26622	25.041	-0.000162	24.0027	-0.0055	1.238
2016	9.26924	25.0398	-0.000159	24.0051	-0.0055	1.239
2018	9.27103	25.0406	-0.00016	24.0059	-0.0055	1.238
2020	9.27339	25.0409	-0.000159	24.0057	-0.0055	1.238
2022	9.27347	25.0427	-0.000163	24.0037	-0.0055	1.238
2024	9.27559	25.0424	-0.000159	24.0019	-0.0055	1.238
2026	9.27759	25.0412	-0.000162	24.0046	-0.0055	1.238
2028	9.27773	25.0414	-0.000163	24.0058	-0.0055	1.239
2030	9.27857	25.0407	-0.000163	24.0051	-0.0055	1.239
2032	9.27949	25.0424	-0.00016	24.0031	-0.0055	1.238
2034	9.28072	25.0398	-0.000164	24.0051	-0.0055	1.238
2036	9.28145	25.0397	-0.00016	24.0058	-0.0055	1.238
2038	9.28141	25.0419	-0.000161	24.0021	-0.0055	1.239
2040	9.28153	25.0418	-0.000165	24.0025	-0.0055	1.238
2042	9.2821	25.0386	-0.000161	24.0046	-0.0055	1.238
2044	9.28209	25.0375	-0.00016	24.0055	-0.0055	1.237
2046	9.28208	25.0385	-0.000162	24.003	-0.0055	1.238
2048	9.28149	25.0388	-0.000162	24.0037	-0.0055	1.238
2050	9.28167	25.0348	-0.000161	24.0066	-0.0055	1.238
2052	9.28146	25.0374	-0.000162	24.0037	-0.0055	1.239
2054	9.28172	25.0373	-0.000163	24.0029	-0.0055	1.239
2056	9.28167	25.0362	-0.000163	24.0036	-0.0055	1.238
2058	9.28253	25.0359	-0.000161	24.0052	-0.0055	1.238
2060	9.28322	25.0376	-0.000161	24.002	-0.0055	1.238
2062	9.28242	25.0379	-0.000161	24.0039	-0.0055	1.238
2064	9.28154	25.0355	-0.000164	24.0052	-0.0055	1.239
2066	9.28056	25.0345	-0.000163	24.0065	-0.0055	1.238
2068	9.28128	25.0355	-0.000163	24.0048	-0.0055	1.238
2070	9.28131	25.0364	-0.00016	24.0043	-0.0055	1.238
2072	9.28171	25.0339	-0.000162	24.0052	-0.0055	1.239
2074	9.28273	25.0339	-0.000164	24.0055	-0.0055	1.238
2076	9.28242	25.0359	-0.000162	24.003	-0.0055	1.238
2078	9.28247	25.0355	-0.000158	24.0032	-0.0055	1.238
2080	9.2826	25.0332	-0.00016	24.006	-0.0055	1.238
2082	9.28358	25.0327	-0.000161	24.0054	-0.0055	1.238
2084	9.28306	25.0341	-0.000164	24.0044	-0.0055	1.238
2086	9.28309	25.034	-0.000162	24.0026	-0.0055	1.237
2088	9.28242	25.0307	-0.000163	24.0064	-0.0055	1.238
2090	9.28228	25.0315	-0.000163	24.0059	-0.0055	1.238
2092	9.2827	25.035	-0.00016	24.0033	-0.0055	1.238
2094	9.28259	25.0343	-0.000161	24.0045	-0.0055	1.238
2096	9.28252	25.0326	-0.00016	24.0074	-0.0055	1.238
2098	9.28228	25.0352	-0.000163	24.005	-0.0055	1.238
2100	9.28258	25.0368	-0.000161	24.002	-0.0056	1.237
2102	9.28235	25.036	-0.000161	24.0031	-0.0055	1.238
2104	9.281	25.0345	-0.000163	24.0075	-0.0055	1.238
2106	9.28092	25.0368	-0.000166	24.005	-0.0055	1.239
2108	9.28167	25.036	-0.000164	24.0031	-0.0055	1.238
2110	9.28135	25.0379	-0.000162	24.003	-0.0055	1.238
2112	9.28203	25.0345	-0.000159	24.0062	-0.0055	1.238
2114	9.28268	25.0328	-0.00016	24.0062	-0.0055	1.238
2116	9.2825	25.0347	-0.000161	24.0037	-0.0055	1.238
2118	9.28207	25.0362	-0.000162	24.0049	-0.0055	1.238
2120	9.28183	25.0351	-0.00016	24.0037	-0.0055	1.238
2122	9.28223	25.0348	-0.00016	24.006	-0.0055	1.238
2124	9.28193	25.0368	-0.000161	24.0036	-0.0055	1.238
2126	9.28217	25.0372	-0.000159	24.0028	-0.0055	1.239
2128	9.28255	25.0379	-0.000161	24.0038	-0.0055	1.238
2130	9.28299	25.035	-0.000163	24.0069	-0.0055	1.238
2132	9.28242	25.0357	-0.000163	24.0069	-0.0055	1.237
2134	9.28187	25.0356	-0.000159	24.0069	-0.0055	1.237
2136	9.28113	25.0373	-0.000162	24.0046	-0.0055	1.239
2138	9.28034	25.037	-0.00016	24.0054	-0.0055	1.238
2140	9.28058	25.0361	-0.000162	24.0055	-0.0055	1.238
2142	9.28008	25.0357	-0.000161	24.0066	-0.0055	1.238
2144	9.28026	25.0371	-0.000159	24.0035	-0.0055	1.238
2146	9.2817	25.0366	-0.000163	24.003	-0.0055	1.238
2148	9.28234	25.034	-0.00016	24.0041	-0.0055	1.238
2150	9.28189	25.0338	-0.000161	24.0054	-0.0055	1.238
2152	9.28105	25.0343	-0.00016	24.0054	-0.0054	1.238
2154	9.28058	25.0346	-0.000163	24.0043	-0.0055	1.239
2156	9.28021	25.0329	-0.000161	24.007	-0.0055	1.238
2158	9.28041	25.0335	-0.000161	24.0077	-0.0055	1.238
2160	9.28072	25.0353	-0.000161	24.005	-0.0055	1.238
@11	10	20
2162	9.28066	25.0352	-0.000159	24.0047	-0.0055	1.238
2164	9.2774	25.0349	-0.000162	24.0073	-0.0055	1.238
2166	9.26805	25.0373	-0.000162	24.0048	-0.0055	1.238
2168	9.25132	25.0355	-0.000161	24.0037	-0.0055	1.237
2170	9.2323	25.034	-0.000159	24.0078	-0.0054	1.237
2172	9.21255	25.0361	-0.00016	24.005	-0.0054	1.238
2174	9.19326	25.0374	-0.000162	24.0043	-0.0055	1.238
2176	9.17545	25.0352	-0.00016	24.0065	-0.0055	1.239
2178	9.15929	25.0375	-0.000162	24.0064	-0.0054	1.239
2180	9.14523	25.0389	-0.000161	24.0041	-0.0055	1.24
2182	9.13382	25.0393	-0.000161	24.0027	-0.0055	1.24
2184	9.12579	25.0377	-0.000164	24.0067	-0.0055	1.24
2186	9.12475	25.0399	-0.000162	24.0052	-0.0055	1.24
2188	9.13132	25.0409	-0.000162	24.0021	-0.0054	1.241
2190	9.14161	25.0398	-0.000164	24.003	-0.0055	1.241
2192	9.15482	25.0383	-0.000162	24.0055	-0.0055	1.24
2194	9.16747	25.0402	-0.000163	24.0031	-0.0055	1.239
2196	9.17911	25.042	-0.000164	24.0025	-0.0055	1.238
2198	9.19147	25.0388	-0.000161	24.0069	-0.0055	1.239
2200	9.20249	25.0363	-0.000161	24.0064	-0.0055	1.239
2202	9.21396	25.0395	-0.000159	24.0031	-0.0055	1.239
2204	9.22446	25.0394	-0.000157	24.0034	-0.0055	1.238
2206	9.23316	25.0357	-0.000159	24.006	-0.0054	1.238
2208	9.24092	25.036	-0.000161	24.0058	-0.0055	1.238
2210	9.24723	25.0372	-0.000161	24.0038	-0.0055	1.238
2212	9.25165	25.0356	-0.000158	24.0056	-0.0055	1.238
2214	9.25597	25.0361	-0.000157	24.0058	-0.0055	1.239
2216	9.25916	25.037	-0.000159	24.0057	-0.0055	1.238
2218	9.26262	25.0391	-0.000159	24.0032	-0.0055	1.239
2220	9.26618	25.0393	-0.00016	24.0024	-0.0055	1.239
2222	9.26995	25.0364	-0.000161	24.0062	-0.0055	1.239
2224	9.27171	25.0377	-0.000161	24.0063	-0.0055	1.239
2226	9.27391	25.0392	-0.00016	24.003	-0.0055	1.239
2228	9.27548	25.0407	-0.000159	24.0012	-0.0055	1.238
2230	9.27636	25.038	-0.000159	24.0048	-0.0055	1.239
2232	9.27732	25.036	-0.000159	24.0057	-0.0055	1.239
2234	9.27833	25.039	-0.000163	24.0027	-0.0054	1.239
2236	9.27896	25.0377	-0.000163	24.0042	-0.0055	1.238
2238	9.27857	25.0353	-0.000165	24.0079	-0.0054	1.238
2240	9.27766	25.0366	-0.000161	24.0067	-0.0055	1.238
2242	9.27928	25.0388	-0.000163	24.0027	-0.0055	1.238
2244	9.27965	25.0386	-0.000165	24.0033	-0.0055	1.239
2246	9.28094	25.0378	-0.000161	24.0068	-0.0055	1.239
2248	9.28159	25.0397	-0.000161	24.0043	-0.0055	1.239
2250	9.28204	25.0406	-0.000163	24.0038	-0.0055	1.238
2252	9.2827	25.0383	-0.000163	24.0061	-0.0055	1.239
2254	9.28147	25.0386	-0.000163	24.0056	-0.0054	1.238
2256	9.28085	25.0407	-0.000162	24.0044	-0.0055	1.238
2258	9.28069	25.0388	-0.000162	24.005	-0.0055	1.238
2260	9.28004	25.0384	-0.000161	24.0057	-0.0055	1.238
2262	9.28066	25.0374	-0.000162	24.0047	-0.0055	1.238
2264	9.28112	25.0388	-0.000161	24.003	-0.0055	1.238
2266	9.28131	25.0378	-0.000162	24.0062	-0.0055	1.239
2268	9.2817	25.0388	-0.00016	24.0053	-0.0055	1.239
2270	9.28249	25.0398	-0.000159	24.0041	-0.0055	1.238
2272	9.28417	25.0389	-0.000162	24.0039	-0.0055	1.239
2274	9.28458	25.0376	-0.000161	24.0055	-0.0055	1.239
2276	9.28462	25.0403	-0.000162	24.0042	-0.0055	1.239
2278	9.28417	25.0418	-0.000163	24.0021	-0.0055	1.239
2280	9.28433	25.0385	-0.000162	24.0056	-0.0055	1.239
2282	9.28436	25.0399	-0.000166	24.0055	-0.0055	1.239
2284	9.28374	25.0416	-0.000162	24.0034	-0.0055	1.238
2286	9.28298	25.0407	-0.000162	24.0037	-0.0055	1.238
2288	9.28299	25.0413	-0.000161	24.0036	-0.0055	1.239
2290	9.28327	25.0442	-0.000162	24.0031	-0.0055	1.238
2292	9.28305	25.0423	-0.000165	24.0046	-0.0055	1.238
2294	9.2828	25.0401	-0.000162	24.0066	-0.0055	1.239
2296	9.28315	25.0408	-0.000161	24.0066	-0.0055	1.239
2298	9.28194	25.0404	-0.000162	24.0053	-0.0055	1.238
2300	9.28123	25.039	-0.000163	24.0059	-0.0055	1.239
2302	9.28106	25.0409	-0.000161	24.0034	-0.0055	1.239
2304	9.28189	25.0416	-0.000159	24.0045	-0.0055	1.239
2306	9.2811	25.0404	-0.000156	24.0047	-0.0055	1.239
2308	9.28124	25.0404	-0.000159	24.0029	-0.0055	1.239
2310	9.28193	25.0403	-0.000158	24.0036	-0.0055	1.238
2312	9.28197	25.0376	-0.000161	24.0055	-0.0055	1.238
2314	9.28288	25.0367	-0.000162	24.006	-0.0055	1.238
2316	9.28297	25.0388	-0.00016	24.0046	-0.0055	1.239
2318	9.28242	25.04	-0.000159	24.004	-0.0056	1.239
2320	9.28178	25.0373	-0.00016	24.0062	-0.0055	1.238
2322	9.28101	25.0364	-0.000161	24.0058	-0.0055	1.24
2324	9.28057	25.0402	-0.000163	24.0026	-0.0055	1.239
2326	9.28132	25.0375	-0.00016	24.0044	-0.0055	1.239
2328	9.28171	25.0374	-0.000162	24.0068	-0.0055	1.238
2330	9.28354	25.0378	-0.000161	24.0038	-0.0055	1.238
2332	9.28354	25.039	-0.000162	24.0042	-0.0055	1.239
2334	9.283	25.037	-0.000164	24.0068	-0.0055	1.238
2336	9.28121	25.0385	-0.000163	24.0061	-0.0055	1.239
2338	9.28043	25.0413	-0.000166	24.0025	-0.0055	1.239
2340	9.28099	25.038	-0.000164	24.0059	-0.0054	1.238
2342	9.28075	25.0388	-0.000163	24.0057	-0.0055	1.239
2344	9.28121	25.0411	-0.000162	24.0043	-0.0055	1.239
2346	9.28102	25.0397	-0.000159	24.0035	-0.0055	1.239
2348	9.28096	25.0382	-0.000158	24.0058	-0.0055	1.239
2350	9.28267	25.0393	-0.000161	24.005	-0.0055	1.239
2352	9.28283	25.0402	-0.000159	24.0043	-0.0055	1.239
2354	9.28334	25.041	-0.000163	24.0042	-0.0055	1.239
2356	9.28306	25.041	-0.000161	24.0023	-0.0056	1.239
2358	9.28159	25.0404	-0.00016	24.0038	-0.0055	1.238
2360	9.28122	25.0391	-0.000158	24.0055	-0.0055	1.238
2362	9.28081	25.0385	-0.000158	24.0059	-0.0055	1.239
2364	9.28008	25.039	-0.000161	24.0048	-0.0055	1.238
2366	9.28063	25.0382	-0.000163	24.0079	-0.0055	1.238
2368	9.28115	25.0393	-0.000165	24.0045	-0.0055	1.239
2370	9.28097	25.0405	-0.000163	24.0033	-0.0055	1.239
@12	10	20
2372	9.28112	25.0389	-0.000163	24.0043	-0.0055	1.239
2374	9.27899	25.04	-0.000162	24.0053	-0.0055	1.239
2376	9.2717	25.0412	-0.000159	24.0033	-0.0055	1.238
2378	9.256	25.0407	-0.000158	24.003	-0.0055	1.238
2380	9.23746	25.0403	-0.000158	24.0057	-0.0055	1.238
2382	9.21828	25.0415	-0.000162	24.0052	-0.0055	1.238
2384	9.19958	25.0438	-0.000159	24.0023	-0.0055	1.239
2386	9.18359	25.0432	-0.000162	24.0038	-0.0055	1.24
2388	9.16972	25.0428	-0.000163	24.0054	-0.0055	1.24
2390	9.15841	25.0444	-0.000164	24.0032	-0.0055	1.24
2392	9.1476	25.0433	-0.000163	24.0036	-0.0055	1.24
2394	9.13919	25.0402	-0.000162	24.0064	-0.0055	1.241
2396	9.13881	25.0395	-0.000164	24.0064	-0.0055	1.241
2398	9.14485	25.0405	-0.000164	24.0047	-0.0055	1.241
2400	9.15374	25.0414	-0.000163	24.0026	-0.0055	1.241
2402	9.16453	25.0396	-0.000165	24.0033	-0.0055	1.241
2404	9.1757	25.0376	-0.000164	24.006	-0.0055	1.24
2406	9.18811	25.0386	-0.000163	24.0071	-0.0055	1.24
2408	9.19933	25.039	-0.000162	24.003	-0.0055	1.239
2410	9.20974	25.038	-0.000159	24.0032	-0.0055	1.238
2412	9.21938	25.0328	-0.000158	24.0052	-0.0055	1.239
2414	9.22757	25.0344	-0.000162	24.0056	-0.0055	1.239
2416	9.23475	25.0362	-0.000163	24.0035	-0.0055	1.239
2418	9.24225	25.0337	-0.000162	24.0047	-0.0056	1.239
2420	9.24868	25.0325	-0.000164	24.0055	-0.0056	1.239
2422	9.25488	25.0305	-0.000161	24.007	-0.0055	1.239
2424	9.26049	25.0336	-0.000159	24.0036	-0.0055	1.24
2426	9.26319	25.0337	-0.000164	24.0021	-0.0055	1.239
2428	9.26493	25.0317	-0.00016	24.0037	-0.0056	1.237
2430	9.26725	25.0309	-0.000161	24.0062	-0.0055	1.238
2432	9.26993	25.0311	-0.000161	24.0056	-0.0055	1.239
2434	9.27044	25.0356	-0.000164	24.0012	-0.0055	1.238
2436	9.26979	25.0337	-0.00016	24.0038	-0.0056	1.238
2438	9.26959	25.0306	-0.000161	24.0045	-0.0055	1.238
2440	9.27159	25.0307	-0.000163	24.0069	-0.0055	1.239
2442	9.27496	25.0313	-0.000165	24.0072	-0.0055	1.239
2444	9.27888	25.0326	-0.000164	24.0027	-0.0055	1.238
2446	9.28027	25.0335	-0.000162	24.0015	-0.0055	1.238
2448	9.2799	25.0312	-0.00016	24.0048	-0.0055	1.239
2450	9.27846	25.0315	-0.000162	24.0085	-0.0055	1.239
2452	9.27678	25.0347	-0.000163	24.0046	-0.0055	1.239
2454	9.27655	25.0352	-0.000161	24.0031	-0.0055	1.238
2456	9.27678	25.0333	-0.000165	24.0044	-0.0055	1.238
2458	9.27806	25.0343	-0.000167	24.0035	-0.0055	1.238
2460	9.2802	25.034	-0.000162	24.0029	-0.0055	1.239
2462	9.28111	25.0313	-0.000159	24.0057	-0.0055	1.238
2464	9.2812	25.0311	-0.000159	24.005	-0.0055	1.239
2466	9.28153	25.033	-0.00016	24.0039	-0.0055	1.239
2468	9.28232	25.0313	-0.000162	24.0041	-0.0055	1.239
2470	9.28329	25.0294	-0.000163	24.007	-0.0055	1.239
2472	9.28306	25.0313	-0.000162	24.0046	-0.0055	1.24
2474	9.28375	25.0307	-0.000161	24.0035	-0.0055	1.239
2476	9.28398	25.0285	-0.000161	24.005	-0.0055	1.238
2478	9.28382	25.0289	-0.000162	24.0069	-0.0055	1.238
2480	9.28446	25.032	-0.000161	24.0046	-0.0055	1.239
2482	9.28359	25.0364	-0.000164	24.0013	-0.0055	1.238
2484	9.28289	25.0351	-0.000161	24.0029	-0.0055	1.238
2486	9.28228	25.032	-0.000162	24.0072	-0.0055	1.239
2488	9.28103	25.0337	-0.000164	24.0072	-0.0055	1.239
2490	9.28079	25.0354	-0.000161	24.0033	-0.0055	1.238
2492	9.28032	25.0347	-0.00016	24.0041	-0.0055	1.238
2494	9.28027	25.0344	-0.000161	24.0041	-0.0055	1.239
2496	9.28013	25.0333	-0.000161	24.0054	-0.0055	1.239
2498	9.28065	25.0338	-0.000163	24.0056	-0.0055	1.239
2500	9.28151	25.0349	-0.000162	24.0034	-0.0055	1.239
2502	9.2816	25.0349	-0.000161	24.0031	-0.0055	1.239
2504	9.28134	25.0332	-0.000163	24.0063	-0.0055	1.238
2506	9.28065	25.0344	-0.00016	24.0058	-0.0055	1.238
2508	9.27873	25.0343	-0.00016	24.0034	-0.0055	1.239
2510	9.27921	25.0354	-0.000162	24.0037	-0.0055	1.239
2512	9.28038	25.0341	-0.000165	24.0051	-0.0055	1.239
2514	9.28036	25.0328	-0.000161	24.0082	-0.0055	1.239
2516	9.28044	25.0357	-0.000161	24.0063	-0.0055	1.238
2518	9.28035	25.0381	-0.000162	24.0029	-0.0055	1.238
2520	9.27991	25.0359	-0.000162	24.005	-0.0055	1.239
2522	9.27931	25.0354	-0.00016	24.0069	-0.0055	1.239
2524	9.27931	25.0361	-0.000164	24.0059	-0.0055	1.239
2526	9.27896	25.0389	-0.000161	24.0028	-0.0055	1.238
2528	9.27932	25.0379	-0.000157	24.0051	-0.0055	1.239
2530	9.27991	25.0369	-0.000157	24.0049	-0.0055	1.239
2532	9.27882	25.0375	-0.000159	24.0059	-0.0055	1.238
2534	9.27829	25.042	-0.000156	24.002	-0.0055	1.238
2536	9.27919	25.0397	-0.000162	24.0029	-0.0055	1.239
2538	9.27925	25.0392	-0.000162	24.0049	-0.0055	1.239
2540	9.2789	25.04	-0.000161	24.0064	-0.0055	1.238
2542	9.27914	25.039	-0.000162	24.0043	-0.0055	1.239
2544	9.27898	25.0371	-0.000158	24.0063	-0.0055	1.238
2546	9.27863	25.0383	-0.00016	24.0062	-0.0055	1.239
2548	9.27891	25.0393	-0.000161	24.0029	-0.0055	1.239
2550	9.27995	25.0387	-0.000161	24.0035	-0.0055	1.239
2552	9.28139	25.0352	-0.000163	24.0071	-0.0055	1.239
2554	9.2818	25.0365	-0.000162	24.0056	-0.0055	1.239
2556	9.28094	25.0387	-0.000161	24.0016	-0.0055	1.238
2558	9.28154	25.0392	-0.000162	24.0015	-0.0055	1.239
2560	9.28281	25.035	-0.000161	24.0057	-0.0055	1.239
2562	9.28337	25.0361	-0.000162	24.006	-0.0055	1.239
2564	9.28325	25.0376	-0.000161	24.0037	-0.0055	1.239
2566	9.28275	25.0352	-0.00016	24.005	-0.0055	1.238
2568	9.28257	25.0334	-0.000158	24.0052	-0.0055	1.239
2570	9.28206	25.0352	-0.00016	24.0037	-0.0055	1.239
2572	9.28146	25.034	-0.000161	24.0045	-0.0055	1.239
2574	9.28155	25.0335	-0.000161	24.0051	-0.0055	1.238
2576	9.28101	25.0334	-0.000161	24.0054	-0.0055	1.238
2578	9.28135	25.0344	-0.000162	24.0039	-0.0055	1.239
2580	9.28208	25.0343	-0.00016	24.0044	-0.0055	1.239
@13	10	20
2582	9.28196	25.0341	-0.000163	24.005	-0.0055	1.239
2584	9.27968	25.0355	-0.000163	24.0047	-0.0055	1.238
2586	9.27129	25.037	-0.000159	24.0026	-0.0055	1.238
2588	9.25728	25.0372	-0.000161	24.0032	-0.0055	1.237
2590	9.23997	25.035	-0.00016	24.0039	-0.0055	1.237
2592	9.22244	25.0342	-0.000161	24.006	-0.0055	1.238
2594	9.20553	25.0357	-0.000161	24.0036	-0.0055	1.24
2596	9.19137	25.0347	-0.000162	24.0033	-0.0055	1.24
2598	9.17886	25.0326	-0.000164	24.005	-0.0055	1.24
2600	9.16837	25.0348	-0.000169	24.0024	-0.0055	1.24
2602	9.15779	25.0344	-0.000164	24.0031	-0.0055	1.24
2604	9.1507	25.0314	-0.000164	24.0082	-0.0055	1.24
2606	9.14905	25.0321	-0.000162	24.0078	-0.0055	1.24
2608	9.15395	25.0343	-0.000162	24.005	-0.0055	1.242
2610	9.16173	25.0343	-0.000165	24.006	-0.0055	1.241
2612	9.17143	25.0329	-0.000165	24.0074	-0.0055	1.24
2614	9.18221	25.0354	-0.000162	24.003	-0.0055	1.24
2616	9.19391	25.0366	-0.000161	24.0033	-0.0055	1.239
2618	9.20356	25.0323	-0.00016	24.0067	-0.0055	1.24
2620	9.21281	25.0335	-0.000161	24.0062	-0.0055	1.239
2622	9.22082	25.0365	-0.000158	24.0032	-0.0055	1.239
2624	9.22758	25.0367	-0.00016	24.0038	-0.0055	1.239
2626	9.23546	25.0368	-0.00016	24.0023	-0.0055	1.238
2628	9.24186	25.0353	-0.000159	24.0052	-0.0055	1.239
2630	9.2481	25.0344	-0.000158	24.0062	-0.0055	1.239
2632	9.25261	25.0372	-0.000162	24.0026	-0.0055	1.239
2634	9.25542	25.0395	-0.000161	24.0025	-0.0055	1.238
2636	9.25934	25.0379	-0.000162	24.0063	-0.0055	1.239
2638	9.26299	25.0377	-0.00016	24.0071	-0.0055	1.239
2640	9.26536	25.0377	-0.000159	24.0077	-0.0055	1.239
2642	9.26721	25.0407	-0.000158	24.002	-0.0055	1.239
2644	9.26962	25.0401	-0.00016	24.0032	-0.0055	1.24
2646	9.27171	25.039	-0.000161	24.0041	-0.0055	1.239
2648	9.27309	25.0406	-0.000162	24.0026	-0.0055	1.239
2650	9.27428	25.0416	-0.000159	24.0027	-0.0055	1.239
2652	9.27609	25.0392	-0.000159	24.0055	-0.0055	1.239
2654	9.27608	25.0374	-0.000164	24.0066	-0.0055	1.239
2656	9.27612	25.0387	-0.000161	24.0046	-0.0055	1.239
2658	9.27782	25.0402	-0.000161	24.0034	-0.0055	1.24
2660	9.27971	25.0391	-0.00016	24.0061	-0.0055	1.239
2662	9.27989	25.0408	-0.000159	24.0056	-0.0055	1.24
2664	9.28057	25.0425	-0.000163	24.0015	-0.0055	1.24
2666	9.28144	25.0398	-0.000162	24.005	-0.0055	1.239
2668	9.28142	25.042	-0.00016	24.0039	-0.0055	1.239
2670	9.28112	25.0427	-0.000164	24.0023	-0.0055	1.238
2672	9.28111	25.0415	-0.000163	24.0045	-0.0055	1.239
2674	9.28122	25.0414	-0.000163	24.0064	-0.0055	1.239
2676	9.28101	25.042	-0.000165	24.0043	-0.0055	1.239
2678	9.28194	25.0424	-0.000166	24.0048	-0.0055	1.24
2680	9.28262	25.0401	-0.000162	24.0057	-0.0055	1.24
2682	9.28268	25.0415	-0.00016	24.0056	-0.0055	1.239
2684	9.28321	25.0427	-0.000161	24.0045	-0.0055	1.24
2686	9.28402	25.0395	-0.000161	24.0071	-0.0055	1.239
2688	9.2849	25.0409	-0.000163	24.0052	-0.0055	1.239
2690	9.28485	25.0435	-0.000163	24.0028	-0.0055	1.239
2692	9.28486	25.0401	-0.000163	24.0061	-0.0055	1.239
2694	9.28413	25.0426	-0.000162	24.0057	-0.0055	1.239
2696	9.28322	25.0436	-0.000162	24.0044	-0.0055	1.239
2698	9.28233	25.0441	-0.000162	24.003	-0.0055	1.239
2700	9.28289	25.043	-0.00016	24.0054	-0.0055	1.24
2702	9.28272	25.0436	-0.000162	24.0073	-0.0055	1.239
2704	9.28313	25.0447	-0.000162	24.0048	-0.0055	1.24
2706	9.28313	25.0467	-0.000162	24.0017	-0.0055	1.24
2708	9.28451	25.0429	-0.00016	24.0052	-0.0055	1.24
2710	9.28448	25.0434	-0.000162	24.0067	-0.0055	1.24
2712	9.28439	25.0466	-0.000161	24.004	-0.0055	1.239
2714	9.28417	25.0478	-0.000163	24.0032	-0.0055	1.24
2716	9.28437	25.0464	-0.000162	24.0046	-0.0055	1.24
2718	9.28387	25.0443	-0.00016	24.0058	-0.0055	1.239
2720	9.28364	25.0457	-0.000162	24.0059	-0.0055	1.239
2722	9.28383	25.0478	-0.000163	24.0033	-0.0055	1.24
2724	9.28338	25.0456	-0.000161	24.0045	-0.0055	1.24
2726	9.28177	25.0459	-0.000162	24.0041	-0.0055	1.24
2728	9.28159	25.0459	-0.000162	24.0046	-0.0055	1.24
2730	9.28165	25.046	-0.000164	24.0023	-0.0055	1.24
2732	9.2812	25.0462	-0.000165	24.0047	-0.0055	1.24
2734	9.2821	25.0434	-0.000159	24.0075	-0.0055	1.239
2736	9.2826	25.0464	-0.00016	24.0042	-0.0055	1.24
2738	9.28182	25.0479	-0.00016	24.004	-0.0055	1.24
2740	9.28067	25.0455	-0.000161	24.0059	-0.0055	1.24
2742	9.28032	25.0454	-0.00016	24.0087	-0.0055	1.24
2744	9.2801	25.0469	-0.000163	24.0028	-0.0055	1.24
2746	9.28084	25.0482	-0.000161	24.0034	-0.0055	1.24
2748	9.28161	25.0459	-0.000164	24.0069	-0.0055	1.241
2750	9.28081	25.0469	-0.000164	24.0055	-0.0055	1.241
2752	9.27987	25.0493	-0.00016	24.0031	-0.0055	1.24
2754	9.28051	25.0494	-0.000162	24.0028	-0.0055	1.24
2756	9.28139	25.0461	-0.000163	24.0056	-0.0055	1.24
2758	9.28272	25.0477	-0.000161	24.0052	-0.0055	1.24
2760	9.28239	25.0478	-0.000158	24.0043	-0.0055	1.24
2762	9.28115	25.0483	-0.000161	24.003	-0.0055	1.24
2764	9.2816	25.0468	-0.000161	24.0048	-0.0055	1.24
2766	9.2821	25.0466	-0.000162	24.0061	-0.0055	1.24
2768	9.28278	25.0486	-0.000158	24.0031	-0.0055	1.24
2770	9.28327	25.0496	-0.00016	24.0035	-0.0055	1.24
2772	9.28283	25.0492	-0.000159	24.0024	-0.0055	1.24
2774	9.28246	25.0481	-0.000161	24.0063	-0.0055	1.241
2776	9.28348	25.0467	-0.000164	24.0068	-0.0055	1.24
2778	9.28343	25.048	-0.00016	24.0075	-0.0055	1.24
2780	9.28263	25.0503	-0.000163	24.0041	-0.0055	1.24
2782	9.28183	25.0511	-0.00016	24.0014	-0.0055	1.241
2784	9.28088	25.0515	-0.000163	24.0028	-0.0055	1.24
2786	9.28067	25.0492	-0.000162	24.0064	-0.0055	1.241
2788	9.2804	25.0504	-0.000161	24.0052	-0.0055	1.24
2790	9.28117	25.05	-0.000159	24.0052	-0.0055	1.241
@14	10	20
2792	9.28145	25.051	-0.00016	24.0012	-0.0055	1.24
2794	9.2784	25.0504	-0.000163	24.0034	-0.0055	1.24
2796	9.27043	25.0476	-0.000163	24.0066	-0.0055	1.239
2798	9.25771	25.0466	-0.00016	24.0069	-0.0055	1.239
2800	9.24363	25.0484	-0.000159	24.0049	-0.0055	1.239
2802	9.22925	25.0494	-0.000158	24.0037	-0.0055	1.239
2804	9.21462	25.0478	-0.000157	24.0048	-0.0055	1.241
2806	9.20172	25.0478	-0.000159	24.0039	-0.0055	1.241
2808	9.18946	25.0473	-0.00016	24.0044	-0.0055	1.241
2810	9.17998	25.045	-0.000161	24.0064	-0.0055	1.242
2812	9.17103	25.0457	-0.000159	24.0054	-0.0055	1.242
2814	9.16491	25.0453	-0.000163	24.0053	-0.0054	1.243
2816	9.16446	25.0472	-0.000164	24.0046	-0.0055	1.243
2818	9.16922	25.0461	-0.000163	24.0044	-0.0055	1.243
2820	9.17827	25.0468	-0.000163	24.0036	-0.0055	1.243
2822	9.18897	25.0449	-0.000162	24.0072	-0.0055	1.242
2824	9.1977	25.0457	-0.000159	24.0079	-0.0055	1.241
2826	9.20708	25.0464	-0.000159	24.0061	-0.0054	1.241
2828	9.21636	25.0476	-0.000158	24.0046	-0.0055	1.241
2830	9.22542	25.0458	-0.000162	24.0058	-0.0055	1.241
2832	9.23383	25.0443	-0.000161	24.0044	-0.0055	1.241
2834	9.24021	25.0434	-0.000161	24.0055	-0.0055	1.241
2836	9.24594	25.0443	-0.000161	24.0053	-0.0055	1.24
2838	9.25133	25.0432	-0.00016	24.0057	-0.0055	1.24
2840	9.25636	25.043	-0.000158	24.0045	-0.0055	1.241
2842	9.26028	25.0428	-0.00016	24.0032	-0.0055	1.241
2844	9.26331	25.0414	-0.000162	24.0027	-0.0055	1.241
2846	9.26575	25.0394	-0.00016	24.0053	-0.0055	1.241
2848	9.26858	25.0387	-0.00016	24.0057	-0.0054	1.24
2850	9.27089	25.0385	-0.000159	24.0061	-0.0055	1.241
2852	9.27263	25.0409	-0.00016	24.0048	-0.0055	1.241
2854	9.27482	25.0407	-0.000159	24.0032	-0.0055	1.241
2856	9.27618	25.0415	-0.000158	24.0038	-0.0055	1.241
2858	9.27806	25.0405	-0.000159	24.0055	-0.0055	1.241
2860	9.27946	25.0393	-0.000156	24.0073	-0.0055	1.241
2862	9.27926	25.0389	-0.000162	24.0074	-0.0055	1.24
2864	9.27877	25.0419	-0.000161	24.0028	-0.0055	1.241
2866	9.27881	25.0416	-0.000161	24.0028	-0.0055	1.241
2868	9.27952	25.0404	-0.000159	24.0017	-0.0055	1.24
2870	9.28014	25.0387	-0.00016	24.0053	-0.0055	1.24
2872	9.28019	25.0401	-0.000163	24.0039	-0.0055	1.241
2874	9.28064	25.0382	-0.000161	24.0074	-0.0055	1.241
2876	9.28072	25.0399	-0.000157	24.0062	-0.0055	1.241
2878	9.28004	25.0429	-0.000158	24.0024	-0.0055	1.241
2880	9.28005	25.0416	-0.000161	24.0024	-0.0054	1.241
2882	9.28111	25.0407	-0.000158	24.0046	-0.0054	1.241
2884	9.28151	25.041	-0.000158	24.0018	-0.0054	1.241
2886	9.28195	25.0384	-0.000162	24.0036	-0.0055	1.241
2888	9.28212	25.036	-0.00016	24.0065	-0.0055	1.241
2890	9.28281	25.0366	-0.000159	24.0046	-0.0055	1.24
2892	9.28309	25.0356	-0.000158	24.0051	-0.0055	1.241
2894	9.28282	25.0365	-0.00016	24.0055	-0.0055	1.24
2896	9.28273	25.0363	-0.000159	24.0062	-0.0055	1.241
2898	9.28297	25.0361	-0.000161	24.0046	-0.0055	1.24
2900	9.28238	25.0342	-0.000158	24.0051	-0.0055	1.24
2902	9.28313	25.0339	-0.00016	24.0062	-0.0055	1.24
2904	9.28345	25.0321	-0.000162	24.0059	-0.0054	1.24
2906	9.28157	25.0318	-0.000159	24.0062	-0.0055	1.24
2908	9.28131	25.0324	-0.000159	24.0053	-0.0055	1.24
2910	9.28139	25.0334	-0.000159	24.0047	-0.0055	1.24
2912	9.28219	25.0323	-0.000158	24.0051	-0.0055	1.24
2914	9.28204	25.0331	-0.000157	24.0052	-0.0055	1.241
2916	9.28244	25.0331	-0.000162	24.0061	-0.0055	1.24
2918	9.28298	25.034	-0.000161	24.0053	-0.0055	1.241
2920	9.28277	25.034	-0.000161	24.0061	-0.0055	1.241
2922	9.28238	25.034	-0.000163	24.0054	-0.0054	1.241
2924	9.28273	25.0338	-0.000162	24.0062	-0.0055	1.241
2926	9.28298	25.035	-0.000158	24.0059	-0.0055	1.241
2928	9.283	25.0341	-0.000158	24.0059	-0.0055	1.241
2930	9.28293	25.0345	-0.000161	24.0073	-0.0055	1.24
2932	9.28228	25.0345	-0.000162	24.008	-0.0055	1.241
2934	9.28393	25.0357	-0.000161	24.0065	-0.0055	1.24
2936	9.28415	25.0362	-0.00016	24.0043	-0.0055	1.24
2938	9.28412	25.0356	-0.00016	24.0054	-0.0055	1.24
2940	9.28196	25.0351	-0.000162	24.0057	-0.0055	1.241
2942	9.2802	25.0349	-0.000161	24.0053	-0.0055	1.24
2944	9.27933	25.0345	-0.000157	24.0044	-0.0055	1.24
2946	9.27962	25.0354	-0.000159	24.0065	-0.0055	1.241
2948	9.28024	25.0338	-0.000157	24.0082	-0.0055	1.241
2950	9.28034	25.0338	-0.00016	24.0085	-0.0055	1.241
2952	9.2807	25.0358	-0.000163	24.0084	-0.0055	1.24
2954	9.2807	25.0356	-0.000162	24.0085	-0.0055	1.24
2956	9.28069	25.0365	-0.000159	24.0079	-0.0055	1.241
2958	9.28112	25.0382	-0.000159	24.005	-0.0055	1.241
2960	9.2819	25.038	-0.000158	24.0055	-0.0055	1.241
2962	9.28268	25.0386	-0.000161	24.0063	-0.0055	1.24
2964	9.28365	25.0404	-0.000162	24.004	-0.0055	1.241
2966	9.28351	25.04	-0.000158	24.0041	-0.0055	1.241
2968	9.28255	25.0405	-0.000162	24.0052	-0.0055	1.241
2970	9.28261	25.0395	-0.000163	24.0061	-0.0055	1.24
2972	9.2828	25.04	-0.000156	24.0062	-0.0055	1.24
2974	9.28224	25.04	-0.000158	24.0056	-0.0055	1.241
2976	9.28164	25.0386	-0.000159	24.0076	-0.0055	1.241
2978	9.28236	25.0402	-0.000159	24.0061	-0.0055	1.241
2980	9.28231	25.0402	-0.000161	24.0049	-0.0055	1.241
2982	9.28258	25.0385	-0.000161	24.0065	-0.0055	1.241
2984	9.28245	25.0392	-0.00016	24.0068	-0.0055	1.241
2986	9.2825	25.0418	-0.000161	24.0055	-0.0055	1.241
2988	9.28283	25.0447	-0.000162	24.0018	-0.0055	1.241
2990	9.28272	25.0443	-0.000161	24.0018	-0.0055	1.24
2992	9.28295	25.0454	-0.00016	24.0033	-0.0055	1.241
2994	9.2827	25.0437	-0.000163	24.0035	-0.0055	1.241
2996	9.28052	25.0424	-0.000162	24.0045	-0.0055	1.241
2998	9.27964	25.0434	-0.000161	24.0034	-0.0055	1.24
3000	9.27985	25.0444	-0.000161	24.0038	-0.0055	1.241
@15	10	20
3002	9.27971	25.0446	-0.000157	24.0044	-0.0055	1.241
3004	9.27884	25.0408	-0.000159	24.0069	-0.0055	1.241
3006	9.27293	25.0399	-0.000156	24.0079	-0.0055	1.24
3008	9.26052	25.0388	-0.000158	24.0085	-0.0055	1.239
3010	9.24627	25.0387	-0.000157	24.0087	-0.0055	1.24
3012	9.23263	25.0402	-0.00016	24.0064	-0.0055	1.24
3014	9.21999	25.0403	-0.000163	24.0049	-0.0055	1.241
3016	9.20819	25.0424	-0.000162	24.0026	-0.0055	1.241
3018	9.19791	25.0413	-0.00016	24.0019	-0.0055	1.241
3020	9.18874	25.0416	-0.000161	24.0029	-0.0055	1.242
3022	9.18153	25.0426	-0.000163	24.0048	-0.0055	1.242
3024	9.17727	25.0403	-0.000163	24.0057	-0.0055	1.243
3026	9.17745	25.0391	-0.000164	24.0089	-0.0055	1.243
3028	9.18169	25.04	-0.000164	24.0066	-0.0055	1.244
3030	9.18824	25.0438	-0.000162	24.003	-0.0055	1.243
3032	9.19641	25.0449	-0.000161	24.002	-0.0055	1.242
3034	9.20528	25.0432	-0.000161	24.0049	-0.0055	1.242
3036	9.21379	25.0433	-0.000161	24.0064	-0.0055	1.241
3038	9.22259	25.0415	-0.000162	24.0089	-0.0055	1.242
3040	9.22912	25.0416	-0.000159	24.0084	-0.0055	1.242
3042	9.23622	25.0416	-0.00016	24.0046	-0.0055	1.241
3044	9.24216	25.0433	-0.00016	24.0016	-0.0054	1.24
3046	9.24742	25.0409	-0.000159	24.0033	-0.0055	1.241
3048	9.25141	25.0419	-0.000159	24.0041	-0.0055	1.241
3050	9.25569	25.0411	-0.000159	24.0044	-0.0055	1.241
3052	9.25935	25.0391	-0.000159	24.0041	-0.0055	1.241
3054	9.26371	25.0383	-0.000159	24.0051	-0.0055	1.241
3056	9.26614	25.038	-0.00016	24.0049	-0.0055	1.24
3058	9.26953	25.0384	-0.000162	24.0032	-0.0055	1.241
3060	9.27168	25.0385	-0.000158	24.0032	-0.0055	1.241
3062	9.27324	25.0361	-0.000161	24.0055	-0.0055	1.242
3064	9.27498	25.0352	-0.00016	24.0055	-0.0055	1.24
3066	9.27665	25.036	-0.000156	24.0049	-0.0055	1.241
3068	9.2781	25.0375	-0.000161	24.0033	-0.0055	1.241
3070	9.27895	25.0371	-0.000162	24.0039	-0.0055	1.241
3072	9.27972	25.038	-0.000165	24.0029	-0.0055	1.241
3074	9.28025	25.0377	-0.000164	24.0053	-0.0055	1.24
3076	9.28111	25.0366	-0.000161	24.0064	-0.0054	1.241
3078	9.28213	25.036	-0.00016	24.0057	-0.0055	1.241
3080	9.28332	25.0382	-0.000161	24.0048	-0.0055	1.241
3082	9.28334	25.0391	-0.00016	24.0032	-0.0055	1.241
3084	9.28386	25.0408	-0.00016	24.0024	-0.0055	1.241
3086	9.28306	25.04	-0.000161	24.0047	-0.0054	1.241
3088	9.28252	25.0399	-0.000163	24.0051	-0.0055	1.241
3090	9.28247	25.0395	-0.00016	24.0056	-0.0055	1.241
3092	9.28218	25.0419	-0.000159	24.0026	-0.0055	1.241
3094	9.28294	25.0417	-0.000158	24.004	-0.0055	1.241
3096	9.28296	25.0414	-0.00016	24.0037	-0.0055	1.241
3098	9.28298	25.0397	-0.000157	24.0066	-0.0055	1.241
3100	9.28335	25.0411	-0.000159	24.0052	-0.0055	1.242
3102	9.28309	25.0419	-0.000161	24.0023	-0.0055	1.241
3104	9.28299	25.0423	-0.00016	24.0032	-0.0055	1.24
3106	9.2828	25.0437	-0.000163	24.0018	-0.0055	1.241
3108	9.28279	25.0382	-0.000163	24.0074	-0.0055	1.241
3110	9.2823	25.039	-0.000161	24.0057	-0.0055	1.241
3112	9.28222	25.0378	-0.00016	24.0045	-0.0055	1.24
3114	9.28257	25.0387	-0.000157	24.0036	-0.0054	1.24
3116	9.28249	25.0401	-0.000162	24.0031	-0.0055	1.241
3118	9.28304	25.037	-0.000159	24.0043	-0.0055	1.241
3120	9.28305	25.0344	-0.000158	24.0063	-0.0055	1.24
3122	9.2827	25.0337	-0.000158	24.0062	-0.0055	1.241
3124	9.28239	25.0345	-0.000162	24.0055	-0.0055	1.241
3126	9.28256	25.0369	-0.000161	24.0021	-0.0055	1.241
3128	9.28226	25.0354	-0.00016	24.004	-0.0055	1.241
3130	9.28265	25.0376	-0.000161	24.0016	-0.0055	1.241
3132	9.2838	25.0364	-0.00016	24.0055	-0.0055	1.241
3134	9.28386	25.0328	-0.00016	24.0082	-0.0055	1.24
3136	9.28457	25.0352	-0.000162	24.0067	-0.0055	1.241
3138	9.28541	25.0362	-0.000163	24.0042	-0.0055	1.241
3140	9.28467	25.0355	-0.00016	24.0043	-0.0054	1.241
3142	9.28511	25.0346	-0.000159	24.0076	-0.0055	1.241
3144	9.28544	25.0371	-0.000163	24.0063	-0.0055	1.241
3146	9.28483	25.0379	-0.000161	24.0045	-0.0055	1.241
3148	9.28478	25.0386	-0.000163	24.0042	-0.0055	1.24
3150	9.28486	25.0385	-0.000163	24.0062	-0.0055	1.241
3152	9.28332	25.0407	-0.000158	24.0028	-0.0055	1.24
3154	9.28141	25.0422	-0.000159	24.0023	-0.0055	1.241
3156	9.28016	25.0392	-0.00016	24.0071	-0.0055	1.24
3158	9.27952	25.0404	-0.000157	24.0084	-0.0055	1.241
3160	9.27962	25.0415	-0.00016	24.0062	-0.0055	1.241
3162	9.28097	25.0395	-0.00016	24.0059	-0.0055	1.241
3164	9.28036	25.0384	-0.000161	24.0073	-0.0055	1.241
3166	9.28115	25.0411	-0.000162	24.0039	-0.0055	1.241
3168	9.28198	25.0423	-0.000158	24.0032	-0.0055	1.241
3170	9.28249	25.042	-0.000159	24.0026	-0.0055	1.241
3172	9.28302	25.0437	-0.000159	24.0015	-0.0055	1.241
3174	9.28261	25.0412	-0.000162	24.0053	-0.0055	1.24
3176	9.28198	25.0391	-0.000158	24.0073	-0.0055	1.241
3178	9.28144	25.04	-0.00016	24.006	-0.0055	1.241
3180	9.28086	25.04	-0.000161	24.0047	-0.0055	1.24
3182	9.28107	25.0429	-0.00016	24.001	-0.0055	1.241
3184	9.28227	25.0422	-0.000157	24.0034	-0.0055	1.241
3186	9.28255	25.0428	-0.000155	24.0037	-0.0055	1.241
3188	9.28256	25.0419	-0.00016	24.0052	-0.0055	1.241
3190	9.28179	25.0408	-0.00016	24.0055	-0.0055	1.241
3192	9.28057	25.0434	-0.000158	24.0031	-0.0055	1.241
3194	9.28115	25.0453	-0.000161	24.0017	-0.0055	1.241
3196	9.28194	25.0431	-0.000163	24.0048	-0.0055	1.241
3198	9.28118	25.0411	-0.000164	24.0054	-0.0054	1.241
3200	9.28107	25.0415	-0.000158	24.0067	-0.0055	1.241
3202	9.28166	25.0414	-0.000161	24.0062	-0.0055	1.242
3204	9.2821	25.0418	-0.000163	24.0058	-0.0055	1.242
3206	9.28192	25.0426	-0.000166	24.0035	-0.0055	1.241
3208	9.28149	25.0448	-0.000164	24.0042	-0.0055	1.241
3210	9.28129	25.0439	-0.000163	24.0051	-0.0055	1.241
@16	10	20
3212	9.28094	25.0423	-0.000164	24.0062	-0.0055	1.241
3214	9.27886	25.0425	-0.000161	24.0054	-0.0055	1.241
3216	9.27277	25.0424	-0.00016	24.0042	-0.0054	1.241
3218	9.26145	25.0431	-0.000161	24.0035	-0.0055	1.24
3220	9.24932	25.043	-0.00016	24.0027	-0.0055	1.24
3222	9.23728	25.0424	-0.000161	24.003	-0.0055	1.241
3224	9.22592	25.0422	-0.00016	24.0036	-0.0055	1.241
3226	9.21563	25.0399	-0.000158	24.0055	-0.0055	1.242
3228	9.20646	25.0385	-0.00016	24.0057	-0.0055	1.243
3230	9.19841	25.0354	-0.000161	24.0069	-0.0054	1.243
3232	9.19107	25.0367	-0.000161	24.0033	-0.0055	1.242
3234	9.18619	25.0372	-0.000162	24.0034	-0.0055	1.242
3236	9.18584	25.037	-0.00016	24.0031	-0.0055	1.243
3238	9.19114	25.0356	-0.000159	24.0059	-0.0055	1.244
3240	9.19809	25.0352	-0.000159	24.0061	-0.0055	1.244
3242	9.20565	25.0352	-0.000159	24.0062	-0.0055	1.243
3244	9.21283	25.037	-0.000161	24.005	-0.0055	1.242
3246	9.22241	25.0364	-0.000159	24.0066	-0.0055	1.242
3248	9.2298	25.0369	-0.00016	24.0064	-0.0054	1.241
3250	9.23688	25.0414	-0.000159	24.0029	-0.0055	1.241
3252	9.24314	25.0419	-0.000162	24.0022	-0.0054	1.241
3254	9.24859	25.0408	-0.000161	24.0051	-0.0055	1.241
3256	9.25301	25.0427	-0.000159	24.0042	-0.0055	1.241
3258	9.2572	25.0432	-0.000158	24.0049	-0.0055	1.241
3260	9.26171	25.0411	-0.000159	24.0069	-0.0055	1.241
3262	9.26497	25.0429	-0.00016	24.0058	-0.0055	1.242
3264	9.26738	25.0434	-0.000159	24.0065	-0.0055	1.242
3266	9.27002	25.0434	-0.000158	24.0046	-0.0055	1.242
3268	9.27257	25.0437	-0.000159	24.0043	-0.0055	1.242
3270	9.27419	25.0435	-0.000161	24.0037	-0.0055	1.242
3272	9.27598	25.0448	-0.000159	24.0024	-0.0055	1.241
3274	9.27842	25.0416	-0.000158	24.004	-0.0055	1.241
3276	9.27951	25.0398	-0.00016	24.0074	-0.0055	1.242
3278	9.28055	25.041	-0.000161	24.0054	-0.0055	1.241
3280	9.28206	25.0405	-0.00016	24.007	-0.0055	1.242
3282	9.28245	25.0419	-0.000159	24.0056	-0.0055	1.241
3284	9.28215	25.0448	-0.00016	24.0009	-0.0055	1.242
3286	9.28294	25.0451	-0.000164	24.0027	-0.0055	1.242
3288	9.28368	25.0454	-0.00016	24.0022	-0.0055	1.241
3290	9.28354	25.0449	-0.000158	24.0032	-0.0055	1.242
3292	9.28508	25.0423	-0.000158	24.0071	-0.0055	1.241
3294	9.28605	25.0415	-0.000161	24.0075	-0.0055	1.241
3296	9.28614	25.0417	-0.000159	24.0058	-0.0055	1.241
3298	9.28591	25.0392	-0.00016	24.0072	-0.0055	1.241
3300	9.28548	25.0408	-0.000163	24.0049	-0.0055	1.241
3302	9.28527	25.0429	-0.00016	24.0029	-0.0055	1.242
3304	9.28513	25.0433	-0.000162	24.0021	-0.0054	1.241
3306	9.28504	25.0421	-0.000163	24.004	-0.0055	1.241
3308	9.28445	25.0399	-0.000162	24.0069	-0.0055	1.242
3310	9.28446	25.0361	-0.00016	24.0069	-0.0055	1.242
3312	9.28525	25.0352	-0.000163	24.0051	-0.0055	1.241
3314	9.28602	25.0374	-0.000157	24.0049	-0.0055	1.241
3316	9.28584	25.0388	-0.00016	24.0007	-0.0055	1.241
3318	9.28695	25.0383	-0.000159	24.0026	-0.0055	1.242
3320	9.28705	25.0388	-0.000161	24.0012	-0.0055	1.241
3322	9.28729	25.0372	-0.000162	24.0033	-0.0055	1.241
3324	9.28754	25.0352	-0.00016	24.0056	-0.0054	1.241
3326	9.28735	25.033	-0.000161	24.0076	-0.0055	1.241
3328	9.28833	25.0326	-0.000162	24.0059	-0.0055	1.241
3330	9.28824	25.031	-0.000157	24.0086	-0.0055	1.241
3332	9.28815	25.0312	-0.00016	24.0077	-0.0055	1.24
3334	9.28742	25.0349	-0.000162	24.0027	-0.0055	1.241
3336	9.28748	25.0366	-0.000161	24.0025	-0.0055	1.241
3338	9.28758	25.0348	-0.000157	24.0042	-0.0055	1.241
3340	9.28714	25.0362	-0.000159	24.0033	-0.0055	1.241
3342	9.28639	25.0365	-0.00016	24.003	-0.0055	1.241
3344	9.28583	25.0363	-0.000159	24.0033	-0.0055	1.241
3346	9.28548	25.0329	-0.000156	24.0056	-0.0055	1.241
3348	9.28463	25.0334	-0.000158	24.005	-0.0055	1.241
3350	9.28441	25.0336	-0.000159	24.0077	-0.0055	1.24
3352	9.2844	25.0335	-0.00016	24.0082	-0.0055	1.241
3354	9.28542	25.0332	-0.000163	24.0074	-0.0055	1.242
3356	9.28658	25.033	-0.000162	24.0074	-0.0055	1.241
3358	9.287	25.0368	-0.000162	24.0035	-0.0055	1.241
3360	9.28588	25.0375	-0.00016	24.001	-0.0055	1.241
3362	9.28633	25.0388	-0.000162	24.0018	-0.0055	1.241
3364	9.28677	25.0388	-0.000163	24.0037	-0.0055	1.241
3366	9.28613	25.039	-0.000162	24.0027	-0.0055	1.241
3368	9.28559	25.0398	-0.00016	24.0023	-0.0055	1.241
3370	9.28605	25.0379	-0.000161	24.0036	-0.0055	1.241
3372	9.28576	25.0351	-0.000159	24.0057	-0.0055	1.241
3374	9.28518	25.0316	-0.000164	24.0065	-0.0055	1.241
3376	9.28466	25.0314	-0.000165	24.0062	-0.0054	1.241
3378	9.28457	25.0328	-0.000161	24.0052	-0.0055	1.242
3380	9.2853	25.0337	-0.000161	24.0038	-0.0055	1.241
3382	9.2854	25.0318	-0.00016	24.0052	-0.0055	1.24
3384	9.28514	25.0309	-0.00016	24.0069	-0.0054	1.241
3386	9.28527	25.0302	-0.000161	24.0067	-0.0055	1.24
3388	9.28505	25.0296	-0.000159	24.006	-0.0055	1.241
3390	9.28421	25.0303	-0.000158	24.0045	-0.0055	1.241
3392	9.28218	25.0311	-0.000161	24.0032	-0.0054	1.242
3394	9.28239	25.0304	-0.000162	24.004	-0.0055	1.241
3396	9.28289	25.0317	-0.000159	24.0024	-0.0055	1.242
3398	9.28302	25.0282	-0.00016	24.004	-0.0055	1.241
3400	9.28354	25.0294	-0.000162	24.0026	-0.0055	1.241
3402	9.28433	25.0295	-0.000161	24.0033	-0.0055	1.241
3404	9.28441	25.0277	-0.000163	24.006	-0.0055	1.242
3406	9.28419	25.0255	-0.000159	24.0082	-0.0055	1.241
3408	9.28361	25.0277	-0.00016	24.0077	-0.0055	1.241
3410	9.28319	25.0304	-0.00016	24.0051	-0.0055	1.24
3412	9.28229	25.0303	-0.000156	24.0042	-0.0055	1.24
3414	9.28302	25.0304	-0.000161	24.0054	-0.0055	1.241
3416	9.28285	25.0301	-0.000164	24.0065	-0.0055	1.241
3418	9.28158	25.0289	-0.000159	24.0078	-0.0055	1.241
3420	9.28312	25.0302	-0.000161	24.0073	-0.0055	1.241
@17	10	20
3422	9.28293	25.0318	-0.000161	24.0064	-0.0055	1.241
3424	9.28193	25.0317	-0.000162	24.0077	-0.0055	1.241
3426	9.27642	25.0322	-0.000161	24.008	-0.0055	1.24
3428	9.26755	25.0341	-0.00016	24.007	-0.0055	1.241
3430	9.25693	25.0348	-0.000157	24.007	-0.0055	1.24
3432	9.24576	25.0353	-0.000159	24.0064	-0.0055	1.241
3434	9.23699	25.035	-0.000158	24.0064	-0.0054	1.241
3436	9.22831	25.0371	-0.000158	24.0055	-0.0055	1.242
3438	9.22061	25.04	-0.000159	24.0034	-0.0055	1.242
3440	9.21332	25.0411	-0.000164	24.0009	-0.0055	1.243
3442	9.20678	25.042	-0.000165	24.0008	-0.0055	1.242
3444	9.20293	25.0408	-0.000162	24.0028	-0.0055	1.242
3446	9.20383	25.0406	-0.00016	24.0033	-0.0055	1.243
3448	9.20653	25.0409	-0.000162	24.0037	-0.0055	1.244
3450	9.21058	25.0429	-0.000162	24.0021	-0.0055	1.243
3452	9.21522	25.0433	-0.000162	24.0027	-0.0055	1.243
3454	9.22114	25.0437	-0.000163	24.0004	-0.0055	1.242
3456	9.2289	25.0421	-0.000163	24.0042	-0.0054	1.242
3458	9.23705	25.0403	-0.000161	24.0061	-0.0055	1.242
3460	9.24395	25.039	-0.000161	24.0088	-0.0055	1.241
3462	9.24911	25.0382	-0.00016	24.007	-0.0055	1.242
3464	9.25377	25.0399	-0.000159	24.0059	-0.0055	1.241
3466	9.2572	25.0389	-0.000156	24.0056	-0.0055	1.241
3468	9.2606	25.0392	-0.000161	24.0061	-0.0055	1.242
3470	9.26494	25.0357	-0.00016	24.0078	-0.0055	1.241
3472	9.26773	25.0374	-0.00016	24.0048	-0.0055	1.241
3474	9.27034	25.0379	-0.000158	24.0022	-0.0055	1.241
3476	9.27352	25.0378	-0.000156	24.0039	-0.0055	1.241
3478	9.27631	25.0367	-0.000154	24.0033	-0.0055	1.242
3480	9.27737	25.0361	-0.000158	24.0034	-0.0055	1.241
3482	9.27892	25.0353	-0.00016	24.0034	-0.0055	1.241
3484	9.28008	25.0357	-0.000161	24.004	-0.0055	1.242
3486	9.28158	25.0362	-0.000158	24.0012	-0.0055	1.241
3488	9.28222	25.0353	-0.000159	24.0008	-0.0055	1.241
3490	9.28385	25.0335	-0.000155	24.0026	-0.0054	1.242
3492	9.28542	25.0335	-0.000157	24.0034	-0.0055	1.241
3494	9.2859	25.0338	-0.000159	24.003	-0.0055	1.241
3496	9.28658	25.0332	-0.000159	24.0026	-0.0055	1.241
3498	9.28701	25.0323	-0.00016	24.003	-0.0055	1.242
3500	9.2857	25.0326	-0.000164	24.0028	-0.0055	1.241
3502	9.28549	25.0367	-0.000162	24.0006	-0.0055	1.241
3504	9.28582	25.0347	-0.000159	24.0028	-0.0055	1.241
3506	9.28687	25.0338	-0.00016	24.0031	-0.0055	1.241
3508	9.28736	25.0348	-0.000157	24.0031	-0.0055	1.241
3510	9.28673	25.0351	-0.000163	24.0033	-0.0055	1.242
3512	9.28553	25.0343	-0.000161	24.0032	-0.0054	1.242
3514	9.28498	25.0341	-0.000161	24.0038	-0.0055	1.242
3516	9.28507	25.0349	-0.000159	24.0026	-0.0055	1.241
3518	9.28632	25.0369	-0.000159	24.0051	-0.0055	1.241
3520	9.28627	25.0379	-0.00016	24.0032	-0.0055	1.242
3522	9.28618	25.0351	-0.000159	24.0039	-0.0055	1.24
3524	9.28628	25.0357	-0.000159	24.0039	-0.0055	1.241
3526	9.28563	25.0351	-0.000158	24.0037	-0.0055	1.242
3528	9.28515	25.0354	-0.000159	24.0034	-0.0055	1.241
3530	9.28474	25.0357	-0.00016	24.0037	-0.0055	1.241
3532	9.28472	25.0347	-0.000161	24.0031	-0.0055	1.241
3534	9.28413	25.035	-0.000158	24.0014	-0.0055	1.241
3536	9.28263	25.0338	-0.000157	24.0009	-0.0055	1.241
3538	9.28247	25.0326	-0.00016	24.0035	-0.0055	1.242
3540	9.28214	25.03	-0.000162	24.0052	-0.0055	1.241
3542	9.2825	25.0291	-0.000161	24.0045	-0.0055	1.241
3544	9.28337	25.0263	-0.000158	24.0068	-0.0054	1.24
3546	9.28429	25.0287	-0.000161	24.0077	-0.0055	1.241
3548	9.28414	25.0314	-0.000163	24.0063	-0.0055	1.242
3550	9.28313	25.0314	-0.000164	24.006	-0.0055	1.242
3552	9.28378	25.0315	-0.000161	24.0056	-0.0055	1.241
3554	9.2848	25.0348	-0.000156	24.0051	-0.0055	1.24
3556	9.28578	25.035	-0.000158	24.0034	-0.0055	1.241
3558	9.2869	25.0373	-0.000159	24.0035	-0.0055	1.241
3560	9.28609	25.0392	-0.00016	24.0023	-0.0056	1.241
3562	9.28563	25.0375	-0.000158	24.0023	-0.0056	1.242
3564	9.28603	25.0333	-0.00016	24.0067	-0.0055	1.241
3566	9.28676	25.0348	-0.00016	24.0059	-0.0055	1.241
3568	9.28687	25.0354	-0.00016	24.0067	-0.0055	1.241
3570	9.28656	25.0355	-0.000162	24.0081	-0.0055	1.241
3572	9.28659	25.0344	-0.000158	24.0058	-0.0054	1.241
3574	9.28699	25.0376	-0.000158	24.0065	-0.0055	1.241
3576	9.28635	25.0373	-0.000161	24.0075	-0.0055	1.241
3578	9.28644	25.0364	-0.000162	24.0071	-0.0055	1.242
3580	9.28706	25.0373	-0.000161	24.007	-0.0055	1.241
3582	9.28692	25.0379	-0.00016	24.0052	-0.0055	1.241
3584	9.28715	25.0365	-0.00016	24.0065	-0.0055	1.241
3586	9.28838	25.0401	-0.000158	24.0032	-0.0055	1.242
3588	9.28718	25.039	-0.00016	24.0031	-0.0055	1.242
3590	9.28698	25.0383	-0.000161	24.0038	-0.0055	1.241
3592	9.28768	25.0376	-0.000161	24.0043	-0.0055	1.241
3594	9.28829	25.0378	-0.000161	24.0035	-0.0055	1.242
3596	9.28898	25.041	-0.000159	24.0021	-0.0055	1.241
3598	9.28852	25.0417	-0.000159	24.0021	-0.0055	1.241
3600	9.28843	25.0411	-0.000158	24.0032	-0.0055	1.241
3602	9.28881	25.0404	-0.000156	24.0034	-0.0055	1.241
3604	9.28799	25.0386	-0.000159	24.0041	-0.0055	1.241
3606	9.2884	25.0391	-0.00016	24.006	-0.0055	1.241
3608	9.28844	25.039	-0.000161	24.006	-0.0055	1.242
3610	9.28825	25.0414	-0.00016	24.0051	-0.0055	1.242
3612	9.28862	25.0408	-0.000162	24.0061	-0.0055	1.241
3614	9.28812	25.0401	-0.000156	24.0066	-0.0055	1.241
3616	9.28799	25.0385	-0.000157	24.0074	-0.0055	1.241
3618	9.2881	25.0402	-0.000157	24.0073	-0.0055	1.241
3620	9.28753	25.0443	-0.000158	24.0026	-0.0055	1.242
3622	9.288	25.0442	-0.000156	24.0011	-0.0055	1.242
3624	9.28727	25.0439	-0.000163	24.0022	-0.0055	1.242
3626	9.28731	25.0417	-0.000161	24.0015	-0.0055	1.242
3628	9.28731	25.0417	-0.000158	24.0041	-0.0055	1.242
3630	9.2872	25.0395	-0.000159	24.0074	-0.0055	1.242
@18	10	20
3632	9.2866	25.0404	-0.00016	24.0048	-0.0055	1.242
3634	9.28402	25.0391	-0.000159	24.0077	-0.0055	1.241
3636	9.27889	25.0398	-0.000161	24.0073	-0.0055	1.241
3638	9.2694	25.0428	-0.000162	24.0023	-0.0055	1.24
3640	9.25973	25.0428	-0.000162	24.0045	-0.0055	1.24
3642	9.24976	25.0407	-0.000155	24.0044	-0.0055	1.241
3644	9.24061	25.0445	-0.000161	24.0013	-0.0055	1.241
3646	9.23291	25.0423	-0.000161	24.005	-0.0055	1.242
3648	9.22718	25.0406	-0.00016	24.008	-0.0055	1.242
3650	9.22036	25.0431	-0.000161	24.0056	-0.0055	1.243
3652	9.21479	25.0455	-0.000159	24.0041	-0.0055	1.243
3654	9.21077	25.0445	-0.000158	24.0044	-0.0055	1.243
3656	9.21035	25.0463	-0.000161	24.0028	-0.0055	1.244
3658	9.21399	25.0462	-0.000165	24.0036	-0.0055	1.245
3660	9.21946	25.0449	-0.000164	24.0034	-0.0055	1.244
3662	9.22539	25.0459	-0.000167	24.0022	-0.0054	1.243
3664	9.23254	25.0419	-0.000162	24.0047	-0.0055	1.243
3666	9.23923	25.0397	-0.000159	24.0065	-0.0055	1.243
3668	9.24519	25.0382	-0.000163	24.0072	-0.0055	1.243
3670	9.24939	25.0373	-0.000159	24.0066	-0.0055	1.242
3672	9.25411	25.0377	-0.000157	24.0066	-0.0055	1.242
3674	9.25926	25.0376	-0.000159	24.0033	-0.0055	1.242
3676	9.26291	25.038	-0.000161	24.0043	-0.0055	1.242
3678	9.26677	25.0375	-0.00016	24.0022	-0.0055	1.241
3680	9.26952	25.0354	-0.000159	24.0031	-0.0055	1.241
3682	9.273	25.0348	-0.00016	24.0077	-0.0055	1.242
3684	9.27624	25.0336	-0.000157	24.0064	-0.0055	1.24
3686	9.27893	25.0362	-0.000158	24.0058	-0.0056	1.241
3688	9.2805	25.0328	-0.000159	24.0066	-0.0055	1.242
3690	9.28037	25.0351	-0.00016	24.0062	-0.0055	1.241
3692	9.28122	25.039	-0.000161	24.0029	-0.0055	1.242
3694	9.28277	25.0379	-0.000162	24.0018	-0.0054	1.242
3696	9.28432	25.0374	-0.000162	24.0011	-0.0054	1.242
3698	9.28531	25.0382	-0.000161	24.0009	-0.0055	1.242
3700	9.28533	25.0375	-0.00016	24.0054	-0.0055	1.242
3702	9.28604	25.0375	-0.00016	24.0046	-0.0055	1.242
3704	9.28655	25.0378	-0.000158	24.0051	-0.0055	1.242
3706	9.28659	25.0377	-0.000156	24.0075	-0.0055	1.242
3708	9.28691	25.0397	-0.000163	24.0045	-0.0055	1.242
3710	9.28744	25.0436	-0.000162	24.0015	-0.0055	1.242
3712	9.28771	25.0422	-0.00016	24.005	-0.0054	1.243
3714	9.28753	25.0432	-0.00016	24.0036	-0.0054	1.242
3716	9.2873	25.0433	-0.000157	24.0028	-0.0055	1.241
3718	9.28779	25.0407	-0.000158	24.0027	-0.0055	1.242
3720	9.28947	25.0393	-0.000159	24.0071	-0.0055	1.241
3722	9.29002	25.0378	-0.000161	24.0078	-0.0055	1.242
3724	9.29052	25.0369	-0.00016	24.0095	-0.0055	1.242
3726	9.29127	25.04	-0.000158	24.0046	-0.0055	1.242
3728	9.29137	25.0402	-0.000157	24.0027	-0.0055	1.242
3730	9.29091	25.0391	-0.000158	24.0031	-0.0055	1.242
3732	9.29151	25.0358	-0.000159	24.0071	-0.0055	1.242
3734	9.2912	25.0371	-0.00016	24.0051	-0.0055	1.242
3736	9.2911	25.0358	-0.000159	24.0063	-0.0055	1.242
3738	9.29086	25.0363	-0.000156	24.0029	-0.0055	1.242
3740	9.28997	25.0352	-0.000161	24.0036	-0.0055	1.242
3742	9.29033	25.0334	-0.000159	24.0054	-0.0055	1.242
3744	9.2901	25.0318	-0.000157	24.0068	-0.0055	1.242
3746	9.28951	25.033	-0.000158	24.0067	-0.0055	1.242
3748	9.2897	25.033	-0.00016	24.0075	-0.0055	1.242
3750	9.28911	25.035	-0.00016	24.0047	-0.0055	1.242
3752	9.28919	25.0362	-0.000157	24.0028	-0.0055	1.241
3754	9.28934	25.0392	-0.00016	24.0017	-0.0055	1.242
3756	9.28862	25.0382	-0.000159	24.0053	-0.0055	1.242
3758	9.28778	25.0387	-0.000159	24.0049	-0.0055	1.242
3760	9.28763	25.0388	-0.000161	24.0058	-0.0055	1.242
3762	9.28697	25.0421	-0.000164	24.0029	-0.0055	1.242
3764	9.28671	25.0411	-0.00016	24.004	-0.0055	1.242
3766	9.28561	25.0417	-0.00016	24.0019	-0.0055	1.242
3768	9.28634	25.0371	-0.000161	24.0047	-0.0055	1.242
3770	9.2876	25.0355	-0.000161	24.0061	-0.0055	1.242
3772	9.28786	25.0367	-0.000159	24.0057	-0.0055	1.241
3774	9.28735	25.038	-0.000166	24.004	-0.0055	1.242
3776	9.28714	25.0393	-0.000161	24.0028	-0.0055	1.242
3778	9.2874	25.0391	-0.000161	24.0037	-0.0055	1.242
3780	9.2874	25.0392	-0.000161	24.0036	-0.0055	1.242
3782	9.2873	25.038	-0.000159	24.0057	-0.0055	1.243
3784	9.28579	25.039	-0.000161	24.0042	-0.0055	1.242
3786	9.28631	25.0377	-0.000163	24.0058	-0.0055	1.242
3788	9.28659	25.039	-0.000161	24.0063	-0.0055	1.242
3790	9.28667	25.0398	-0.000161	24.0031	-0.0055	1.242
3792	9.28743	25.0402	-0.00016	24.0042	-0.0055	1.241
3794	9.28732	25.0403	-0.000157	24.005	-0.0055	1.242
3796	9.28637	25.039	-0.000159	24.0061	-0.0054	1.242
3798	9.28563	25.0398	-0.000161	24.0074	-0.0055	1.242
3800	9.28497	25.0404	-0.000159	24.0051	-0.0055	1.242
3802	9.2849	25.0419	-0.00016	24.0025	-0.0055	1.243
3804	9.28458	25.0416	-0.000163	24.0024	-0.0055	1.242
3806	9.28475	25.0398	-0.000163	24.0004	-0.0055	1.242
3808	9.28604	25.0358	-0.000163	24.0057	-0.0055	1.242
3810	9.28665	25.0359	-0.000161	24.0069	-0.0055	1.242
3812	9.28614	25.0346	-0.000158	24.0076	-0.0055	1.241
3814	9.28479	25.034	-0.000162	24.0065	-0.0055	1.242
3816	9.28426	25.0374	-0.000163	24.0022	-0.0055	1.242
3818	9.28507	25.0383	-0.000164	24.0009	-0.0055	1.242
3820	9.28567	25.0378	-0.000158	24.0025	-0.0055	1.242
3822	9.28494	25.0383	-0.000157	24.0012	-0.0056	1.242
3824	9.28424	25.0373	-0.000161	24.0026	-0.0055	1.242
3826	9.28618	25.0371	-0.000165	24.0039	-0.0055	1.242
3828	9.28676	25.0375	-0.00016	24.0046	-0.0055	1.242
3830	9.28647	25.0352	-0.00016	24.0073	-0.0055	1.242
3832	9.28664	25.0378	-0.000161	24.0051	-0.0055	1.242
3834	9.2866	25.037	-0.000158	24.0057	-0.0055	1.242
3836	9.28572	25.0366	-0.00016	24.0057	-0.0055	1.242
[truncated: 1,063 more rows]

## Sheet: Fig_5c
Figure 5c
	Time [min]	WT _R1	WT_R2	WT_R3	R161A_R1	R161A_R2	R161A_R3	Y164A_R1	Y164A_R2	Y164A_R3	empty_R1	empty_R2
	0	0.252896	0.239432	0.252081	0.184836	0.153859	0.136318	0.199287	0.180594	0.111958	0.15758	0.170094
	2.5	0.324942	0.268846	0.260956	0.223948	0.170184	0.157583	0.257192	0.20701	0.11731	0.247722	0.230337
	5	0.540379	0.50026	0.349974	0.269336	0.203652	0.194324	0.281006	0.25702	0.125978	0.465873	0.380879
	7.5	0.820169	0.869691	0.504698	0.319513	0.255151	0.230155	0.320578	0.325828	0.14177	0.669152	0.509036
	10	1.1161	1.26127	0.724611	0.374261	0.310526	0.274047	0.375129	0.395954	0.174928	0.83174	0.606302
	12.5	1.39899	1.71913	1.00535	0.428234	0.373921	0.31119	0.430136	0.468295	0.20895	0.9449	0.677517
	15	1.68465	2.18643	1.2724	0.498022	0.43508	0.347391	0.504467	0.548927	0.255764	1.02832	0.723752
	17.5	1.98423	2.62604	1.56315	0.561459	0.490518	0.383742	0.561591	0.613851	0.289774	1.09819	0.761906
	20	2.24484	3.06816	1.88452	0.633208	0.556048	0.424418	0.619258	0.686692	0.328232	1.10862	0.785314
	22.5	2.44465	3.47523	2.19949	0.69692	0.601807	0.461618	0.754843	0.747187	0.365091	1.15712	0.806983
	25	2.66715	3.85138	2.48357	0.77695	0.659688	0.494548	0.794556	0.826339	0.399058	1.18437	0.820155
	27.5	2.91922	4.2068	2.84003	0.828165	0.709735	0.527601	0.864747	0.886419	0.434873	1.21161	0.842615
	30	3.20934	4.50987	2.97594	0.880085	0.769184	0.554334	0.905933	0.952337	0.464899	1.21191	0.870811

## Sheet: Fig_5e
Figure 5e
	Time [h]	146	148	152	Peak 1	Peak 2	Peak 3
	0.33	2779250000	2599090000	3782780000	2425140000	490839000	596771000
	1	1460360000	1250680000	2027500000	3390490000	1371440000	1282290000
	1.67	894192000	774530000	1976540000	2932730000	2153800000	1967300000
	2.33	607291000	419080000	1569210000	2955840000	2682500000	2649800000
	3	699122000	400752000	1286860000	2711060000	3289940000	3278940000
	3.66	710848000	307619000	882828000	2535470000	3579160000	3577450000
	4.33	485015000	159070000	691943000	2152990000	3591870000	3868050000
	5	153484000	329051000	716427000	2140240000	3806880000	4035370000
	5.67	232314000	110732000	531303000	1664740000	4054260000	4270690000

## Sheet: Fig_5f
Figure 5f
$ITC
$	27
$NOT
$	25
$	60
$	307
$	10
$	2
$ADCGainCode:	3
$False	TRUE	TRUE
$	2	4	210	2
$	10	20	240	2
$	10	20	240	2
$	10	20	240	2
$	10	20	240	2
$	10	20	240	2
$	10	20	240	2
$	10	20	240	2
$	10	20	240	2
$	10	20	240	2
$	10	20	240	2
$	10	20	240	2
$	10	20	240	2
$	10	20	240	2
$	10	20	240	2
$	10	20	240	2
$	10	20	240	2
$	10	20	240	2
$	10	20	240	2
$	10	20	240	2
$	10	20	240	2
$	10	20	240	2
$	10	20	240	2
$	10	20	240	2
$	10	20	240	2
$	10	20	240	2
$	10	20	240	2
#	0
#	0.1
#	0.01
#	1.4456
#	25
#	29.2545
#	13.89
?
%	VPITC_MAL1208681
%	1.4456
%	29.2545
-0.00146099	99.7941
%	1.42331	94.0521
%	0.2232
%	124.92	125.32
%	1	80
-0.00061439	0.056188
%	0	8
%	0	18
%	104422	320089
%	101.8
%	200	300	450	550
%	0.08874	-0.00437	8.53698e-05	-1.60372e-06	1.09006e-08
%	VPViewer2000	Ver:	1.40.0
@0
2	9.6378	25.0193	-0.000148	24.0048	-0.0053	1.295
4	9.63683	25.0185	-0.000149	24.0077	-0.0053	1.294
6	9.63617	25.0183	-0.000149	24.007	-0.0052	1.294
8	9.63476	25.0192	-0.000149	24.0075	-0.0053	1.294
10	9.63442	25.0193	-0.000151	24.0066	-0.0053	1.293
12	9.63455	25.0188	-0.000149	24.007	-0.0053	1.294
14	9.63582	25.0201	-0.000152	24.0051	-0.0053	1.294
16	9.63497	25.022	-0.000151	24.0038	-0.0052	1.294
18	9.63251	25.0216	-0.000151	24.0028	-0.0052	1.293
20	9.62978	25.0238	-0.000149	24.0029	-0.0052	1.294
22	9.62733	25.0244	-0.000148	24.0023	-0.0053	1.293
24	9.62651	25.023	-0.00015	24.0026	-0.0053	1.293
26	9.62572	25.0218	-0.000151	24.0033	-0.0053	1.293
28	9.62502	25.0209	-0.000148	24.0032	-0.0053	1.293
30	9.62382	25.0208	-0.000149	24.0044	-0.0053	1.293
32	9.62262	25.0208	-0.000153	24.0042	-0.0053	1.293
34	9.6219	25.0207	-0.000152	24.0039	-0.0053	1.293
36	9.62234	25.022	-0.000148	24.0033	-0.0053	1.292
38	9.62258	25.0217	-0.00015	24.0038	-0.0052	1.292
40	9.62305	25.021	-0.000149	24.0041	-0.0053	1.292
42	9.62351	25.02	-0.000152	24.0054	-0.0053	1.293
44	9.6231	25.0196	-0.000149	24.0068	-0.0053	1.293
46	9.6217	25.0207	-0.000149	24.007	-0.0053	1.293
48	9.61979	25.018	-0.000149	24.008	-0.0053	1.293
50	9.61739	25.0205	-0.000149	24.0055	-0.0053	1.292
52	9.61637	25.0199	-0.000148	24.0067	-0.0053	1.293
54	9.61822	25.0184	-0.000152	24.0075	-0.0053	1.292
56	9.62021	25.0181	-0.000151	24.0061	-0.0053	1.292
58	9.62089	25.0194	-0.000152	24.0061	-0.0053	1.293
60	9.61904	25.0218	-0.00015	24.0037	-0.0053	1.293
@1	2	4
62	9.61783	25.0206	-0.000152	24.0039	-0.0053	1.292
64	9.6146	25.0209	-0.00015	24.0023	-0.0053	1.292
66	9.58887	25.0234	-0.000149	24.0016	-0.0053	1.291
68	9.52268	25.0241	-0.000148	24.0024	-0.0053	1.29
70	9.46766	25.0223	-0.000151	24.0014	-0.0053	1.291
72	9.4445	25.0222	-0.000148	24.0038	-0.0053	1.293
74	9.43855	25.0227	-0.000152	24.0025	-0.0053	1.293
76	9.44612	25.0216	-0.000152	24.0016	-0.0053	1.293
78	9.46031	25.0241	-0.000152	24.002	-0.0053	1.292
80	9.47605	25.024	-0.000152	24.0018	-0.0053	1.292
82	9.48977	25.0226	-0.000151	24.0027	-0.0053	1.292
84	9.50312	25.0231	-0.000148	24.0011	-0.0053	1.292
86	9.51712	25.0241	-0.000149	24.0008	-0.0053	1.291
88	9.53029	25.0227	-0.00015	24.002	-0.0053	1.291
90	9.54101	25.0237	-0.000151	24.0005	-0.0053	1.291
92	9.55241	25.022	-0.000154	24.0022	-0.0053	1.291
94	9.56442	25.0233	-0.000152	24.0016	-0.0053	1.291
96	9.5735	25.0228	-0.000151	24.0035	-0.0053	1.291
98	9.57915	25.0234	-0.000149	24.0044	-0.0053	1.29
100	9.58249	25.0214	-0.00015	24.0043	-0.0053	1.29
102	9.58424	25.0208	-0.00015	24.0042	-0.0053	1.291
104	9.58568	25.0204	-0.000151	24.0036	-0.0053	1.291
106	9.58611	25.0224	-0.000149	24.0044	-0.0053	1.29
108	9.58785	25.0231	-0.000149	24.0019	-0.0053	1.291
110	9.58868	25.0226	-0.000149	24.0031	-0.0053	1.291
112	9.59022	25.0225	-0.00015	24.0026	-0.0053	1.291
114	9.58994	25.0215	-0.000149	24.0031	-0.0053	1.291
116	9.58875	25.0215	-0.00015	24.0056	-0.0053	1.291
118	9.58709	25.0214	-0.000152	24.0055	-0.0053	1.291
120	9.58433	25.0202	-0.000149	24.0055	-0.0053	1.29
122	9.58161	25.0199	-0.000148	24.0051	-0.0053	1.291
124	9.58126	25.0211	-0.000149	24.006	-0.0053	1.29
126	9.58159	25.0207	-0.000151	24.0064	-0.0053	1.29
128	9.58125	25.0198	-0.00015	24.0074	-0.0053	1.29
130	9.58026	25.0207	-0.000147	24.0067	-0.0053	1.29
132	9.57702	25.0196	-0.000149	24.0057	-0.0053	1.291
134	9.57742	25.0207	-0.000148	24.0067	-0.0053	1.291
136	9.58276	25.0195	-0.000151	24.0055	-0.0052	1.291
138	9.59135	25.02	-0.000152	24.0055	-0.0053	1.291
140	9.59985	25.0198	-0.000155	24.0063	-0.0053	1.29
142	9.60487	25.0189	-0.000152	24.0055	-0.0053	1.29
144	9.60616	25.0187	-0.000152	24.0056	-0.0053	1.291
146	9.60755	25.019	-0.000152	24.0052	-0.0053	1.29
148	9.60763	25.0189	-0.000151	24.0047	-0.0053	1.289
150	9.60625	25.0197	-0.000149	24.0044	-0.0053	1.29
152	9.60308	25.0191	-0.00015	24.0068	-0.0053	1.289
154	9.59992	25.018	-0.000151	24.0069	-0.0053	1.289
156	9.59865	25.0168	-0.000147	24.0088	-0.0053	1.289
158	9.59568	25.0166	-0.000149	24.0083	-0.0053	1.29
160	9.59493	25.0177	-0.000151	24.0082	-0.0053	1.29
162	9.59825	25.0183	-0.00015	24.0061	-0.0053	1.289
164	9.59957	25.0177	-0.000147	24.0069	-0.0053	1.289
166	9.59859	25.0178	-0.000151	24.0056	-0.0053	1.289
168	9.59507	25.0162	-0.000152	24.0068	-0.0053	1.289
170	9.59251	25.017	-0.000152	24.0069	-0.0053	1.289
172	9.59033	25.0151	-0.000154	24.0088	-0.0053	1.289
174	9.58989	25.0156	-0.00015	24.0078	-0.0053	1.289
176	9.58965	25.0165	-0.00015	24.0086	-0.0053	1.289
178	9.58692	25.0165	-0.000152	24.0071	-0.0053	1.289
180	9.5829	25.0161	-0.000151	24.0082	-0.0053	1.289
182	9.57962	25.0177	-0.000149	24.0062	-0.0053	1.289
184	9.57772	25.018	-0.000147	24.0067	-0.0053	1.289
186	9.57959	25.0197	-0.000151	24.0061	-0.0053	1.288
188	9.58319	25.0204	-0.000151	24.0053	-0.0053	1.288
190	9.58659	25.0184	-0.000149	24.0067	-0.0053	1.289
192	9.58831	25.018	-0.00015	24.0065	-0.0053	1.289
194	9.58834	25.0183	-0.000151	24.006	-0.0053	1.289
196	9.58704	25.0184	-0.000151	24.0053	-0.0053	1.288
198	9.58568	25.0191	-0.000152	24.0036	-0.0053	1.288
200	9.58389	25.0197	-0.00015	24.0055	-0.0053	1.288
202	9.58163	25.0191	-0.000148	24.0056	-0.0053	1.288
204	9.57952	25.0188	-0.000151	24.006	-0.0053	1.288
206	9.57784	25.0176	-0.00015	24.0077	-0.0053	1.287
208	9.57663	25.0185	-0.000147	24.0069	-0.0053	1.288
210	9.57654	25.0182	-0.000148	24.0063	-0.0053	1.287
212	9.57762	25.0178	-0.00015	24.009	-0.0053	1.288
214	9.57804	25.0187	-0.000149	24.0076	-0.0053	1.288
216	9.57755	25.0199	-0.000147	24.0066	-0.0053	1.288
218	9.57736	25.0196	-0.000148	24.0057	-0.0053	1.288
220	9.57718	25.0202	-0.000151	24.0047	-0.0053	1.287
222	9.57532	25.0195	-0.00015	24.005	-0.0053	1.288
224	9.5742	25.0224	-0.000149	24.0022	-0.0053	1.287
226	9.57316	25.0228	-0.000153	24.0022	-0.0052	1.287
228	9.57088	25.0199	-0.00015	24.0038	-0.0053	1.287
230	9.56706	25.0186	-0.000153	24.0048	-0.0053	1.287
232	9.56313	25.0205	-0.000151	24.0045	-0.0053	1.288
234	9.56449	25.0193	-0.000149	24.0052	-0.0053	1.287
236	9.57282	25.0181	-0.000149	24.0074	-0.0053	1.287
238	9.5841	25.0188	-0.000152	24.006	-0.0053	1.288
240	9.59137	25.0186	-0.000146	24.0068	-0.0053	1.288
242	9.59484	25.0171	-0.000149	24.0065	-0.0053	1.287
244	9.59525	25.0176	-0.000151	24.0084	-0.0053	1.287
246	9.59223	25.018	-0.00015	24.0077	-0.0053	1.288
248	9.58785	25.0187	-0.000148	24.0092	-0.0053	1.288
250	9.5842	25.0189	-0.000149	24.0076	-0.0053	1.287
252	9.58129	25.0208	-0.000147	24.0062	-0.0053	1.287
254	9.57827	25.0193	-0.000149	24.0069	-0.0052	1.286
256	9.57503	25.019	-0.000149	24.0061	-0.0053	1.287
258	9.57259	25.0188	-0.000152	24.0069	-0.0053	1.286
260	9.57122	25.0188	-0.000152	24.008	-0.0053	1.286
262	9.56928	25.0186	-0.000151	24.0073	-0.0053	1.287
264	9.5671	25.0185	-0.000148	24.0089	-0.0053	1.287
266	9.56342	25.0202	-0.00015	24.0068	-0.0053	1.287
268	9.55745	25.0202	-0.000153	24.0057	-0.0052	1.286
270	9.55685	25.0206	-0.000149	24.0063	-0.0053	1.286
@2	10	20
272	9.56654	25.0218	-0.000154	24.0031	-0.0053	1.286
274	9.57352	25.0216	-0.000147	24.0037	-0.0053	1.287
276	9.54752	25.0204	-0.000145	24.0049	-0.0053	1.286
278	9.47599	25.0198	-0.000146	24.0067	-0.0053	1.286
280	9.38579	25.0192	-0.000151	24.0077	-0.0053	1.286
282	9.28587	25.02	-0.000149	24.0068	-0.0053	1.287
284	9.18677	25.0208	-0.00015	24.0083	-0.0053	1.287
286	9.09415	25.0226	-0.000152	24.0056	-0.0053	1.287
288	9.00913	25.0226	-0.000149	24.0051	-0.0053	1.287
290	8.93205	25.0231	-0.000149	24.0065	-0.0053	1.288
292	8.86522	25.0221	-0.00015	24.0064	-0.0053	1.288
294	8.82002	25.023	-0.000152	24.0068	-0.0053	1.289
296	8.81339	25.0231	-0.000152	24.0066	-0.0053	1.29
298	8.84118	25.021	-0.000154	24.0072	-0.0053	1.29
300	8.89003	25.0224	-0.000155	24.008	-0.0053	1.289
302	8.94972	25.0224	-0.000154	24.0079	-0.0053	1.289
304	9.0124	25.0241	-0.000152	24.0059	-0.0053	1.287
306	9.07399	25.0269	-0.00015	24.0027	-0.0053	1.287
308	9.13256	25.0267	-0.000147	24.0022	-0.0053	1.287
310	9.18721	25.0259	-0.000153	24.0038	-0.0053	1.287
312	9.23641	25.0271	-0.000149	24.0049	-0.0053	1.287
314	9.27998	25.0293	-0.000148	24.0028	-0.0053	1.287
316	9.31692	25.027	-0.000148	24.0043	-0.0053	1.287
318	9.35056	25.0276	-0.000149	24.0037	-0.0053	1.287
320	9.37969	25.0256	-0.000152	24.0064	-0.0053	1.287
322	9.40258	25.0272	-0.000151	24.005	-0.0053	1.286
324	9.42026	25.0265	-0.00015	24.0046	-0.0053	1.286
326	9.43667	25.0278	-0.000152	24.0036	-0.0053	1.285
328	9.45174	25.027	-0.00015	24.0033	-0.0052	1.286
330	9.46382	25.0269	-0.00015	24.004	-0.0053	1.286
332	9.47414	25.028	-0.000148	24.0037	-0.0053	1.287
334	9.48223	25.0288	-0.00015	24.0017	-0.0053	1.287
336	9.48967	25.028	-0.000152	24.0028	-0.0052	1.287
338	9.49624	25.0273	-0.000152	24.0015	-0.0052	1.287
340	9.50268	25.0285	-0.00015	24.0024	-0.0053	1.287
342	9.50801	25.029	-0.000147	24.001	-0.0053	1.286
344	9.51287	25.0288	-0.000149	24.0016	-0.0053	1.286
346	9.51642	25.0265	-0.000152	24.0041	-0.0053	1.286
348	9.51988	25.0272	-0.000149	24.0046	-0.0053	1.286
350	9.52193	25.0249	-0.00015	24.0045	-0.0053	1.286
352	9.51949	25.0257	-0.00015	24.0048	-0.0053	1.285
354	9.51191	25.0248	-0.000151	24.0047	-0.0052	1.286
356	9.50587	25.0254	-0.000151	24.0066	-0.0052	1.287
358	9.50529	25.0254	-0.000151	24.0041	-0.0052	1.287
360	9.50869	25.0267	-0.00015	24.0028	-0.0053	1.286
362	9.51271	25.0283	-0.000148	24.0032	-0.0053	1.286
364	9.51713	25.0257	-0.000149	24.0029	-0.0053	1.286
366	9.51997	25.0252	-0.000148	24.0037	-0.0053	1.286
368	9.52312	25.025	-0.000152	24.0045	-0.0053	1.286
370	9.52554	25.0275	-0.000152	24.004	-0.0053	1.286
372	9.52838	25.027	-0.000151	24.0034	-0.0053	1.287
374	9.52983	25.0276	-0.000154	24.0025	-0.0053	1.286
376	9.53219	25.0258	-0.000152	24.0039	-0.0053	1.285
378	9.53391	25.0236	-0.000152	24.0071	-0.0053	1.286
380	9.53553	25.0231	-0.000152	24.0072	-0.0053	1.285
382	9.53563	25.0252	-0.000152	24.0068	-0.0053	1.286
384	9.53638	25.0248	-0.00015	24.0075	-0.0053	1.285
386	9.53726	25.0248	-0.000153	24.0082	-0.0053	1.286
388	9.53788	25.025	-0.000152	24.0073	-0.0053	1.286
390	9.53883	25.0272	-0.000149	24.0044	-0.0053	1.286
392	9.5393	25.0281	-0.00015	24.0018	-0.0053	1.285
394	9.53866	25.0274	-0.000149	24.0039	-0.0053	1.286
396	9.53821	25.0272	-0.00015	24.0016	-0.0053	1.285
398	9.53829	25.0231	-0.000147	24.0061	-0.0053	1.285
400	9.53775	25.0242	-0.000148	24.0066	-0.0053	1.286
402	9.53721	25.0231	-0.000151	24.0077	-0.0053	1.285
404	9.53705	25.0258	-0.000148	24.0049	-0.0053	1.285
406	9.53802	25.0268	-0.000147	24.0013	-0.0053	1.285
408	9.53768	25.026	-0.00015	24.0029	-0.0053	1.285
410	9.53768	25.0267	-0.000152	24.003	-0.0053	1.285
412	9.53571	25.027	-0.000151	24.0021	-0.0053	1.285
414	9.53245	25.0258	-0.00015	24.0036	-0.0052	1.286
416	9.53131	25.0238	-0.000149	24.0053	-0.0053	1.285
418	9.5325	25.0235	-0.000151	24.007	-0.0053	1.285
420	9.53498	25.0232	-0.000152	24.008	-0.0053	1.285
422	9.53841	25.0219	-0.000147	24.0074	-0.0053	1.285
424	9.54116	25.0226	-0.000152	24.0059	-0.0053	1.285
426	9.54015	25.0214	-0.00015	24.0073	-0.0053	1.284
428	9.5385	25.0212	-0.00015	24.0093	-0.0053	1.285
430	9.53611	25.0228	-0.000149	24.0054	-0.0053	1.286
432	9.53564	25.023	-0.000151	24.0054	-0.0052	1.285
434	9.53556	25.0227	-0.000153	24.0063	-0.0053	1.285
436	9.53659	25.0218	-0.00015	24.007	-0.0053	1.285
438	9.53793	25.0224	-0.000149	24.0083	-0.0053	1.284
440	9.53852	25.0229	-0.000148	24.007	-0.0053	1.284
442	9.53816	25.0227	-0.000149	24.0065	-0.0053	1.284
444	9.53694	25.0243	-0.000148	24.0069	-0.0053	1.284
446	9.53586	25.0235	-0.000149	24.0059	-0.0053	1.284
448	9.53658	25.0222	-0.000152	24.007	-0.0053	1.284
450	9.53872	25.0214	-0.000152	24.009	-0.0053	1.284
452	9.54109	25.0218	-0.00015	24.0071	-0.0053	1.284
454	9.54205	25.0202	-0.000154	24.0074	-0.0053	1.284
456	9.54142	25.0224	-0.000149	24.0046	-0.0053	1.284
458	9.54042	25.0221	-0.000152	24.0072	-0.0053	1.284
460	9.53705	25.0222	-0.00015	24.0082	-0.0053	1.284
462	9.53331	25.021	-0.000152	24.0068	-0.0053	1.283
464	9.532	25.0207	-0.00015	24.0078	-0.0053	1.283
466	9.5333	25.0222	-0.00015	24.006	-0.0053	1.283
468	9.53381	25.0215	-0.000146	24.008	-0.0053	1.284
470	9.5343	25.0235	-0.000148	24.0069	-0.0053	1.283
472	9.53635	25.024	-0.000148	24.0042	-0.0053	1.283
474	9.53707	25.0242	-0.000149	24.0053	-0.0053	1.284
476	9.53533	25.0258	-0.00015	24.0031	-0.0053	1.283
478	9.53244	25.0249	-0.000152	24.004	-0.0053	1.284
480	9.5286	25.0253	-0.000148	24.0021	-0.0053	1.284
482	9.52503	25.0255	-0.000151	24.0018	-0.0053	1.284
484	9.52343	25.0247	-0.000149	24.0032	-0.0053	1.284
486	9.52255	25.0236	-0.000149	24.0055	-0.0053	1.284
488	9.52328	25.024	-0.00015	24.0042	-0.0053	1.284
490	9.52317	25.0243	-0.00015	24.0033	-0.0053	1.284
492	9.52364	25.0253	-0.00015	24.001	-0.0053	1.283
494	9.52445	25.0235	-0.000152	24.0017	-0.0053	1.283
496	9.52611	25.0236	-0.00015	24.0021	-0.0053	1.283
498	9.52782	25.0206	-0.000148	24.0038	-0.0053	1.283
500	9.53071	25.0209	-0.000148	24.0068	-0.0053	1.283
502	9.53246	25.021	-0.000149	24.0067	-0.0053	1.283
504	9.53214	25.0218	-0.000149	24.0067	-0.0053	1.283
506	9.52973	25.0214	-0.000147	24.0068	-0.0053	1.283
508	9.5282	25.0197	-0.00015	24.0072	-0.0053	1.283
510	9.52482	25.0201	-0.000151	24.0069	-0.0053	1.284
@3	10	20
512	9.51976	25.0217	-0.000152	24.0039	-0.0053	1.283
514	9.51234	25.0239	-0.000149	24.0022	-0.0053	1.283
516	9.47917	25.0254	-0.000147	24.0029	-0.0053	1.282
518	9.40189	25.0246	-0.000149	24.0037	-0.0053	1.282
520	9.30823	25.0244	-0.000149	24.0035	-0.0053	1.281
522	9.20927	25.025	-0.00015	24.0021	-0.0053	1.282
524	9.1137	25.0219	-0.000149	24.0049	-0.0053	1.283
526	9.02871	25.0216	-0.00015	24.0086	-0.0053	1.283
528	8.95501	25.0214	-0.000152	24.0089	-0.0053	1.284
530	8.89466	25.0227	-0.000152	24.006	-0.0053	1.284
532	8.84254	25.0234	-0.000152	24.0066	-0.0053	1.284
534	8.80025	25.0228	-0.000153	24.0075	-0.0053	1.284
536	8.78935	25.024	-0.000153	24.0053	-0.0054	1.286
538	8.81676	25.0254	-0.000152	24.0021	-0.0053	1.286
540	8.86149	25.0257	-0.000152	24.0011	-0.0053	1.284
542	8.91852	25.0245	-0.000151	24.0042	-0.0053	1.284
544	8.98115	25.0246	-0.000151	24.005	-0.0053	1.283
546	9.04282	25.0263	-0.000153	24.0022	-0.0053	1.283
548	9.10082	25.0252	-0.000152	24.0023	-0.0052	1.283
550	9.15538	25.0211	-0.00015	24.0094	-0.0052	1.283
552	9.20566	25.0212	-0.000147	24.0082	-0.0053	1.283
554	9.25141	25.0231	-0.000152	24.0065	-0.0053	1.282
556	9.29293	25.0227	-0.000148	24.0058	-0.0053	1.283
558	9.3247	25.0231	-0.000149	24.0082	-0.0053	1.282
560	9.34589	25.0239	-0.000151	24.0062	-0.0053	1.283
562	9.36341	25.0232	-0.00015	24.0058	-0.0053	1.283
564	9.37793	25.0236	-0.000149	24.0047	-0.0053	1.283
566	9.38972	25.0244	-0.000152	24.0048	-0.0053	1.283
568	9.40104	25.0255	-0.000155	24.0016	-0.0053	1.283
570	9.41192	25.0263	-0.000152	24.0025	-0.0053	1.283
572	9.42434	25.0251	-0.000151	24.0013	-0.0053	1.282
574	9.43534	25.0246	-0.000149	24.0046	-0.0053	1.282
576	9.4448	25.0254	-0.000147	24.0034	-0.0053	1.282
578	9.4525	25.0252	-0.000149	24.0031	-0.0053	1.282
580	9.45942	25.0276	-0.000151	24.0018	-0.0053	1.282
582	9.46432	25.0266	-0.000152	24.0038	-0.0053	1.282
584	9.46974	25.0244	-0.000153	24.004	-0.0053	1.282
586	9.47445	25.0227	-0.000147	24.0063	-0.0053	1.282
588	9.47688	25.0234	-0.000148	24.006	-0.0053	1.282
590	9.47807	25.0242	-0.000147	24.0068	-0.0053	1.281
592	9.48119	25.023	-0.000151	24.0077	-0.0053	1.282
594	9.48556	25.0233	-0.000146	24.0081	-0.0053	1.281
596	9.48943	25.0231	-0.000149	24.0077	-0.0052	1.281
598	9.49327	25.0233	-0.000149	24.0077	-0.0052	1.282
600	9.49867	25.0237	-0.000152	24.0071	-0.0053	1.282
602	9.5026	25.0255	-0.000151	24.006	-0.0053	1.282
604	9.50445	25.0243	-0.000148	24.0057	-0.0053	1.281
606	9.50533	25.0237	-0.000149	24.0055	-0.0053	1.281
608	9.50629	25.0241	-0.000148	24.0055	-0.0053	1.282
610	9.50506	25.0248	-0.000147	24.006	-0.0052	1.281
612	9.50198	25.0246	-0.000147	24.0069	-0.0053	1.282
614	9.50152	25.0232	-0.000147	24.0061	-0.0053	1.281
616	9.50111	25.0244	-0.000149	24.0077	-0.0053	1.281
618	9.49992	25.0246	-0.000152	24.0072	-0.0053	1.281
620	9.4993	25.0252	-0.000152	24.0073	-0.0053	1.281
622	9.50024	25.0256	-0.000151	24.0052	-0.0053	1.281
624	9.50106	25.0256	-0.00015	24.0057	-0.0053	1.281
626	9.50223	25.0252	-0.000146	24.006	-0.0053	1.281
628	9.50211	25.0252	-0.000148	24.0063	-0.0053	1.281
630	9.50224	25.0234	-0.000151	24.0063	-0.0053	1.281
632	9.50205	25.0246	-0.000148	24.0063	-0.0053	1.281
634	9.5012	25.022	-0.00015	24.0071	-0.0053	1.281
636	9.50051	25.0214	-0.000148	24.0074	-0.0053	1.28
638	9.50037	25.021	-0.00015	24.0079	-0.0053	1.281
640	9.49906	25.0225	-0.000151	24.0052	-0.0053	1.28
642	9.49777	25.0251	-0.000151	24.002	-0.0053	1.281
644	9.49894	25.0252	-0.000149	24.0035	-0.0053	1.281
646	9.5014	25.0265	-0.000152	24.003	-0.0053	1.282
648	9.50251	25.0269	-0.000149	24.0031	-0.0053	1.282
650	9.50116	25.0254	-0.00015	24.0032	-0.0053	1.282
652	9.49879	25.026	-0.000151	24.0019	-0.0053	1.281
654	9.49547	25.0249	-0.000153	24.0029	-0.0053	1.282
656	9.49463	25.0238	-0.000148	24.0054	-0.0053	1.282
658	9.49509	25.0253	-0.000148	24.002	-0.0053	1.282
660	9.49488	25.0237	-0.000151	24.0032	-0.0053	1.282
662	9.4953	25.0225	-0.000151	24.0036	-0.0053	1.281
664	9.49558	25.0236	-0.000152	24.0037	-0.0053	1.282
666	9.49607	25.0223	-0.000149	24.0043	-0.0053	1.281
668	9.49712	25.0233	-0.000151	24.0039	-0.0053	1.282
670	9.4983	25.0241	-0.000151	24.0043	-0.0053	1.282
672	9.50035	25.0237	-0.000151	24.0045	-0.0053	1.281
674	9.50143	25.0229	-0.000149	24.007	-0.0053	1.281
676	9.49984	25.0239	-0.000151	24.006	-0.0053	1.282
678	9.49825	25.0231	-0.000148	24.0057	-0.0053	1.281
680	9.49719	25.0225	-0.000147	24.0083	-0.0053	1.281
682	9.49628	25.0226	-0.00015	24.0073	-0.0053	1.281
684	9.49627	25.023	-0.000151	24.0081	-0.0053	1.281
686	9.49686	25.0233	-0.000147	24.006	-0.0053	1.281
688	9.49803	25.0243	-0.000151	24.0058	-0.0052	1.281
690	9.49937	25.0245	-0.00015	24.0051	-0.0053	1.28
692	9.50118	25.0247	-0.000153	24.0058	-0.0053	1.28
694	9.50349	25.0244	-0.00015	24.006	-0.0053	1.28
696	9.50557	25.0231	-0.000147	24.0065	-0.0053	1.28
698	9.5072	25.0245	-0.00015	24.0054	-0.0053	1.28
700	9.50765	25.0233	-0.000152	24.0066	-0.0053	1.279
702	9.5062	25.023	-0.000148	24.0088	-0.0053	1.28
704	9.50344	25.0229	-0.000149	24.0099	-0.0053	1.281
706	9.50306	25.0245	-0.00015	24.0062	-0.0053	1.281
708	9.50351	25.0242	-0.000151	24.0088	-0.0053	1.281
710	9.50304	25.0245	-0.000151	24.0069	-0.0053	1.28
712	9.50207	25.0236	-0.000149	24.0064	-0.0053	1.28
714	9.50119	25.0229	-0.000152	24.0074	-0.0053	1.28
716	9.50028	25.0236	-0.000148	24.0077	-0.0053	1.28
718	9.49963	25.0238	-0.000146	24.0083	-0.0053	1.28
720	9.49998	25.0235	-0.000152	24.0071	-0.0053	1.28
722	9.50024	25.0234	-0.000152	24.0078	-0.0053	1.28
724	9.49393	25.0229	-0.00015	24.0081	-0.0053	1.28
726	9.48563	25.0241	-0.000152	24.0074	-0.0053	1.28
728	9.48253	25.0252	-0.000149	24.0071	-0.0053	1.28
730	9.48302	25.0254	-0.000149	24.0063	-0.0053	1.28
732	9.48687	25.0242	-0.00015	24.0077	-0.0053	1.28
734	9.4934	25.0237	-0.000151	24.0072	-0.0053	1.28
736	9.49834	25.0262	-0.000155	24.0034	-0.0053	1.28
738	9.50197	25.0267	-0.00015	24.0036	-0.0053	1.28
740	9.50316	25.0266	-0.00015	24.0042	-0.0053	1.28
742	9.50331	25.0284	-0.000149	24.0023	-0.0053	1.28
744	9.50257	25.0271	-0.000148	24.0036	-0.0053	1.28
746	9.50165	25.024	-0.000151	24.0061	-0.0053	1.28
748	9.50201	25.0233	-0.000151	24.0056	-0.0053	1.28
750	9.50237	25.0251	-0.000147	24.0056	-0.0052	1.28
@4	10	20
752	9.50395	25.0251	-0.000148	24.0063	-0.0053	1.279
754	9.50065	25.0234	-0.000147	24.008	-0.0053	1.279
756	9.47319	25.0219	-0.000146	24.0097	-0.0053	1.278
758	9.40361	25.0223	-0.000149	24.0073	-0.0053	1.278
760	9.31728	25.0226	-0.000148	24.0077	-0.0053	1.279
762	9.22447	25.0252	-0.000152	24.0058	-0.0052	1.279
764	9.13132	25.026	-0.000151	24.0041	-0.0052	1.28
766	9.04401	25.0265	-0.000153	24.0023	-0.0053	1.28
768	8.96543	25.0257	-0.000151	24.0015	-0.0053	1.281
770	8.89438	25.0251	-0.000149	24.0039	-0.0053	1.28
772	8.83377	25.0257	-0.00015	24.003	-0.0053	1.28
774	8.78432	25.0275	-0.000152	24.003	-0.0053	1.28
776	8.76824	25.0251	-0.00015	24.0033	-0.0053	1.281
778	8.79839	25.0257	-0.000154	24.0032	-0.0053	1.282
780	8.85262	25.0266	-0.000155	24.0015	-0.0053	1.282
782	8.91889	25.0252	-0.000153	24.0031	-0.0053	1.281
784	8.98934	25.0243	-0.000154	24.0038	-0.0053	1.28
786	9.06034	25.0237	-0.000154	24.0041	-0.0052	1.279
788	9.12583	25.0224	-0.000151	24.0065	-0.0053	1.279
790	9.17634	25.021	-0.000151	24.0083	-0.0053	1.28
792	9.21543	25.0231	-0.000148	24.0085	-0.0053	1.28
794	9.24983	25.0238	-0.000153	24.0058	-0.0053	1.279
796	9.28389	25.022	-0.000152	24.0072	-0.0053	1.28
798	9.31576	25.0226	-0.00015	24.0059	-0.0053	1.279
800	9.34344	25.0267	-0.000148	24.0026	-0.0053	1.28
802	9.36775	25.0248	-0.000145	24.0035	-0.0053	1.279
804	9.38942	25.0235	-0.000149	24.0019	-0.0053	1.279
806	9.4071	25.0242	-0.000151	24.0015	-0.0053	1.279
808	9.42245	25.0231	-0.000153	24.0055	-0.0053	1.28
810	9.43482	25.0235	-0.000153	24.0057	-0.0053	1.28
812	9.44421	25.0241	-0.000153	24.006	-0.0053	1.279
814	9.44949	25.0235	-0.000153	24.0087	-0.0053	1.279
816	9.45407	25.0233	-0.000147	24.006	-0.0053	1.279
818	9.458	25.0245	-0.000149	24.0045	-0.0053	1.279
820	9.45925	25.0264	-0.000151	24.0035	-0.0053	1.279
822	9.46012	25.0255	-0.000148	24.0019	-0.0053	1.279
824	9.46297	25.0258	-0.000148	24.003	-0.0053	1.279
826	9.46588	25.0264	-0.000148	24.0026	-0.0053	1.279
828	9.46992	25.0269	-0.000148	24.0028	-0.0053	1.279
830	9.47216	25.0267	-0.00015	24.0032	-0.0053	1.279
832	9.4728	25.0282	-0.000147	24.0027	-0.0053	1.279
834	9.47108	25.0272	-0.000151	24.0019	-0.0053	1.279
836	9.4682	25.0269	-0.000151	24.0022	-0.0053	1.279
838	9.46801	25.0263	-0.000151	24.0016	-0.0053	1.279
840	9.47076	25.026	-0.000151	24.0039	-0.0053	1.279
842	9.47269	25.0251	-0.000152	24.0044	-0.0053	1.28
844	9.47307	25.025	-0.00015	24.0062	-0.0053	1.279
846	9.47251	25.0235	-0.000148	24.0094	-0.0053	1.279
848	9.47242	25.0238	-0.000151	24.009	-0.0053	1.278
850	9.47312	25.0242	-0.000147	24.0081	-0.0053	1.279
852	9.47457	25.025	-0.000146	24.0065	-0.0053	1.279
854	9.47611	25.0277	-0.000149	24.0019	-0.0053	1.279
856	9.47755	25.0273	-0.000148	24.0036	-0.0053	1.278
858	9.47839	25.0297	-0.000153	24.0006	-0.0053	1.278
860	9.47798	25.0278	-0.000147	24.0016	-0.0053	1.278
862	9.47999	25.0227	-0.000148	24.0071	-0.0052	1.278
864	9.48251	25.0243	-0.000151	24.0064	-0.0053	1.279
866	9.48431	25.0241	-0.000148	24.0063	-0.0053	1.279
868	9.48552	25.0243	-0.00015	24.0066	-0.0053	1.278
870	9.4864	25.0244	-0.000149	24.0074	-0.0053	1.279
872	9.48684	25.0244	-0.000148	24.0075	-0.0053	1.278
874	9.48724	25.0256	-0.000148	24.0063	-0.0053	1.279
876	9.48843	25.0236	-0.000151	24.0087	-0.0053	1.279
878	9.48637	25.0229	-0.000148	24.0066	-0.0053	1.279
880	9.47983	25.0232	-0.00015	24.007	-0.0053	1.279
882	9.47468	25.0233	-0.000149	24.0067	-0.0053	1.279
884	9.47296	25.0239	-0.000151	24.0046	-0.0052	1.279
886	9.47303	25.025	-0.000152	24.0043	-0.0053	1.279
888	9.47432	25.0274	-0.000151	24.0021	-0.0053	1.279
890	9.47579	25.0264	-0.000149	24.0027	-0.0053	1.279
892	9.47632	25.0252	-0.000149	24.0027	-0.0053	1.279
894	9.47783	25.0249	-0.000147	24.0024	-0.0053	1.279
896	9.47967	25.0246	-0.000147	24.0034	-0.0053	1.279
898	9.47981	25.0261	-0.000148	24.0033	-0.0053	1.278
900	9.47949	25.0248	-0.00015	24.0023	-0.0053	1.278
902	9.47795	25.0251	-0.00015	24.0014	-0.0053	1.278
904	9.47698	25.0245	-0.000149	24.0018	-0.0053	1.278
906	9.47623	25.0218	-0.000152	24.0062	-0.0053	1.278
908	9.47642	25.0225	-0.000152	24.0061	-0.0053	1.279
910	9.47692	25.0222	-0.00015	24.0073	-0.0053	1.279
912	9.47925	25.0224	-0.000148	24.0068	-0.0053	1.279
914	9.4827	25.0235	-0.000147	24.005	-0.0053	1.279
916	9.48572	25.0238	-0.000151	24.0056	-0.0053	1.279
918	9.48742	25.0262	-0.000152	24.0026	-0.0053	1.279
920	9.48606	25.025	-0.00015	24.002	-0.0053	1.278
922	9.48362	25.0261	-0.000147	24.0014	-0.0053	1.278
924	9.48144	25.0246	-0.000149	24.0028	-0.0053	1.278
926	9.47886	25.0226	-0.000149	24.0052	-0.0053	1.278
928	9.47776	25.0222	-0.000151	24.0063	-0.0053	1.278
930	9.47832	25.0234	-0.000151	24.0066	-0.0053	1.279
932	9.47933	25.0241	-0.000153	24.0055	-0.0053	1.279
934	9.47919	25.0234	-0.000151	24.0066	-0.0053	1.278
936	9.48099	25.0237	-0.000149	24.0065	-0.0053	1.278
938	9.4828	25.0227	-0.000151	24.0067	-0.0053	1.278
940	9.48177	25.0233	-0.000148	24.0059	-0.0053	1.278
942	9.48005	25.0243	-0.000143	24.0044	-0.0053	1.278
944	9.47856	25.0249	-0.000149	24.0041	-0.0053	1.278
946	9.47959	25.0265	-0.000148	24.0026	-0.0053	1.279
948	9.48264	25.0264	-0.000149	24.0022	-0.0053	1.278
950	9.48501	25.0253	-0.000148	24.0044	-0.0052	1.278
952	9.48466	25.0259	-0.000147	24.0029	-0.0053	1.278
954	9.48268	25.027	-0.000152	24.0036	-0.0053	1.279
956	9.47943	25.0272	-0.00015	24.0033	-0.0053	1.279
958	9.47768	25.0252	-0.000151	24.0053	-0.0053	1.28
960	9.47665	25.0251	-0.000153	24.0075	-0.0053	1.279
962	9.47646	25.025	-0.00015	24.0069	-0.0053	1.278
964	9.47532	25.0252	-0.000147	24.0077	-0.0053	1.279
966	9.47283	25.0271	-0.000147	24.0051	-0.0053	1.278
968	9.46959	25.0293	-0.000151	24.0024	-0.0053	1.279
970	9.46659	25.0275	-0.000149	24.004	-0.0053	1.279
972	9.46431	25.028	-0.000153	24.0007	-0.0054	1.278
974	9.46418	25.0264	-0.000149	24.0016	-0.0053	1.278
976	9.46332	25.0253	-0.000151	24.0043	-0.0053	1.278
978	9.46208	25.0247	-0.000157	24.006	-0.0053	1.279
980	9.46186	25.0249	-0.000152	24.0069	-0.0053	1.279
982	9.46222	25.0253	-0.00015	24.0065	-0.0053	1.279
984	9.46472	25.0241	-0.000154	24.0059	-0.0053	1.279
986	9.46898	25.0235	-0.000151	24.0082	-0.0053	1.278
988	9.47377	25.0241	-0.000152	24.0079	-0.0053	1.279
990	9.47797	25.0261	-0.000154	24.0054	-0.0053	1.279
@5	10	20
992	9.47811	25.0282	-0.000155	24.0021	-0.0053	1.279
994	9.47421	25.0282	-0.000151	24.0027	-0.0053	1.278
996	9.44872	25.0288	-0.000152	24.0032	-0.0053	1.277
998	9.38584	25.0277	-0.00015	24.0025	-0.0053	1.277
1000	9.3095	25.0247	-0.000149	24.0068	-0.0053	1.277
1002	9.22585	25.0255	-0.000152	24.0052	-0.0053	1.278
1004	9.14278	25.0257	-0.000154	24.0055	-0.0053	1.278
1006	9.06399	25.0243	-0.000151	24.0071	-0.0053	1.279
1008	8.99204	25.0258	-0.000149	24.005	-0.0053	1.28
1010	8.92864	25.0266	-0.000147	24.0037	-0.0053	1.28
1012	8.8729	25.0268	-0.000149	24.004	-0.0052	1.28
1014	8.82749	25.0276	-0.000151	24.0035	-0.0052	1.28
1016	8.80785	25.0263	-0.000149	24.0041	-0.0053	1.281
1018	8.82468	25.026	-0.000153	24.0039	-0.0053	1.281
1020	8.86428	25.0267	-0.000152	24.0025	-0.0052	1.281
1022	8.91757	25.0267	-0.000151	24.0031	-0.0052	1.28
1024	8.97431	25.0281	-0.000154	24.0031	-0.0053	1.28
1026	9.03211	25.0274	-0.000154	24.0025	-0.0052	1.279
1028	9.08574	25.0286	-0.00015	24.0029	-0.0053	1.279
1030	9.13326	25.0269	-0.00015	24.0012	-0.0053	1.278
1032	9.17678	25.0263	-0.000151	24.0034	-0.0053	1.279
1034	9.21536	25.0265	-0.00015	24.0025	-0.0053	1.279
1036	9.24888	25.0269	-0.000151	24.0024	-0.0053	1.279
1038	9.27853	25.0269	-0.00015	24.0011	-0.0053	1.279
1040	9.30455	25.0268	-0.000151	24.0015	-0.0053	1.28
1042	9.3262	25.0282	-0.000149	24.0023	-0.0053	1.279
1044	9.34557	25.0266	-0.000149	24.0034	-0.0053	1.278
1046	9.36315	25.0266	-0.000153	24.0033	-0.0053	1.279
1048	9.3781	25.0259	-0.00015	24.0045	-0.0052	1.279
1050	9.39202	25.0251	-0.000152	24.0058	-0.0053	1.279
1052	9.4036	25.0254	-0.000151	24.0058	-0.0053	1.279
1054	9.41286	25.0253	-0.000147	24.0048	-0.0053	1.279
1056	9.42278	25.0252	-0.00015	24.006	-0.0053	1.278
1058	9.43196	25.0231	-0.000148	24.0066	-0.0053	1.277
1060	9.43825	25.0246	-0.000146	24.0057	-0.0053	1.277
1062	9.44117	25.0256	-0.000146	24.0068	-0.0052	1.277
1064	9.44098	25.0251	-0.000145	24.0074	-0.0053	1.278
1066	9.44227	25.0245	-0.000147	24.0074	-0.0052	1.277
1068	9.44259	25.0259	-0.000148	24.005	-0.0053	1.278
1070	9.44371	25.0281	-0.00015	24.0059	-0.0053	1.278
1072	9.44724	25.0266	-0.000149	24.0063	-0.0052	1.277
1074	9.4501	25.0281	-0.000148	24.0053	-0.0052	1.278
1076	9.45205	25.0271	-0.000151	24.0058	-0.0052	1.278
1078	9.45324	25.0269	-0.000151	24.0067	-0.0052	1.279
1080	9.45496	25.0261	-0.000152	24.0059	-0.0053	1.278
1082	9.4569	25.0265	-0.000149	24.004	-0.0053	1.277
1084	9.45782	25.0286	-0.000148	24.0021	-0.0053	1.277
1086	9.45979	25.0289	-0.000151	24.0047	-0.0053	1.278
1088	9.46012	25.0294	-0.00015	24.0015	-0.0053	1.278
1090	9.45866	25.0284	-0.000146	24.0021	-0.0053	1.278
1092	9.45553	25.0268	-0.00015	24.0048	-0.0053	1.278
1094	9.45238	25.0266	-0.000151	24.0066	-0.0053	1.278
1096	9.45	25.0277	-0.000149	24.0031	-0.0053	1.277
1098	9.44956	25.0278	-0.00015	24.0025	-0.0053	1.278
1100	9.45223	25.029	-0.000153	24.0018	-0.0053	1.278
1102	9.45251	25.0258	-0.000152	24.0043	-0.0053	1.278
1104	9.45473	25.0248	-0.00015	24.0046	-0.0053	1.278
1106	9.45872	25.0243	-0.000148	24.0084	-0.0053	1.277
1108	9.46149	25.0243	-0.000151	24.007	-0.0053	1.278
1110	9.46343	25.025	-0.00015	24.0066	-0.0053	1.277
1112	9.46391	25.0253	-0.000149	24.0069	-0.0053	1.278
1114	9.46169	25.0246	-0.000148	24.0069	-0.0053	1.277
1116	9.45904	25.0257	-0.000148	24.0072	-0.0052	1.277
1118	9.46051	25.0253	-0.000149	24.0067	-0.0053	1.278
1120	9.45983	25.0254	-0.000148	24.0074	-0.0053	1.277
1122	9.45776	25.0244	-0.00015	24.0072	-0.0053	1.277
1124	9.45582	25.0242	-0.000148	24.0054	-0.0053	1.277
1126	9.45248	25.0258	-0.00015	24.005	-0.0053	1.277
1128	9.44705	25.0265	-0.00015	24.0046	-0.0053	1.277
1130	9.44171	25.0261	-0.000149	24.0051	-0.0052	1.277
1132	9.44181	25.027	-0.000149	24.0013	-0.0053	1.278
1134	9.44695	25.0269	-0.000151	24.0018	-0.0053	1.278
1136	9.45266	25.0255	-0.000153	24.0027	-0.0053	1.277
1138	9.45715	25.0261	-0.000151	24.0031	-0.0053	1.278
1140	9.46273	25.0276	-0.000145	24.0026	-0.0053	1.278
1142	9.4674	25.0273	-0.000148	24.0016	-0.0053	1.277
1144	9.46799	25.0252	-0.000147	24.0024	-0.0053	1.277
1146	9.46629	25.023	-0.000149	24.0045	-0.0053	1.277
1148	9.46505	25.0207	-0.000148	24.0075	-0.0053	1.277
1150	9.46445	25.0217	-0.000151	24.0058	-0.0053	1.277
1152	9.46307	25.022	-0.000151	24.0079	-0.0053	1.277
1154	9.46167	25.0207	-0.000149	24.0079	-0.0053	1.277
1156	9.46121	25.0235	-0.000148	24.0039	-0.0053	1.278
1158	9.46092	25.0252	-0.00015	24.0011	-0.0053	1.278
1160	9.45978	25.0248	-0.000148	24.0021	-0.0053	1.277
1162	9.45799	25.0241	-0.000147	24.0032	-0.0053	1.277
1164	9.45721	25.0251	-0.000148	24.001	-0.0053	1.277
1166	9.45581	25.023	-0.000152	24.0051	-0.0052	1.276
1168	9.45425	25.0232	-0.00015	24.0069	-0.0052	1.276
1170	9.44883	25.022	-0.00015	24.0071	-0.0053	1.276
1172	9.44366	25.0225	-0.00015	24.0076	-0.0053	1.276
1174	9.44158	25.0228	-0.000148	24.0077	-0.0053	1.278
1176	9.4444	25.0256	-0.00015	24.0061	-0.0053	1.277
1178	9.44834	25.0258	-0.00015	24.0045	-0.0053	1.277
1180	9.45387	25.0259	-0.000149	24.004	-0.0053	1.276
1182	9.45821	25.0252	-0.000148	24.0035	-0.0053	1.277
1184	9.46143	25.026	-0.000152	24.0035	-0.0053	1.277
1186	9.46307	25.0258	-0.00015	24.0038	-0.0053	1.277
1188	9.46336	25.0263	-0.00015	24.0029	-0.0053	1.277
1190	9.46397	25.0262	-0.000152	24.0023	-0.0053	1.277
1192	9.46303	25.0263	-0.000151	24.0012	-0.0053	1.277
1194	9.46203	25.025	-0.000149	24.003	-0.0053	1.277
1196	9.46075	25.0239	-0.000147	24.0049	-0.0053	1.277
1198	9.45923	25.0223	-0.000148	24.0059	-0.0052	1.277
1200	9.45885	25.0221	-0.000152	24.0076	-0.0052	1.277
1202	9.45955	25.0223	-0.000149	24.0081	-0.0053	1.277
1204	9.45894	25.0235	-0.000151	24.0076	-0.0053	1.277
1206	9.45879	25.0254	-0.00015	24.0072	-0.0053	1.277
1208	9.45925	25.0236	-0.000152	24.0062	-0.0053	1.277
1210	9.46042	25.0228	-0.000152	24.008	-0.0053	1.277
1212	9.45947	25.0225	-0.000145	24.0083	-0.0053	1.278
1214	9.45823	25.0245	-0.000149	24.0054	-0.0053	1.277
1216	9.45782	25.0256	-0.000149	24.0034	-0.0053	1.277
1218	9.45846	25.0263	-0.000151	24.0036	-0.0053	1.277
1220	9.45844	25.0267	-0.000152	24.0025	-0.0053	1.276
1222	9.45725	25.0265	-0.00015	24.0026	-0.0053	1.277
1224	9.45442	25.0261	-0.000154	24.0028	-0.0053	1.277
1226	9.45075	25.0282	-0.000152	24.0015	-0.0053	1.277
1228	9.44725	25.026	-0.000149	24.0019	-0.0053	1.277
1230	9.44439	25.0258	-0.000147	24.0033	-0.0052	1.277
@6	10	20
1232	9.44181	25.0256	-0.00015	24.0039	-0.0053	1.276
1234	9.43764	25.0235	-0.000151	24.0057	-0.0052	1.275
1236	9.41703	25.023	-0.000149	24.0075	-0.0053	1.275
1238	9.36181	25.0228	-0.000146	24.0078	-0.0053	1.274
1240	9.28773	25.025	-0.000147	24.0064	-0.0053	1.275
1242	9.20519	25.0249	-0.000143	24.0052	-0.0053	1.277
1244	9.12377	25.0255	-0.000152	24.0061	-0.0053	1.277
1246	9.04749	25.0259	-0.000152	24.0067	-0.0052	1.277
1248	8.97697	25.0267	-0.00015	24.0062	-0.0053	1.277
1250	8.91674	25.0264	-0.00015	24.0074	-0.0053	1.278
1252	8.86689	25.0263	-0.000151	24.0058	-0.0053	1.278
1254	8.82489	25.0288	-0.000154	24.0032	-0.0053	1.278
1256	8.81179	25.03	-0.000153	24.0012	-0.0053	1.279
1258	8.83906	25.0277	-0.000154	24.0021	-0.0053	1.279
1260	8.88478	25.0271	-0.000153	24.0039	-0.0053	1.279
1262	8.94121	25.0266	-0.000152	24.0009	-0.0053	1.278
1264	9.00385	25.0265	-0.000154	24.0024	-0.0053	1.278
1266	9.06455	25.0242	-0.000154	24.0055	-0.0053	1.277
1268	9.11708	25.0244	-0.000155	24.008	-0.0053	1.277
1270	9.16013	25.0257	-0.000151	24.007	-0.0053	1.278
1272	9.19891	25.0265	-0.000152	24.0051	-0.0053	1.277
1274	9.23489	25.0265	-0.000149	24.0057	-0.0053	1.277
1276	9.26625	25.0259	-0.000148	24.007	-0.0053	1.277
1278	9.29355	25.0273	-0.000149	24.0077	-0.0053	1.277
1280	9.31764	25.0269	-0.000152	24.0076	-0.0053	1.276
1282	9.3375	25.027	-0.000153	24.0074	-0.0053	1.276
1284	9.35358	25.0256	-0.000151	24.009	-0.0053	1.277
1286	9.36698	25.0282	-0.000152	24.0072	-0.0053	1.277
1288	9.37969	25.0289	-0.000146	24.0062	-0.0053	1.277
1290	9.38955	25.0301	-0.000148	24.0053	-0.0053	1.277
1292	9.39721	25.0317	-0.000149	24.0015	-0.0053	1.276
1294	9.40424	25.0306	-0.000153	24.0009	-0.0053	1.276
1296	9.40895	25.0297	-0.000153	24.0044	-0.0053	1.277
1298	9.41505	25.0291	-0.000151	24.0033	-0.0053	1.276
1300	9.42164	25.0295	-0.00015	24.0018	-0.0053	1.276
1302	9.42637	25.0306	-0.000152	24.0029	-0.0053	1.277
1304	9.42947	25.0307	-0.000151	24.0015	-0.0053	1.277
1306	9.43009	25.0288	-0.000152	24.0028	-0.0053	1.276
1308	9.43214	25.0271	-0.000154	24.0054	-0.0053	1.276
1310	9.4359	25.0256	-0.000153	24.0069	-0.0052	1.276
1312	9.43744	25.0274	-0.000151	24.0053	-0.0053	1.276
1314	9.43807	25.0252	-0.000152	24.0077	-0.0052	1.277
1316	9.4379	25.0245	-0.000147	24.0079	-0.0053	1.277
1318	9.43636	25.0257	-0.000149	24.0064	-0.0053	1.276
1320	9.43519	25.0272	-0.000149	24.0039	-0.0053	1.276
1322	9.43387	25.0281	-0.000153	24.0039	-0.0053	1.276
1324	9.43516	25.0304	-0.000152	24.0018	-0.0053	1.276
1326	9.43742	25.0275	-0.000149	24.0027	-0.0053	1.276
1328	9.43901	25.027	-0.000147	24.0033	-0.0053	1.276
1330	9.43969	25.0284	-0.000147	24.0019	-0.0053	1.276
1332	9.43987	25.0283	-0.000149	24.0028	-0.0053	1.276
1334	9.43926	25.0271	-0.000149	24.0027	-0.0053	1.276
1336	9.4401	25.0273	-0.00015	24.0026	-0.0053	1.276
1338	9.44093	25.0263	-0.000151	24.0047	-0.0053	1.276
1340	9.44157	25.0278	-0.000148	24.0038	-0.0053	1.276
1342	9.44346	25.0281	-0.000152	24.0041	-0.0053	1.276
1344	9.44504	25.0288	-0.00015	24.0023	-0.0053	1.276
1346	9.44529	25.0284	-0.000151	24.0028	-0.0053	1.276
1348	9.44549	25.0294	-0.000147	24.0025	-0.0053	1.276
1350	9.44567	25.0257	-0.000151	24.0047	-0.0053	1.275
1352	9.44522	25.0233	-0.00015	24.0045	-0.0052	1.275
1354	9.44506	25.0262	-0.000154	24.0046	-0.0053	1.275
1356	9.44563	25.0262	-0.000151	24.0064	-0.0053	1.276
1358	9.44667	25.026	-0.000153	24.0062	-0.0053	1.276
1360	9.44663	25.0256	-0.000154	24.0059	-0.0053	1.276
1362	9.44721	25.0245	-0.000151	24.0081	-0.0053	1.276
1364	9.44575	25.0261	-0.00015	24.0061	-0.0053	1.276
1366	9.44485	25.0292	-0.000151	24.0026	-0.0053	1.276
1368	9.44418	25.0293	-0.000149	24.0029	-0.0053	1.276
1370	9.44176	25.0284	-0.000151	24.0017	-0.0053	1.277
1372	9.43603	25.028	-0.000149	24.0036	-0.0053	1.275
1374	9.43344	25.0285	-0.00015	24.0035	-0.0053	1.275
1376	9.43254	25.0293	-0.000151	24.0022	-0.0053	1.276
1378	9.43359	25.0282	-0.000151	24.0009	-0.0053	1.276
1380	9.43585	25.0277	-0.000148	24.0018	-0.0053	1.276
1382	9.44032	25.0252	-0.000147	24.0049	-0.0053	1.276
1384	9.44373	25.0246	-0.000147	24.0084	-0.0053	1.276
1386	9.44585	25.0254	-0.000151	24.0061	-0.0053	1.276
1388	9.4473	25.0262	-0.000151	24.0075	-0.0053	1.276
1390	9.44881	25.025	-0.000149	24.008	-0.0053	1.276
1392	9.45065	25.0269	-0.000152	24.0052	-0.0053	1.277
1394	9.45275	25.0272	-0.000149	24.0037	-0.0053	1.277
1396	9.45414	25.0286	-0.000152	24.0041	-0.0053	1.277
1398	9.45569	25.0295	-0.000153	24.0013	-0.0053	1.277
1400	9.45482	25.0283	-0.000153	24.0035	-0.0053	1.277
1402	9.45404	25.0258	-0.00015	24.0058	-0.0053	1.276
1404	9.45427	25.0256	-0.00015	24.0056	-0.0053	1.276
1406	9.45359	25.0244	-0.000152	24.0068	-0.0053	1.276
1408	9.45055	25.0265	-0.000149	24.0055	-0.0053	1.277
1410	9.44709	25.0247	-0.000152	24.0056	-0.0053	1.276
1412	9.4442	25.0243	-0.000147	24.0074	-0.0053	1.276
1414	9.44237	25.025	-0.000149	24.0062	-0.0053	1.276
1416	9.44247	25.0242	-0.000148	24.0073	-0.0052	1.276
1418	9.44224	25.0237	-0.000148	24.0074	-0.0053	1.276
1420	9.4416	25.0237	-0.000151	24.0088	-0.0053	1.276
1422	9.44137	25.0244	-0.000153	24.0083	-0.0054	1.276
1424	9.44025	25.0269	-0.000149	24.0029	-0.0053	1.276
1426	9.43984	25.0266	-0.00015	24.002	-0.0053	1.275
1428	9.44011	25.027	-0.000149	24.0028	-0.0052	1.276
1430	9.43944	25.0262	-0.000153	24.0024	-0.0053	1.276
1432	9.43865	25.0258	-0.000149	24.0034	-0.0053	1.275
1434	9.43806	25.0256	-0.000149	24.0017	-0.0053	1.276
1436	9.43861	25.0271	-0.000149	24.0012	-0.0053	1.275
1438	9.4373	25.0247	-0.000149	24.0025	-0.0053	1.275
1440	9.43422	25.0248	-0.000148	24.0043	-0.0053	1.277
1442	9.43352	25.0236	-0.000149	24.007	-0.0053	1.276
1444	9.43475	25.0248	-0.000148	24.0055	-0.0053	1.276
1446	9.43615	25.0248	-0.000149	24.005	-0.0053	1.277
1448	9.43857	25.0225	-0.000153	24.0071	-0.0053	1.277
1450	9.44142	25.0205	-0.000154	24.0094	-0.0053	1.277
1452	9.44182	25.022	-0.000158	24.0066	-0.0053	1.276
1454	9.44311	25.0256	-0.000149	24.0028	-0.0053	1.276
1456	9.44532	25.0255	-0.000147	24.0034	-0.0053	1.276
1458	9.44729	25.0252	-0.000151	24.0024	-0.0053	1.276
1460	9.4471	25.0247	-0.00015	24.0043	-0.0053	1.276
1462	9.44604	25.0263	-0.000148	24.0026	-0.0053	1.275
1464	9.44602	25.0266	-0.000148	24.0019	-0.0053	1.275
1466	9.44654	25.0271	-0.000149	24.0015	-0.0053	1.276
1468	9.44679	25.0268	-0.00015	24.0023	-0.0053	1.276
1470	9.44758	25.0251	-0.000152	24.0028	-0.0053	1.276
@7	10	20
1472	9.44674	25.0248	-0.000148	24.0048	-0.0053	1.276
1474	9.44312	25.0241	-0.000149	24.0058	-0.0053	1.275
1476	9.42453	25.0247	-0.000148	24.0058	-0.0053	1.275
1478	9.37336	25.0241	-0.000148	24.0066	-0.0053	1.275
1480	9.3082	25.0255	-0.000151	24.0053	-0.0053	1.275
1482	9.23539	25.0251	-0.000148	24.0056	-0.0053	1.275
1484	9.16085	25.0239	-0.00015	24.0079	-0.0053	1.277
1486	9.09034	25.0234	-0.000152	24.0072	-0.0053	1.277
1488	9.0255	25.0233	-0.000154	24.0076	-0.0053	1.277
1490	8.96736	25.0232	-0.000151	24.0061	-0.0053	1.277
1492	8.91575	25.0232	-0.000153	24.0067	-0.0053	1.277
1494	8.8736	25.0228	-0.000155	24.0089	-0.0053	1.277
1496	8.85234	25.0244	-0.00015	24.0068	-0.0053	1.278
1498	8.86506	25.0235	-0.000153	24.0055	-0.0053	1.279
1500	8.8971	25.0222	-0.000155	24.0062	-0.0053	1.278
1502	8.94224	25.0228	-0.000154	24.0064	-0.0053	1.277
1504	8.99243	25.0222	-0.000149	24.0049	-0.0053	1.277
1506	9.04198	25.0227	-0.000149	24.0055	-0.0053	1.276
1508	9.09212	25.0225	-0.00015	24.0067	-0.0053	1.276
1510	9.13933	25.0234	-0.000152	24.0057	-0.0053	1.276
1512	9.17794	25.0217	-0.000149	24.0062	-0.0053	1.276
1514	9.21339	25.0212	-0.000149	24.0077	-0.0053	1.275
1516	9.2457	25.0213	-0.000148	24.0065	-0.0053	1.275
1518	9.27132	25.022	-0.000149	24.0068	-0.0053	1.276
1520	9.2929	25.0221	-0.000153	24.0054	-0.0053	1.276
1522	9.31166	25.0235	-0.000151	24.0054	-0.0053	1.276
1524	9.32767	25.0247	-0.000154	24.0052	-0.0053	1.275
1526	9.34367	25.0254	-0.000146	24.0031	-0.0053	1.275
1528	9.36009	25.0261	-0.000148	24.0019	-0.0053	1.275
1530	9.37431	25.0258	-0.000151	24.0011	-0.0053	1.275
1532	9.37907	25.0263	-0.000149	24.0019	-0.0053	1.275
1534	9.37999	25.0259	-0.000151	24.0037	-0.0053	1.275
1536	9.38244	25.0238	-0.000149	24.0049	-0.0053	1.275
1538	9.38461	25.0249	-0.000147	24.0042	-0.0053	1.275
1540	9.38947	25.0266	-0.000148	24.0034	-0.0053	1.274
1542	9.39482	25.0259	-0.000153	24.0016	-0.0053	1.276
1544	9.40012	25.0267	-0.000152	24.0044	-0.0053	1.276
1546	9.40706	25.0263	-0.000148	24.0027	-0.0053	1.276
1548	9.41381	25.0272	-0.000151	24.003	-0.0053	1.276
1550	9.41698	25.0273	-0.000152	24.0028	-0.0053	1.277
1552	9.4162	25.0277	-0.000154	24.0023	-0.0053	1.276
1554	9.41734	25.0279	-0.000153	24.002	-0.0053	1.275
1556	9.41755	25.0296	-0.00015	24.0023	-0.0053	1.276
1558	9.41679	25.0276	-0.000156	24.004	-0.0053	1.276
1560	9.41971	25.0271	-0.000153	24.003	-0.0053	1.276
1562	9.42241	25.0258	-0.000151	24.0048	-0.0053	1.276
1564	9.41878	25.0249	-0.000149	24.0057	-0.0053	1.276
1566	9.4174	25.026	-0.000151	24.0056	-0.0053	1.275
1568	9.42032	25.0268	-0.000151	24.0049	-0.0053	1.276
1570	9.42389	25.0267	-0.000151	24.0064	-0.0053	1.277
1572	9.42695	25.0268	-0.000151	24.0069	-0.0053	1.277
1574	9.43088	25.0288	-0.000149	24.0044	-0.0053	1.276
1576	9.43597	25.0283	-0.000153	24.0027	-0.0053	1.275
1578	9.43826	25.0286	-0.000151	24.0037	-0.0053	1.275
1580	9.44054	25.029	-0.000151	24.0031	-0.0053	1.275
1582	9.44455	25.0288	-0.000149	24.0026	-0.0053	1.275
1584	9.44593	25.0275	-0.000148	24.0054	-0.0053	1.276
1586	9.44318	25.0263	-0.000152	24.0073	-0.0053	1.276
1588	9.4358	25.0268	-0.000151	24.0066	-0.0053	1.277
1590	9.42944	25.0277	-0.000151	24.0068	-0.0053	1.277
1592	9.42528	25.0276	-0.000153	24.0071	-0.0053	1.276
1594	9.42309	25.0285	-0.000151	24.0068	-0.0053	1.277
1596	9.42269	25.028	-0.000149	24.0061	-0.0053	1.276
1598	9.4227	25.0283	-0.00015	24.007	-0.0053	1.276
1600	9.42401	25.0289	-0.00015	24.0079	-0.0053	1.277
1602	9.42499	25.0283	-0.000148	24.009	-0.0053	1.277
1604	9.42731	25.0293	-0.000153	24.0066	-0.0053	1.277
1606	9.42817	25.0298	-0.000152	24.0076	-0.0053	1.276
1608	9.43038	25.0287	-0.000152	24.0089	-0.0053	1.276
1610	9.43467	25.0288	-0.000152	24.0082	-0.0053	1.277
1612	9.43591	25.027	-0.000154	24.0065	-0.0053	1.277
1614	9.43598	25.0269	-0.000151	24.0088	-0.0053	1.276
1616	9.436	25.0287	-0.000151	24.0063	-0.0053	1.277
1618	9.4351	25.0303	-0.000151	24.0027	-0.0053	1.277
1620	9.43154	25.0302	-0.000152	24.0053	-0.0053	1.277
1622	9.42861	25.0283	-0.000152	24.0052	-0.0053	1.277
1624	9.42821	25.0268	-0.000151	24.0057	-0.0053	1.277
1626	9.42895	25.0267	-0.000152	24.005	-0.0053	1.277
1628	9.42908	25.0264	-0.000152	24.0066	-0.0053	1.276
1630	9.43087	25.0279	-0.000152	24.0046	-0.0053	1.275
1632	9.43407	25.0272	-0.00015	24.0044	-0.0053	1.276
1634	9.43563	25.0285	-0.000145	24.0033	-0.0053	1.277
1636	9.43484	25.0291	-0.00015	24.0033	-0.0053	1.276
1638	9.43289	25.0292	-0.000153	24.0017	-0.0052	1.277
1640	9.431	25.0292	-0.000153	24.0021	-0.0053	1.276
1642	9.42826	25.03	-0.000149	24.0026	-0.0053	1.276
1644	9.42656	25.0276	-0.000154	24.002	-0.0053	1.277
1646	9.42564	25.0286	-0.000152	24.0033	-0.0053	1.276
1648	9.42583	25.0272	-0.000149	24.0027	-0.0053	1.275
1650	9.42644	25.0275	-0.000149	24.0037	-0.0053	1.276
1652	9.427	25.0269	-0.000145	24.0031	-0.0053	1.276
1654	9.42679	25.0279	-0.000152	24.0038	-0.0053	1.276
1656	9.42683	25.0281	-0.000152	24.0028	-0.0053	1.276
1658	9.42833	25.0278	-0.000147	24.0029	-0.0053	1.277
1660	9.42993	25.0271	-0.00015	24.0026	-0.0053	1.277
1662	9.43053	25.0293	-0.000154	24.0022	-0.0053	1.276
1664	9.42903	25.0296	-0.000152	24.0022	-0.0053	1.276
1666	9.4264	25.0269	-0.00015	24.0049	-0.0053	1.276
1668	9.4237	25.0252	-0.000149	24.0048	-0.0053	1.276
1670	9.42181	25.0263	-0.000148	24.0065	-0.0053	1.276
1672	9.42101	25.0253	-0.000151	24.0072	-0.0053	1.275
1674	9.42043	25.0255	-0.000153	24.0047	-0.0053	1.275
1676	9.42244	25.0254	-0.00015	24.0056	-0.0053	1.275
1678	9.42704	25.0258	-0.00015	24.0052	-0.0053	1.275
1680	9.43121	25.0255	-0.000153	24.0064	-0.0053	1.277
1682	9.43355	25.0254	-0.000153	24.0069	-0.0053	1.276
1684	9.43442	25.0254	-0.00015	24.0066	-0.0053	1.276
1686	9.43311	25.0273	-0.00015	24.0039	-0.0053	1.276
1688	9.43195	25.0278	-0.000155	24.0038	-0.0053	1.276
1690	9.43022	25.0276	-0.00015	24.0019	-0.0053	1.276
1692	9.42899	25.0267	-0.000148	24.0027	-0.0053	1.277
1694	9.42871	25.0258	-0.00015	24.0044	-0.0053	1.277
1696	9.42808	25.0276	-0.000149	24.003	-0.0053	1.277
1698	9.42803	25.0279	-0.000149	24.0027	-0.0053	1.276
1700	9.4276	25.0274	-0.000153	24.0036	-0.0053	1.276
1702	9.42807	25.0281	-0.000155	24.0022	-0.0053	1.277
1704	9.42856	25.0279	-0.000154	24.0026	-0.0053	1.277
1706	9.4284	25.0265	-0.000154	24.0036	-0.0053	1.276
1708	9.42917	25.0245	-0.000154	24.0053	-0.0053	1.276
1710	9.42975	25.0274	-0.00015	24.0041	-0.0053	1.276
@8	10	20
1712	9.42819	25.0249	-0.000149	24.0068	-0.0053	1.276
1714	9.42472	25.0246	-0.000153	24.0074	-0.0053	1.276
1716	9.40719	25.026	-0.000151	24.0063	-0.0053	1.276
1718	9.35836	25.0251	-0.000148	24.0068	-0.0053	1.275
1720	9.29604	25.0247	-0.00015	24.0078	-0.0053	1.275
1722	9.22784	25.0258	-0.000149	24.0056	-0.0053	1.275
1724	9.15896	25.0272	-0.00015	24.0035	-0.0053	1.275
1726	9.09231	25.0279	-0.000154	24.004	-0.0053	1.276
1728	9.0307	25.0282	-0.000153	24.0027	-0.0053	1.277
1730	8.97596	25.028	-0.000151	24.004	-0.0053	1.277
1732	8.92721	25.0279	-0.000151	24.0019	-0.0053	1.277
1734	8.88765	25.029	-0.000152	24.0053	-0.0052	1.277
1736	8.8686	25.0287	-0.000154	24.0018	-0.0053	1.277
1738	8.88377	25.0293	-0.000152	24.0013	-0.0053	1.278
1740	8.91736	25.0284	-0.000152	24.0025	-0.0052	1.278
1742	8.96155	25.0284	-0.000149	24.0026	-0.0052	1.278
1744	9.00984	25.0274	-0.000151	24.0027	-0.0053	1.276
1746	9.05755	25.0275	-0.000155	24.0024	-0.0052	1.276
1748	9.1011	25.028	-0.000151	24.0042	-0.0053	1.276
1750	9.1409	25.0288	-0.000151	24.0032	-0.0053	1.276
1752	9.178	25.0281	-0.000153	24.0035	-0.0053	1.275
1754	9.21209	25.0289	-0.000151	24.0052	-0.0052	1.275
1756	9.24329	25.0296	-0.000146	24.0022	-0.0052	1.276
1758	9.27039	25.0279	-0.000146	24.002	-0.0053	1.276
1760	9.29309	25.0271	-0.000147	24.0036	-0.0053	1.275
1762	9.31307	25.0246	-0.000145	24.0061	-0.0053	1.276
1764	9.3293	25.0246	-0.00015	24.0082	-0.0053	1.276
1766	9.34342	25.0246	-0.000147	24.0072	-0.0053	1.276
1768	9.35666	25.0256	-0.000151	24.0051	-0.0053	1.276
1770	9.36575	25.0251	-0.000155	24.0061	-0.0053	1.276
1772	9.37364	25.0227	-0.000154	24.0081	-0.0053	1.276
1774	9.38113	25.024	-0.000153	24.0078	-0.0053	1.276
1776	9.38732	25.026	-0.000153	24.0051	-0.0053	1.275
1778	9.39231	25.0268	-0.00015	24.0041	-0.0053	1.276
1780	9.39389	25.0272	-0.000148	24.0031	-0.0053	1.276
1782	9.39522	25.0275	-0.000151	24.0032	-0.0053	1.275
1784	9.39822	25.0266	-0.000149	24.0023	-0.0053	1.276
1786	9.40106	25.027	-0.00015	24.003	-0.0053	1.275
1788	9.40361	25.0254	-0.000149	24.0063	-0.0053	1.275
1790	9.40605	25.027	-0.00015	24.0056	-0.0052	1.276
1792	9.40991	25.025	-0.000149	24.0086	-0.0053	1.275
1794	9.41414	25.0263	-0.000152	24.0056	-0.0053	1.275
1796	9.41769	25.0282	-0.000148	24.0032	-0.0053	1.275
1798	9.41824	25.0265	-0.000148	24.0049	-0.0053	1.275
1800	9.41697	25.0262	-0.000147	24.0041	-0.0053	1.275
1802	9.41497	25.0254	-0.000148	24.006	-0.0052	1.275
1804	9.41254	25.0266	-0.000153	24.0061	-0.0053	1.275
1806	9.4114	25.0256	-0.000149	24.0078	-0.0053	1.275
1808	9.41129	25.0272	-0.000148	24.0031	-0.0052	1.275
1810	9.41247	25.0278	-0.000149	24.0016	-0.0053	1.275
1812	9.41342	25.0291	-0.00015	24.0027	-0.0053	1.275
1814	9.4121	25.0292	-0.000151	24.0011	-0.0053	1.275
1816	9.4109	25.0286	-0.000149	24.0033	-0.0053	1.274
1818	9.41016	25.0252	-0.000146	24.0073	-0.0053	1.275
1820	9.41032	25.025	-0.000147	24.0065	-0.0053	1.275
1822	9.41313	25.0271	-0.000147	24.0067	-0.0053	1.275
1824	9.41643	25.027	-0.00015	24.0077	-0.0053	1.275
1826	9.41914	25.0284	-0.000148	24.005	-0.0053	1.275
1828	9.42149	25.0296	-0.00015	24.0026	-0.0053	1.274
1830	9.42164	25.0293	-0.000152	24.004	-0.0053	1.275
1832	9.42068	25.0293	-0.000148	24.0032	-0.0053	1.275
1834	9.41978	25.0275	-0.000148	24.0039	-0.0053	1.276
1836	9.42005	25.0286	-0.000149	24.0043	-0.0053	1.276
1838	9.42229	25.029	-0.000151	24.0021	-0.0053	1.275
1840	9.42555	25.0272	-0.000152	24.0032	-0.0053	1.275
1842	9.42782	25.0299	-0.00015	24.0041	-0.0053	1.274
1844	9.42903	25.0308	-0.000149	24.0021	-0.0053	1.274
1846	9.42846	25.0285	-0.000152	24.0045	-0.0052	1.275
1848	9.4272	25.0276	-0.00015	24.0069	-0.0052	1.275
1850	9.42525	25.0265	-0.000148	24.0068	-0.0053	1.275
1852	9.42416	25.0273	-0.00015	24.0073	-0.0052	1.274
1854	9.42487	25.0283	-0.000149	24.0075	-0.0052	1.274
1856	9.42723	25.03	-0.000148	24.0039	-0.0053	1.274
1858	9.42745	25.031	-0.000151	24.0037	-0.0053	1.274
1860	9.42666	25.0312	-0.00015	24.0034	-0.0053	1.274
1862	9.42545	25.0312	-0.000146	24.0028	-0.0052	1.274
1864	9.42462	25.0321	-0.000144	24.0025	-0.0053	1.274
1866	9.42408	25.0311	-0.000149	24.0019	-0.0053	1.274
1868	9.42333	25.0314	-0.000148	24.0017	-0.0053	1.275
1870	9.42293	25.0298	-0.00015	24.0028	-0.0053	1.275
1872	9.4234	25.0293	-0.000147	24.0062	-0.0052	1.274
1874	9.42409	25.0272	-0.000149	24.0054	-0.0053	1.275
1876	9.42265	25.0278	-0.000149	24.0086	-0.0053	1.275
1878	9.4207	25.0286	-0.000148	24.0074	-0.0053	1.275
1880	9.42014	25.0296	-0.000149	24.0075	-0.0053	1.275
1882	9.41754	25.0302	-0.00015	24.0044	-0.0053	1.275
1884	9.41659	25.0295	-0.000149	24.0074	-0.0053	1.275
1886	9.41737	25.0285	-0.000149	24.007	-0.0053	1.275
1888	9.41642	25.0289	-0.00015	24.0081	-0.0053	1.275
1890	9.41841	25.0291	-0.000148	24.0065	-0.0053	1.275
1892	9.42348	25.0289	-0.000152	24.0055	-0.0053	1.275
1894	9.42682	25.0291	-0.000154	24.0057	-0.0053	1.275
1896	9.42413	25.0297	-0.000147	24.0054	-0.0053	1.275
1898	9.41931	25.0305	-0.000149	24.0035	-0.0052	1.275
1900	9.41552	25.0319	-0.000146	24.0027	-0.0053	1.275
1902	9.41417	25.0322	-0.00015	24.0014	-0.0053	1.276
1904	9.4159	25.0316	-0.000149	24.0009	-0.0053	1.275
1906	9.41979	25.0311	-0.000148	24.003	-0.0053	1.275
1908	9.42306	25.0315	-0.000144	24.004	-0.0053	1.274
1910	9.42328	25.0299	-0.000149	24.003	-0.0053	1.274
1912	9.42271	25.0276	-0.000149	24.0058	-0.0053	1.274
1914	9.42292	25.0277	-0.000151	24.0077	-0.0053	1.275
1916	9.42496	25.0289	-0.000149	24.0058	-0.0052	1.275
1918	9.4278	25.0268	-0.000151	24.0073	-0.0053	1.275
1920	9.42883	25.027	-0.000152	24.0077	-0.0053	1.274
1922	9.42773	25.0275	-0.000148	24.0055	-0.0053	1.274
1924	9.42329	25.0318	-0.000149	24.0027	-0.0053	1.275
1926	9.41868	25.0313	-0.000147	24.0018	-0.0052	1.275
1928	9.41534	25.0308	-0.000147	24.0033	-0.0053	1.275
1930	9.41427	25.0311	-0.000148	24.001	-0.0053	1.275
1932	9.41608	25.0306	-0.000149	24.0023	-0.0053	1.275
1934	9.41644	25.0303	-0.00015	24.0029	-0.0053	1.275
1936	9.41541	25.0308	-0.00015	24.0016	-0.0052	1.275
1938	9.4135	25.0309	-0.000151	24.0016	-0.0052	1.275
1940	9.41272	25.0284	-0.000152	24.003	-0.0053	1.275
1942	9.41408	25.0276	-0.000149	24.0046	-0.0053	1.276
1944	9.41618	25.0272	-0.000151	24.0048	-0.0052	1.275
1946	9.41455	25.0261	-0.000151	24.0069	-0.0053	1.275
1948	9.41261	25.0267	-0.000149	24.0077	-0.0053	1.275
1950	9.4136	25.0273	-0.00015	24.0072	-0.0053	1.275
@9	10	20
1952	9.41704	25.0276	-0.000149	24.0055	-0.0053	1.275
1954	9.4192	25.0289	-0.00015	24.0062	-0.0053	1.275
1956	9.40524	25.0273	-0.000151	24.0078	-0.0053	1.274
1958	9.35396	25.028	-0.000149	24.0057	-0.0053	1.273
1960	9.28599	25.03	-0.000149	24.0033	-0.0053	1.273
1962	9.21326	25.0285	-0.000148	24.0025	-0.0053	1.274
1964	9.1447	25.0289	-0.000149	24.004	-0.0053	1.275
1966	9.08186	25.0292	-0.000151	24.0021	-0.0053	1.274
1968	9.02426	25.0287	-0.00015	24.0022	-0.0053	1.276
1970	8.9708	25.0275	-0.000154	24.0034	-0.0053	1.276
1972	8.92068	25.0245	-0.000151	24.0067	-0.0053	1.276
1974	8.8809	25.0235	-0.000152	24.0096	-0.0053	1.277
1976	8.86741	25.0259	-0.000154	24.0049	-0.0053	1.277
1978	8.89254	25.0261	-0.000151	24.0045	-0.0053	1.277
1980	8.93686	25.0258	-0.000153	24.0053	-0.0053	1.278
1982	8.98891	25.026	-0.000154	24.0047	-0.0053	1.277
1984	9.04215	25.0256	-0.000153	24.0071	-0.0053	1.276
1986	9.09139	25.0261	-0.000149	24.0074	-0.0053	1.276
1988	9.13362	25.0257	-0.000149	24.0066	-0.0053	1.275
1990	9.17317	25.027	-0.000151	24.0039	-0.0053	1.276
1992	9.21306	25.0295	-0.00015	24.0025	-0.0053	1.275
1994	9.24703	25.0265	-0.00015	24.0043	-0.0053	1.275
1996	9.27257	25.0267	-0.000148	24.0052	-0.0053	1.275
1998	9.29196	25.0281	-0.000149	24.0035	-0.0053	1.274
2000	9.30837	25.0243	-0.000148	24.0062	-0.0053	1.274
2002	9.32016	25.0243	-0.000151	24.0079	-0.0053	1.274
2004	9.32954	25.0267	-0.000148	24.0064	-0.0053	1.274
2006	9.33884	25.0257	-0.000146	24.0064	-0.0053	1.274
2008	9.35236	25.0262	-0.000148	24.0058	-0.0053	1.275
2010	9.36824	25.0277	-0.00015	24.0035	-0.0053	1.274
2012	9.38118	25.0289	-0.000148	24.003	-0.0053	1.274
2014	9.38916	25.0306	-0.000146	23.9999	-0.0053	1.274
2016	9.39263	25.0289	-0.00015	24.0024	-0.0053	1.274
2018	9.39367	25.0278	-0.000149	24.0023	-0.0053	1.274
2020	9.39467	25.0274	-0.00015	24.0039	-0.0053	1.274
2022	9.3957	25.0275	-0.000151	24.0037	-0.0052	1.274
2024	9.39295	25.0277	-0.000149	24.004	-0.0053	1.275
2026	9.39074	25.027	-0.000152	24.0006	-0.0053	1.275
2028	9.39418	25.0256	-0.000149	24.0045	-0.0053	1.275
2030	9.39802	25.0233	-0.00015	24.0066	-0.0053	1.274
2032	9.39824	25.0226	-0.000149	24.0085	-0.0052	1.274
2034	9.39565	25.0234	-0.00015	24.0085	-0.0053	1.274
2036	9.39505	25.0247	-0.00015	24.0063	-0.0053	1.274
2038	9.39637	25.0251	-0.000149	24.007	-0.0053	1.274
2040	9.39714	25.025	-0.000151	24.0064	-0.0053	1.275
2042	9.39843	25.0241	-0.000151	24.0072	-0.0052	1.275
2044	9.39815	25.0242	-0.000148	24.0087	-0.0053	1.274
2046	9.39572	25.0236	-0.000151	24.0096	-0.0053	1.275
2048	9.39286	25.0259	-0.000149	24.0065	-0.0053	1.275
2050	9.39948	25.0279	-0.000151	24.0031	-0.0053	1.275
2052	9.40922	25.0276	-0.000149	24.0039	-0.0053	1.274
2054	9.41341	25.027	-0.00015	24.0031	-0.0053	1.274
2056	9.41253	25.0273	-0.00015	24.0043	-0.0052	1.276
2058	9.41066	25.0288	-0.000152	24.0015	-0.0053	1.276
2060	9.41081	25.0251	-0.000149	24.0038	-0.0053	1.275
2062	9.41199	25.0245	-0.000151	24.0065	-0.0053	1.276
2064	9.41412	25.0255	-0.000151	24.0052	-0.0053	1.275
2066	9.4169	25.0254	-0.000153	24.0052	-0.0053	1.275
2068	9.41849	25.0249	-0.000151	24.0066	-0.0053	1.275
2070	9.41935	25.0239	-0.000149	24.0082	-0.0053	1.275
2072	9.41911	25.0247	-0.00015	24.0058	-0.0053	1.275
2074	9.41842	25.0272	-0.00015	24.0032	-0.0053	1.275
2076	9.41813	25.0278	-0.00015	24.0003	-0.0053	1.275
2078	9.41962	25.0271	-0.000153	24.0034	-0.0053	1.275
2080	9.41957	25.0273	-0.00015	24.0033	-0.0053	1.275
2082	9.41842	25.0261	-0.000146	24.0028	-0.0053	1.276
2084	9.41773	25.0251	-0.000148	24.0052	-0.0053	1.275
2086	9.41693	25.024	-0.00015	24.006	-0.0053	1.274
2088	9.41583	25.0231	-0.000151	24.0076	-0.0053	1.275
2090	9.41508	25.0253	-0.000149	24.0082	-0.0053	1.275
2092	9.41626	25.0283	-0.000149	24.0031	-0.0053	1.275
2094	9.41845	25.0268	-0.00015	24.0036	-0.0052	1.275
2096	9.42053	25.028	-0.00015	24.0009	-0.0053	1.275
2098	9.42149	25.0273	-0.000152	24.0018	-0.0053	1.274
2100	9.42206	25.0253	-0.00015	24.0046	-0.0053	1.275
2102	9.42252	25.0239	-0.000149	24.0079	-0.0053	1.274
2104	9.42327	25.0262	-0.000151	24.005	-0.0053	1.275
2106	9.42646	25.0253	-0.000151	24.0055	-0.0053	1.276
2108	9.42755	25.0248	-0.000153	24.0064	-0.0053	1.276
2110	9.42702	25.029	-0.000154	24.0023	-0.0052	1.275
2112	9.42527	25.0274	-0.000153	24.0033	-0.0053	1.276
2114	9.42174	25.0271	-0.000152	24.0027	-0.0053	1.276
2116	9.4173	25.0233	-0.000151	24.0072	-0.0053	1.275
2118	9.41367	25.0246	-0.00015	24.0056	-0.0053	1.276
2120	9.4125	25.0266	-0.00015	24.0047	-0.0053	1.275
2122	9.41176	25.0272	-0.00015	24.0019	-0.0053	1.275
2124	9.41166	25.0267	-0.000149	24.0053	-0.0053	1.275
2126	9.41231	25.0262	-0.000149	24.0045	-0.0052	1.275
2128	9.41232	25.0259	-0.000149	24.0059	-0.0052	1.276
2130	9.41218	25.026	-0.000151	24.0063	-0.0053	1.276
2132	9.41022	25.0266	-0.000149	24.0067	-0.0053	1.275
2134	9.41043	25.0268	-0.000149	24.0035	-0.0053	1.275
2136	9.41184	25.0279	-0.000149	24.0023	-0.0053	1.276
2138	9.41434	25.0266	-0.000149	24.0032	-0.0053	1.275
2140	9.41565	25.0273	-0.000149	24.0057	-0.0052	1.275
2142	9.41713	25.0251	-0.000149	24.0073	-0.0053	1.276
2144	9.41681	25.0264	-0.000148	24.0051	-0.0052	1.276
2146	9.41525	25.0283	-0.000152	24.0044	-0.0053	1.276
2148	9.41503	25.0308	-0.000151	24.002	-0.0053	1.276
2150	9.41393	25.0276	-0.000153	24.0045	-0.0053	1.276
2152	9.41438	25.0281	-0.000151	24.003	-0.0053	1.275
2154	9.41695	25.029	-0.000147	24.0039	-0.0053	1.275
2156	9.41752	25.0256	-0.000147	24.0052	-0.0053	1.276
2158	9.41585	25.0255	-0.000145	24.0079	-0.0053	1.275
2160	9.41461	25.0261	-0.000151	24.0088	-0.0053	1.275
2162	9.4141	25.0254	-0.000148	24.0085	-0.0052	1.276
2164	9.41348	25.0276	-0.000149	24.0066	-0.0053	1.276
2166	9.41236	25.029	-0.000149	24.0036	-0.0053	1.276
2168	9.4113	25.0293	-0.000151	24.0028	-0.0053	1.276
2170	9.41158	25.0296	-0.00015	24.0038	-0.0053	1.276
2172	9.41246	25.0295	-0.000148	24.0027	-0.0053	1.275
2174	9.41254	25.027	-0.000151	24.0051	-0.0052	1.275
2176	9.41212	25.0259	-0.000148	24.0077	-0.0052	1.275
2178	9.41227	25.0287	-0.000147	24.0055	-0.0053	1.276
2180	9.41294	25.0262	-0.000152	24.0085	-0.0053	1.275
2182	9.41332	25.0282	-0.000149	24.0059	-0.0053	1.275
2184	9.41401	25.03	-0.000152	24.0022	-0.0053	1.275
2186	9.41376	25.0303	-0.000149	24.002	-0.0053	1.276
2188	9.41458	25.0286	-0.000149	24.0036	-0.0053	1.275
2190	9.41541	25.0295	-0.000152	24.0033	-0.0053	1.275
@10	10	20
2192	9.41515	25.0307	-0.000148	24.0032	-0.0053	1.275
2194	9.41445	25.0296	-0.000152	24.0026	-0.0053	1.275
2196	9.40095	25.0275	-0.000147	24.0015	-0.0053	1.275
2198	9.35347	25.0272	-0.000146	24.0033	-0.0053	1.274
2200	9.29068	25.0256	-0.00015	24.0035	-0.0053	1.274
2202	9.22515	25.0261	-0.00015	24.0053	-0.0053	1.274
2204	9.16273	25.0244	-0.000153	24.007	-0.0052	1.275
2206	9.10556	25.0244	-0.00015	24.0095	-0.0053	1.275
2208	9.05257	25.0239	-0.000149	24.0076	-0.0053	1.276
2210	9.00618	25.0255	-0.000151	24.0063	-0.0053	1.277
2212	8.96771	25.0257	-0.000153	24.0052	-0.0052	1.276
2214	8.94052	25.0252	-0.000152	24.0073	-0.0053	1.277
2216	8.9314	25.0245	-0.000151	24.007	-0.0053	1.277
2218	8.95101	25.025	-0.000151	24.0084	-0.0053	1.277
2220	8.98544	25.0264	-0.000154	24.0074	-0.0053	1.277
2222	9.02697	25.0283	-0.000154	24.0051	-0.0053	1.277
2224	9.07044	25.0302	-0.000149	24.0028	-0.0053	1.276
2226	9.11263	25.0287	-0.000153	24.0018	-0.0053	1.275
2228	9.15025	25.0281	-0.000149	24.0033	-0.0053	1.276
2230	9.18416	25.0291	-0.000149	24.0033	-0.0053	1.275
2232	9.21411	25.0302	-0.00015	24.0017	-0.0052	1.274
2234	9.24122	25.0288	-0.00015	24.004	-0.0053	1.275
2236	9.26637	25.0276	-0.000152	24.0073	-0.0052	1.275
2238	9.28846	25.0251	-0.000151	24.0084	-0.0053	1.275
2240	9.30814	25.0274	-0.000147	24.0071	-0.0053	1.275
2242	9.32411	25.0272	-0.000148	24.0067	-0.0053	1.275
2244	9.33622	25.0251	-0.000149	24.0081	-0.0053	1.275
2246	9.34611	25.0277	-0.000149	24.005	-0.0053	1.276
2248	9.35321	25.0292	-0.000149	24.0031	-0.0053	1.275
2250	9.35808	25.0288	-0.000146	24.0027	-0.0053	1.274
2252	9.36247	25.0283	-0.000148	24.0018	-0.0053	1.275
2254	9.36713	25.0272	-0.00015	24.0057	-0.0053	1.276
2256	9.3718	25.0272	-0.000151	24.0075	-0.0052	1.276
2258	9.37555	25.0289	-0.000151	24.0066	-0.0052	1.275
2260	9.37797	25.029	-0.000148	24.0063	-0.0052	1.275
2262	9.38072	25.028	-0.000147	24.0073	-0.0053	1.275
2264	9.38387	25.0307	-0.00015	24.0045	-0.0053	1.275
2266	9.38641	25.0309	-0.000153	24.0015	-0.0053	1.276
2268	9.39013	25.0302	-0.00015	24.0027	-0.0052	1.275
2270	9.39379	25.0309	-0.00015	24.0021	-0.0052	1.275
2272	9.39531	25.0305	-0.000146	24.0025	-0.0052	1.275
2274	9.39628	25.0288	-0.000145	24.0029	-0.0053	1.275
2276	9.39671	25.0289	-0.000151	24.0061	-0.0053	1.275
2278	9.39699	25.0292	-0.000151	24.0066	-0.0053	1.274
2280	9.3956	25.0304	-0.000151	24.0043	-0.0053	1.275
2282	9.39297	25.0312	-0.000149	24.003	-0.0053	1.275
2284	9.39481	25.0323	-0.000149	24.0043	-0.0053	1.274
2286	9.39888	25.0295	-0.000148	24.0068	-0.0053	1.274
2288	9.4021	25.0286	-0.000149	24.0082	-0.0053	1.275
2290	9.40564	25.0316	-0.000148	24.0028	-0.0053	1.276
2292	9.40907	25.0317	-0.000147	24.0032	-0.0053	1.275
2294	9.40994	25.0295	-0.000149	24.0052	-0.0053	1.275
2296	9.40935	25.0287	-0.000148	24.0063	-0.0052	1.275
2298	9.40911	25.0294	-0.000149	24.0058	-0.0053	1.276
2300	9.40909	25.0328	-0.00015	24.0041	-0.0053	1.275
2302	9.40729	25.0311	-0.000148	24.004	-0.0053	1.275
2304	9.40759	25.0296	-0.000149	24.0054	-0.0053	1.276
2306	9.41126	25.0284	-0.000149	24.0051	-0.0053	1.276
2308	9.41497	25.0303	-0.000151	24.0058	-0.0053	1.275
2310	9.4171	25.0304	-0.000151	24.0065	-0.0053	1.276
2312	9.41674	25.032	-0.000148	24.004	-0.0053	1.276
2314	9.41539	25.0318	-0.00015	24.003	-0.0053	1.276
2316	9.41456	25.0303	-0.000147	24.0048	-0.0053	1.276
2318	9.41186	25.0289	-0.000149	24.006	-0.0052	1.276
2320	9.41008	25.03	-0.000153	24.005	-0.0053	1.276
2322	9.40965	25.0314	-0.000151	24.0027	-0.0053	1.276
2324	9.40919	25.0312	-0.00015	24.0026	-0.0053	1.276
2326	9.40772	25.0279	-0.000148	24.0051	-0.0053	1.275
2328	9.40883	25.0281	-0.000146	24.0076	-0.0053	1.276
2330	9.41244	25.0295	-0.000145	24.0069	-0.0053	1.275
2332	9.41591	25.0318	-0.000148	24.0048	-0.0052	1.275
2334	9.41675	25.0311	-0.000152	24.0031	-0.0052	1.275
2336	9.41545	25.0288	-0.00015	24.0053	-0.0053	1.276
2338	9.41363	25.0277	-0.000149	24.0071	-0.0052	1.276
2340	9.41054	25.0305	-0.000151	24.0053	-0.0053	1.276
2342	9.4077	25.0302	-0.000151	24.004	-0.0052	1.275
2344	9.40487	25.0304	-0.000154	24.0051	-0.0053	1.275
2346	9.40561	25.0281	-0.000149	24.0064	-0.0053	1.275
2348	9.40911	25.0285	-0.000148	24.0063	-0.0053	1.275
2350	9.414	25.0281	-0.000148	24.0068	-0.0053	1.275
2352	9.41949	25.0309	-0.000148	24.0046	-0.0053	1.276
2354	9.41998	25.0291	-0.000151	24.0034	-0.0053	1.276
2356	9.41851	25.0309	-0.000151	24.004	-0.0053	1.276
2358	9.41595	25.0297	-0.000154	24.0041	-0.0053	1.276
2360	9.414	25.0272	-0.00015	24.006	-0.0053	1.275
2362	9.41267	25.0273	-0.00015	24.0066	-0.0053	1.276
2364	9.41145	25.0266	-0.000151	24.0091	-0.0053	1.277
2366	9.41065	25.0284	-0.000151	24.0077	-0.0053	1.276
2368	9.41059	25.031	-0.000152	24.0039	-0.0053	1.276
2370	9.41019	25.0295	-0.00015	24.0034	-0.0053	1.276
2372	9.41067	25.0306	-0.000148	24.0035	-0.0053	1.276
2374	9.41119	25.0286	-0.000148	24.0045	-0.0052	1.276
2376	9.41112	25.0288	-0.000152	24.0069	-0.0052	1.276
2378	9.41146	25.0289	-0.000149	24.0069	-0.0053	1.276
2380	9.4122	25.0271	-0.000148	24.0084	-0.0053	1.276
2382	9.41243	25.0302	-0.000149	24.003	-0.0053	1.276
2384	9.41183	25.0295	-0.000153	24.0041	-0.0053	1.276
2386	9.41225	25.0307	-0.000151	24.0017	-0.0053	1.276
2388	9.41204	25.0294	-0.000147	24.0031	-0.0053	1.275
2390	9.41162	25.0275	-0.00015	24.0062	-0.0053	1.275
2392	9.41205	25.028	-0.000147	24.0056	-0.0053	1.276
2394	9.41344	25.029	-0.000152	24.0053	-0.0053	1.276
2396	9.41406	25.0291	-0.000154	24.0045	-0.0053	1.277
2398	9.41367	25.0304	-0.000153	24.005	-0.0053	1.276
2400	9.41452	25.0293	-0.000151	24.0037	-0.0053	1.276
2402	9.41464	25.0282	-0.00015	24.0059	-0.0053	1.276
2404	9.41349	25.0288	-0.000149	24.0047	-0.0053	1.276
2406	9.41265	25.0291	-0.000151	24.006	-0.0053	1.276
2408	9.41352	25.0296	-0.000149	24.0057	-0.0053	1.276
2410	9.41463	25.0306	-0.000149	24.0041	-0.0052	1.275
2412	9.41558	25.0308	-0.000146	24.0027	-0.0052	1.275
2414	9.4163	25.0296	-0.000148	24.0021	-0.0053	1.276
2416	9.41701	25.0276	-0.000149	24.007	-0.0053	1.276
2418	9.41672	25.0281	-0.000148	24.0072	-0.0053	1.276
2420	9.41581	25.0293	-0.000149	24.0042	-0.0053	1.275
2422	9.41497	25.0286	-0.000151	24.0034	-0.0053	1.276
2424	9.41351	25.0287	-0.000151	24.0023	-0.0053	1.275
2426	9.411	25.0285	-0.000151	24.0032	-0.0053	1.275
2428	9.40759	25.0272	-0.000148	24.006	-0.0053	1.275
2430	9.40338	25.0271	-0.000147	24.0064	-0.0053	1.275
@11	10	20
2432	9.40129	25.0263	-0.000147	24.0062	-0.0053	1.275
2434	9.39918	25.0286	-0.000146	24.0038	-0.0053	1.275
2436	9.38672	25.0278	-0.000145	24.0038	-0.0052	1.275
2438	9.3455	25.0285	-0.000147	24.0023	-0.0053	1.274
2440	9.28818	25.0284	-0.000147	24.0036	-0.0052	1.274
2442	9.22799	25.0251	-0.000148	24.0056	-0.0053	1.274
2444	9.16986	25.0253	-0.000146	24.0071	-0.0052	1.275
2446	9.11881	25.0252	-0.00015	24.007	-0.0053	1.276
2448	9.07822	25.0257	-0.000152	24.0053	-0.0053	1.276
2450	9.04486	25.0272	-0.000153	24.004	-0.0053	1.276
2452	9.01043	25.0278	-0.000151	24.0039	-0.0052	1.277
2454	8.97699	25.0283	-0.000151	24.0029	-0.0053	1.277
2456	8.9556	25.0283	-0.000153	24.003	-0.0053	1.277
2458	8.96596	25.026	-0.000152	24.0066	-0.0053	1.277
2460	8.99626	25.026	-0.000152	24.0086	-0.0053	1.277
2462	9.03655	25.0265	-0.00015	24.0079	-0.0053	1.277
2464	9.07948	25.0265	-0.000148	24.0049	-0.0053	1.277
2466	9.11883	25.0276	-0.000153	24.0038	-0.0053	1.276
2468	9.15454	25.0279	-0.000152	24.0021	-0.0053	1.276
2470	9.18658	25.0266	-0.00015	24.0022	-0.0053	1.276
2472	9.21602	25.025	-0.000149	24.005	-0.0053	1.275
2474	9.24192	25.0249	-0.000149	24.0053	-0.0053	1.275
2476	9.26369	25.0242	-0.000147	24.007	-0.0053	1.276
2478	9.28289	25.0249	-0.000148	24.0066	-0.0052	1.275
2480	9.3004	25.0284	-0.000148	24.0045	-0.0052	1.275
2482	9.31552	25.0292	-0.000148	24.0039	-0.0053	1.275
2484	9.32846	25.0277	-0.000148	24.005	-0.0053	1.276
2486	9.34149	25.0285	-0.000149	24.0031	-0.0053	1.276
2488	9.35388	25.0288	-0.000149	24.001	-0.0053	1.276
2490	9.36455	25.0255	-0.000147	24.0041	-0.0053	1.276
2492	9.37178	25.0246	-0.000146	24.0074	-0.0053	1.275
2494	9.37599	25.0254	-0.000148	24.006	-0.0053	1.276
2496	9.37736	25.025	-0.000149	24.0068	-0.0053	1.275
2498	9.37766	25.0258	-0.000151	24.0063	-0.0053	1.276
2500	9.37881	25.0242	-0.00015	24.0082	-0.0053	1.275
2502	9.38084	25.0262	-0.000152	24.0061	-0.0053	1.276
2504	9.38379	25.0287	-0.000152	24.0029	-0.0053	1.276
2506	9.38715	25.0279	-0.000147	24.0034	-0.0053	1.275
2508	9.39051	25.0304	-0.000149	24.0017	-0.0053	1.276
2510	9.39348	25.0279	-0.000151	24.0019	-0.0053	1.276
2512	9.39606	25.0251	-0.00015	24.0077	-0.0053	1.275
2514	9.39861	25.0247	-0.000146	24.0095	-0.0053	1.276
2516	9.40114	25.0269	-0.000151	24.0066	-0.0053	1.276
2518	9.40363	25.0267	-0.000153	24.0072	-0.0053	1.276
2520	9.40545	25.0263	-0.00015	24.0092	-0.0053	1.276
2522	9.40569	25.0278	-0.00015	24.0084	-0.0053	1.276
2524	9.40637	25.0294	-0.000151	24.0052	-0.0053	1.276
2526	9.40806	25.0306	-0.00015	24.0029	-0.0053	1.276
2528	9.40816	25.0301	-0.000145	24.0031	-0.0053	1.276
2530	9.40754	25.0292	-0.00015	24.0048	-0.0053	1.276
2532	9.40771	25.0292	-0.00015	24.0022	-0.0053	1.275
2534	9.40916	25.0289	-0.00015	24.0039	-0.0053	1.276
2536	9.40938	25.0285	-0.000151	24.0044	-0.0053	1.276
2538	9.40901	25.0268	-0.000151	24.007	-0.0052	1.276
2540	9.40947	25.0278	-0.000154	24.0064	-0.0053	1.276
2542	9.40945	25.0295	-0.000147	24.0064	-0.0052	1.276
2544	9.40737	25.0288	-0.000152	24.0073	-0.0053	1.276
2546	9.40537	25.0279	-0.00015	24.0067	-0.0053	1.276
2548	9.4021	25.0285	-0.000147	24.0067	-0.0053	1.276
2550	9.39913	25.0303	-0.000154	24.0048	-0.0053	1.276
2552	9.39861	25.0322	-0.000155	24.0019	-0.0053	1.277
2554	9.40045	25.0336	-0.000149	24.0019	-0.0053	1.276
2556	9.40158	25.0304	-0.000151	24.0026	-0.0053	1.276
2558	9.40153	25.0312	-0.000151	24.0038	-0.0053	1.276
2560	9.40392	25.0316	-0.000149	24.0022	-0.0052	1.276
2562	9.40565	25.031	-0.000148	24.0026	-0.0053	1.275
2564	9.40739	25.0313	-0.000149	24.0029	-0.0052	1.276
2566	9.40895	25.0286	-0.000146	24.0064	-0.0053	1.276
2568	9.41162	25.0269	-0.000146	24.0074	-0.0053	1.275
2570	9.41299	25.0288	-0.000148	24.0059	-0.0053	1.276
2572	9.41295	25.0287	-0.000151	24.0071	-0.0053	1.276
2574	9.41318	25.029	-0.00015	24.0073	-0.0053	1.276
2576	9.41231	25.0296	-0.000148	24.0064	-0.0053	1.276
2578	9.41133	25.0308	-0.00015	24.0054	-0.0053	1.276
2580	9.41111	25.0299	-0.000149	24.0044	-0.0053	1.275
2582	9.41095	25.0297	-0.000151	24.0044	-0.0053	1.276
2584	9.40956	25.0292	-0.000151	24.006	-0.0053	1.276
2586	9.40616	25.029	-0.000152	24.006	-0.0053	1.276
2588	9.40235	25.029	-0.000151	24.0066	-0.0053	1.276
2590	9.40035	25.0304	-0.000152	24.0058	-0.0053	1.276
2592	9.39936	25.0292	-0.00015	24.0067	-0.0053	1.276
2594	9.39997	25.0279	-0.000146	24.0058	-0.0053	1.275
2596	9.40222	25.0268	-0.000148	24.0092	-0.0053	1.275
2598	9.4057	25.0274	-0.000149	24.0081	-0.0052	1.276
2600	9.40913	25.0269	-0.000149	24.0072	-0.0053	1.275
2602	9.4108	25.0275	-0.000149	24.0068	-0.0053	1.275
2604	9.41151	25.0272	-0.00015	24.0067	-0.0053	1.276
2606	9.41214	25.0289	-0.000149	24.0073	-0.0053	1.275
2608	9.41326	25.0294	-0.000151	24.0059	-0.0053	1.275
2610	9.41295	25.0284	-0.000149	24.006	-0.0053	1.275
2612	9.41161	25.0295	-0.000149	24.0061	-0.0053	1.275
2614	9.41307	25.0301	-0.00015	24.0064	-0.0053	1.275
2616	9.41579	25.029	-0.000151	24.0077	-0.0053	1.276
2618	9.4159	25.0285	-0.00015	24.0067	-0.0053	1.276
2620	9.41529	25.029	-0.000148	24.0079	-0.0053	1.276
2622	9.41451	25.0306	-0.00015	24.0048	-0.0053	1.276
2624	9.41482	25.0313	-0.000149	24.004	-0.0053	1.276
2626	9.41485	25.032	-0.000148	24.0014	-0.0053	1.275
2628	9.41423	25.031	-0.000149	24.0032	-0.0052	1.275
2630	9.41323	25.0301	-0.000146	24.0024	-0.0053	1.275
2632	9.41178	25.0295	-0.000154	24.0027	-0.0053	1.275
2634	9.4098	25.03	-0.000149	24.0028	-0.0052	1.275
2636	9.40575	25.0296	-0.000151	24.0051	-0.0053	1.275
2638	9.40221	25.0295	-0.000149	24.0027	-0.0052	1.275
2640	9.40143	25.031	-0.00015	24.0013	-0.0053	1.276
2642	9.40238	25.0291	-0.00015	24.0036	-0.0053	1.276
2644	9.40276	25.0269	-0.000152	24.0063	-0.0053	1.275
2646	9.40263	25.0288	-0.000153	24.0069	-0.0053	1.275
2648	9.40297	25.0276	-0.000149	24.0081	-0.0053	1.275
2650	9.40457	25.027	-0.000146	24.0079	-0.0053	1.275
2652	9.40745	25.0267	-0.000148	24.0074	-0.0053	1.275
2654	9.40895	25.0298	-0.000152	24.0047	-0.0053	1.276
2656	9.41058	25.0297	-0.000154	24.004	-0.0053	1.276
2658	9.41233	25.0307	-0.000152	24.0024	-0.0053	1.275
2660	9.41381	25.0309	-0.000151	24.0021	-0.0053	1.275
2662	9.41429	25.0306	-0.000149	24.0038	-0.0053	1.276
2664	9.41431	25.0304	-0.000146	24.0046	-0.0053	1.276
2666	9.41433	25.0295	-0.000148	24.0045	-0.0053	1.275
2668	9.41284	25.0273	-0.000151	24.0065	-0.0052	1.275
2670	9.41109	25.0265	-0.000151	24.0088	-0.0053	1.276
@12	10	20
2672	9.41031	25.0249	-0.00015	24.007	-0.0053	1.276
2674	9.40944	25.0265	-0.00015	24.0064	-0.0053	1.276
2676	9.40082	25.027	-0.000148	24.006	-0.0053	1.275
2678	9.36548	25.0265	-0.000147	24.0076	-0.0053	1.274
2680	9.31687	25.0263	-0.000144	24.008	-0.0053	1.274
2682	9.26352	25.0279	-0.000147	24.0049	-0.0053	1.274
2684	9.20916	25.0291	-0.00015	24.0028	-0.0053	1.275
2686	9.15926	25.0282	-0.000149	24.0027	-0.0053	1.275
2688	9.11606	25.0283	-0.000152	24.0029	-0.0053	1.276
2690	9.07825	25.0295	-0.000152	24.0017	-0.0053	1.276
2692	9.04439	25.0305	-0.00015	24.0027	-0.0053	1.276
2694	9.01676	25.0286	-0.000149	24.0049	-0.0053	1.276
2696	8.99975	25.0266	-0.000152	24.0073	-0.0053	1.277
2698	9.0051	25.0266	-0.000154	24.0077	-0.0053	1.277
2700	9.0287	25.0273	-0.000154	24.0068	-0.0053	1.277
2702	9.06038	25.0276	-0.000149	24.0069	-0.0053	1.277
2704	9.0958	25.0276	-0.000152	24.0067	-0.0053	1.277
2706	9.13086	25.0266	-0.000149	24.007	-0.0053	1.276
2708	9.16421	25.0282	-0.000153	24.0072	-0.0053	1.275
2710	9.19526	25.0296	-0.000153	24.0047	-0.0053	1.275
2712	9.22442	25.0304	-0.00015	24.0037	-0.0053	1.275
2714	9.24982	25.0303	-0.000149	24.0036	-0.0053	1.274
2716	9.27109	25.0305	-0.000148	24.002	-0.0052	1.274
2718	9.2892	25.0308	-0.00015	24.0029	-0.0053	1.275
2720	9.30437	25.0289	-0.000149	24.0046	-0.0053	1.276
2722	9.31746	25.028	-0.00015	24.004	-0.0053	1.275
2724	9.32877	25.0301	-0.000148	24.0032	-0.0053	1.275
2726	9.33929	25.03	-0.00015	24.0042	-0.0053	1.275
2728	9.3493	25.0289	-0.000153	24.0031	-0.0053	1.275
2730	9.35766	25.0304	-0.000149	24.001	-0.0053	1.275
2732	9.36359	25.0297	-0.00015	24.0024	-0.0053	1.275
2734	9.36859	25.0283	-0.00015	24.0027	-0.0053	1.274
2736	9.37237	25.0286	-0.00015	24.0031	-0.0053	1.275
2738	9.37659	25.0265	-0.000152	24.0061	-0.0053	1.275
2740	9.37979	25.0273	-0.00015	24.0068	-0.0053	1.276
2742	9.38099	25.0273	-0.000152	24.0074	-0.0053	1.276
2744	9.38367	25.0277	-0.000153	24.0059	-0.0053	1.275
2746	9.38746	25.0273	-0.00015	24.0073	-0.0053	1.275
2748	9.38928	25.0275	-0.000153	24.0059	-0.0053	1.275
2750	9.39002	25.0274	-0.000149	24.0067	-0.0052	1.275
2752	9.39031	25.0277	-0.000151	24.007	-0.0053	1.275
2754	9.39192	25.0273	-0.000151	24.0097	-0.0053	1.275
2756	9.39407	25.0293	-0.00015	24.0063	-0.0053	1.275
2758	9.3969	25.0282	-0.000151	24.005	-0.0053	1.275
2760	9.39795	25.0276	-0.000149	24.0077	-0.0053	1.275
2762	9.39868	25.0278	-0.000152	24.0068	-0.0053	1.275
2764	9.3971	25.0292	-0.000149	24.0039	-0.0053	1.274
2766	9.39578	25.0293	-0.00015	24.0021	-0.0053	1.275
2768	9.39568	25.0284	-0.00015	24.0032	-0.0053	1.275
2770	9.39506	25.0274	-0.000152	24.005	-0.0053	1.275
2772	9.39607	25.028	-0.000149	24.0034	-0.0053	1.275
2774	9.39771	25.0284	-0.000149	24.0013	-0.0053	1.275
2776	9.4017	25.0273	-0.000151	24.0036	-0.0053	1.275
2778	9.40413	25.0269	-0.000152	24.0057	-0.0053	1.275
2780	9.40632	25.0255	-0.000151	24.0075	-0.0053	1.275
2782	9.40754	25.0263	-0.000151	24.0096	-0.0053	1.275
2784	9.40697	25.0257	-0.000146	24.008	-0.0053	1.275
2786	9.40673	25.0255	-0.000149	24.0073	-0.0053	1.275
2788	9.40636	25.0247	-0.000151	24.0089	-0.0053	1.276
2790	9.40602	25.0248	-0.000153	24.0066	-0.0053	1.276
2792	9.40638	25.0248	-0.000153	24.0073	-0.0053	1.275
2794	9.40669	25.0252	-0.00015	24.0059	-0.0053	1.275
2796	9.40722	25.0244	-0.000149	24.0071	-0.0053	1.276
2798	9.40674	25.0239	-0.000149	24.0079	-0.0053	1.276
2800	9.40611	25.0243	-0.000151	24.0083	-0.0053	1.275
2802	9.4058	25.0242	-0.000154	24.0045	-0.0053	1.275
2804	9.40653	25.0281	-0.000151	24.0026	-0.0053	1.275
2806	9.4072	25.0294	-0.000152	24.0015	-0.0053	1.275
2808	9.40678	25.0297	-0.000148	24.0016	-0.0053	1.276
2810	9.40531	25.03	-0.00015	24.0019	-0.0053	1.276
2812	9.40493	25.0286	-0.000149	24.0032	-0.0053	1.276
2814	9.40587	25.0283	-0.00015	24.0035	-0.0053	1.276
2816	9.40668	25.0281	-0.000152	24.0041	-0.0053	1.276
2818	9.40874	25.0283	-0.00015	24.0045	-0.0053	1.276
2820	9.40996	25.0266	-0.000148	24.0068	-0.0053	1.276
2822	9.40956	25.0263	-0.000148	24.008	-0.0053	1.275
2824	9.40951	25.0273	-0.000149	24.0078	-0.0053	1.276
2826	9.40915	25.0266	-0.000152	24.0063	-0.0053	1.276
2828	9.4084	25.0277	-0.000152	24.0074	-0.0053	1.276
2830	9.40671	25.0279	-0.000148	24.0054	-0.0053	1.275
2832	9.40698	25.0294	-0.00015	24.0059	-0.0053	1.275
2834	9.40606	25.0289	-0.00015	24.0056	-0.0053	1.275
2836	9.40339	25.0283	-0.000149	24.0065	-0.0052	1.276
2838	9.40174	25.0291	-0.000147	24.0067	-0.0053	1.276
2840	9.40382	25.0282	-0.000151	24.0072	-0.0053	1.276
2842	9.40749	25.0279	-0.000152	24.0065	-0.0053	1.276
2844	9.4093	25.0279	-0.00015	24.0064	-0.0053	1.275
2846	9.4089	25.0265	-0.000149	24.0074	-0.0052	1.276
2848	9.40698	25.0273	-0.000153	24.0069	-0.0052	1.276
2850	9.40568	25.0282	-0.000152	24.0082	-0.0052	1.275
2852	9.40424	25.0274	-0.00015	24.0078	-0.0053	1.276
2854	9.40444	25.0281	-0.000152	24.0074	-0.0053	1.276
2856	9.40607	25.0272	-0.000148	24.0094	-0.0053	1.275
2858	9.4086	25.0275	-0.000147	24.0083	-0.0053	1.275
2860	9.40973	25.0269	-0.000149	24.0076	-0.0053	1.276
2862	9.40938	25.0265	-0.000149	24.0084	-0.0053	1.276
2864	9.40852	25.0284	-0.00015	24.0084	-0.0053	1.276
2866	9.40695	25.0293	-0.000145	24.006	-0.0053	1.275
2868	9.40602	25.0321	-0.000148	24.0041	-0.0053	1.275
2870	9.40642	25.032	-0.00015	24.0035	-0.0052	1.275
2872	9.40687	25.0316	-0.00015	24.0034	-0.0053	1.276
2874	9.40529	25.0324	-0.00015	24.0021	-0.0053	1.276
2876	9.40332	25.0308	-0.000152	24.0025	-0.0053	1.276
2878	9.4036	25.0314	-0.000151	24.0027	-0.0053	1.276
2880	9.40486	25.0321	-0.00015	24.0009	-0.0053	1.275
2882	9.40378	25.0311	-0.000152	24.0015	-0.0053	1.275
2884	9.40507	25.0282	-0.000148	24.005	-0.0053	1.276
2886	9.40674	25.0266	-0.000148	24.0069	-0.0053	1.275
2888	9.40761	25.0272	-0.000152	24.0049	-0.0052	1.275
2890	9.40967	25.028	-0.000152	24.0066	-0.0053	1.275
2892	9.41025	25.029	-0.000146	24.0059	-0.0053	1.276
2894	9.41046	25.0297	-0.000149	24.0044	-0.0052	1.276
2896	9.41024	25.0299	-0.000149	24.0062	-0.0052	1.276
2898	9.40929	25.0284	-0.00015	24.0063	-0.0052	1.276
2900	9.4089	25.0282	-0.00015	24.007	-0.0052	1.275
2902	9.408	25.0291	-0.000151	24.0067	-0.0053	1.276
2904	9.40662	25.0325	-0.000153	24.0021	-0.0052	1.276
2906	9.40695	25.0322	-0.000149	24.0016	-0.0053	1.275
2908	9.40815	25.0307	-0.000149	24.0037	-0.0052	1.275
2910	9.40754	25.0301	-0.000148	24.0045	-0.0052	1.275
@13	10	20
2912	9.40547	25.033	-0.00015	24.0025	-0.0053	1.276
2914	9.40441	25.03	-0.000151	24.0034	-0.0053	1.275
2916	9.39537	25.0294	-0.000146	24.0054	-0.0053	1.275
2918	9.36125	25.0294	-0.000147	24.0078	-0.0052	1.274
2920	9.3123	25.0277	-0.000146	24.0082	-0.0053	1.275
2922	9.26146	25.0287	-0.000149	24.0067	-0.0052	1.275
2924	9.21192	25.0307	-0.00015	24.0071	-0.0052	1.276
2926	9.16603	25.0294	-0.00015	24.0079	-0.0052	1.276
2928	9.12421	25.0296	-0.000151	24.007	-0.0053	1.276
2930	9.08709	25.0306	-0.000152	24.0044	-0.0052	1.277
2932	9.05574	25.0319	-0.000156	24.0034	-0.0053	1.277
2934	9.03137	25.0323	-0.000152	24.0032	-0.0053	1.277
2936	9.01815	25.0317	-0.000151	24.0041	-0.0053	1.278
2938	9.0284	25.0334	-0.000152	24.0024	-0.0052	1.278
2940	9.05329	25.0306	-0.000152	24.0059	-0.0052	1.277
2942	9.08582	25.03	-0.000154	24.0058	-0.0052	1.277
2944	9.1207	25.0307	-0.000151	24.0062	-0.0053	1.277
2946	9.15494	25.0305	-0.000151	24.0067	-0.0053	1.276
2948	9.18681	25.031	-0.000152	24.0056	-0.0053	1.277
2950	9.21548	25.0309	-0.000151	24.0057	-0.0053	1.276
2952	9.24156	25.0326	-0.00015	24.004	-0.0053	1.276
2954	9.266	25.0318	-0.00015	24.0044	-0.0052	1.276
2956	9.28815	25.0318	-0.000152	24.0046	-0.0053	1.275
2958	9.30639	25.0318	-0.000149	24.0033	-0.0053	1.276
2960	9.32115	25.0316	-0.000145	24.0057	-0.0053	1.275
2962	9.33414	25.0325	-0.000148	24.0039	-0.0052	1.276
2964	9.34355	25.0332	-0.000149	24.0026	-0.0052	1.276
2966	9.35163	25.0324	-0.000152	24.0029	-0.0053	1.276
2968	9.36013	25.0344	-0.000149	24.0022	-0.0053	1.276
2970	9.36626	25.0354	-0.000151	24.0022	-0.0053	1.276
2972	9.37019	25.0344	-0.000149	24.0031	-0.0053	1.277
2974	9.37363	25.0341	-0.00015	24.0028	-0.0053	1.277
2976	9.37576	25.0338	-0.00015	24.0018	-0.0053	1.276
2978	9.37735	25.0314	-0.00015	24.004	-0.0052	1.276
2980	9.37971	25.0303	-0.00015	24.0056	-0.0052	1.277
2982	9.38214	25.03	-0.000152	24.0075	-0.0053	1.277
2984	9.3841	25.0289	-0.000151	24.007	-0.0053	1.277
2986	9.38677	25.0297	-0.000148	24.0064	-0.0052	1.276
2988	9.38882	25.0292	-0.000149	24.0065	-0.0053	1.276
2990	9.38996	25.0295	-0.00015	24.0051	-0.0053	1.276
2992	9.39178	25.0291	-0.000146	24.0066	-0.0053	1.276
2994	9.39227	25.0295	-0.00015	24.0075	-0.0053	1.276
2996	9.39228	25.0295	-0.000151	24.0053	-0.0053	1.277
2998	9.39371	25.029	-0.000148	24.0089	-0.0053	1.277
3000	9.39448	25.0301	-0.000147	24.0082	-0.0053	1.276
3002	9.39523	25.0309	-0.00015	24.0064	-0.0053	1.276
3004	9.39652	25.0311	-0.00015	24.0069	-0.0053	1.276
3006	9.39827	25.0303	-0.000153	24.0079	-0.0053	1.276
3008	9.3987	25.0311	-0.000147	24.0056	-0.0052	1.276
3010	9.39888	25.0342	-0.00015	24.0025	-0.0052	1.277
3012	9.40002	25.0342	-0.00015	24.0019	-0.0052	1.277
3014	9.40158	25.0353	-0.000152	24.0022	-0.0052	1.277
3016	9.40221	25.0339	-0.000152	24.0027	-0.0052	1.276
3018	9.40302	25.0348	-0.000154	24.0024	-0.0053	1.275
3020	9.40354	25.0343	-0.00015	24.0021	-0.0053	1.276
3022	9.40434	25.0327	-0.00015	24.0039	-0.0053	1.276
3024	9.40533	25.0332	-0.000148	24.0039	-0.0053	1.275
3026	9.40451	25.0327	-0.000149	24.0038	-0.0053	1.275
3028	9.40374	25.0334	-0.00015	24.0042	-0.0053	1.276
3030	9.40412	25.0331	-0.000151	24.0032	-0.0053	1.277
3032	9.4031	25.0333	-0.000154	24.0013	-0.0053	1.276
3034	9.4028	25.0317	-0.000148	24.0027	-0.0053	1.275
3036	9.40248	25.0317	-0.000149	24.0027	-0.0053	1.276
3038	9.40302	25.0329	-0.000149	24.0023	-0.0052	1.276
3040	9.40401	25.0349	-0.000148	24.0022	-0.0053	1.276
3042	9.4047	25.0331	-0.000149	24.0033	-0.0053	1.276
3044	9.40603	25.0335	-0.000149	24.0033	-0.0053	1.275
3046	9.4078	25.0338	-0.000149	24.0033	-0.0053	1.275
3048	9.40996	25.0352	-0.000152	24.0034	-0.0053	1.276
3050	9.41146	25.0332	-0.000151	24.0045	-0.0053	1.275
3052	9.41151	25.031	-0.000147	24.0062	-0.0053	1.276
3054	9.41148	25.0333	-0.000148	24.0052	-0.0052	1.276
3056	9.41098	25.0332	-0.000149	24.0042	-0.0053	1.277
3058	9.40893	25.0335	-0.000152	24.0063	-0.0053	1.276
3060	9.40709	25.0317	-0.000148	24.0073	-0.0053	1.275
3062	9.40566	25.0308	-0.000148	24.0056	-0.0053	1.275
3064	9.40464	25.0323	-0.000151	24.006	-0.0053	1.275
3066	9.40416	25.0331	-0.000149	24.005	-0.0053	1.275
3068	9.40356	25.0345	-0.00015	24.0031	-0.0053	1.275
3070	9.40385	25.0345	-0.000149	24.0026	-0.0053	1.275
3072	9.40394	25.0334	-0.000148	24.005	-0.0053	1.275
3074	9.40342	25.0341	-0.000152	24.0039	-0.0052	1.276
3076	9.40403	25.0349	-0.000151	24.0025	-0.0053	1.275
3078	9.405	25.0338	-0.000146	24.0046	-0.0053	1.276
3080	9.40541	25.0343	-0.000147	24.0032	-0.0053	1.276
3082	9.40438	25.0355	-0.000148	24.003	-0.0053	1.275
3084	9.4042	25.035	-0.000149	24.0037	-0.0053	1.275
3086	9.40394	25.0335	-0.000147	24.0041	-0.0052	1.275
3088	9.40422	25.0311	-0.000149	24.0056	-0.0053	1.275
3090	9.40558	25.0318	-0.000151	24.0072	-0.0053	1.275
3092	9.40404	25.0319	-0.000151	24.0068	-0.0052	1.276
3094	9.40278	25.0322	-0.000148	24.0085	-0.0053	1.276
3096	9.40221	25.0321	-0.000152	24.0073	-0.0053	1.276
3098	9.40234	25.0334	-0.000154	24.0062	-0.0053	1.275
3100	9.40185	25.0317	-0.000154	24.0066	-0.0053	1.275
3102	9.40126	25.0307	-0.000149	24.0066	-0.0053	1.275
3104	9.40252	25.0305	-0.00015	24.0074	-0.0053	1.276
3106	9.40398	25.0314	-0.000148	24.0071	-0.0053	1.276
3108	9.40504	25.0314	-0.00015	24.0059	-0.0053	1.276
3110	9.40461	25.0319	-0.000151	24.0059	-0.0053	1.276
3112	9.40247	25.0325	-0.000148	24.004	-0.0053	1.275
3114	9.40036	25.0327	-0.000146	24.0058	-0.0053	1.276
3116	9.39933	25.0331	-0.00015	24.0054	-0.0053	1.276
3118	9.39863	25.0312	-0.000151	24.0069	-0.0053	1.276
3120	9.39806	25.0318	-0.000151	24.0061	-0.0053	1.276
3122	9.40031	25.0306	-0.000147	24.0075	-0.0053	1.275
3124	9.40388	25.0302	-0.00015	24.0061	-0.0053	1.276
3126	9.40754	25.031	-0.000151	24.0055	-0.0053	1.276
3128	9.40934	25.03	-0.000156	24.0067	-0.0053	1.276
3130	9.41082	25.0309	-0.000152	24.0069	-0.0053	1.276
3132	9.41185	25.0307	-0.000149	24.0064	-0.0053	1.276
3134	9.41162	25.0311	-0.000149	24.0071	-0.0053	1.276
3136	9.40885	25.0308	-0.000149	24.0072	-0.0053	1.275
3138	9.40763	25.0325	-0.000149	24.0059	-0.0053	1.275
3140	9.40665	25.0347	-0.000152	24.0023	-0.0053	1.276
3142	9.40663	25.0345	-0.000149	24.0025	-0.0053	1.276
3144	9.40773	25.0333	-0.00015	24.0023	-0.0053	1.276
3146	9.40672	25.0332	-0.000151	24.0038	-0.0053	1.276
3148	9.40533	25.032	-0.000153	24.0055	-0.0053	1.276
3150	9.40434	25.0318	-0.000151	24.0044	-0.0053	1.276
3152	9.40286	25.0303	-0.000151	24.004	-0.0053	1.276
@14	10	20
3154	9.40053	25.0284	-0.000148	24.0062	-0.0053	1.276
3156	9.39333	25.0295	-0.000148	24.0073	-0.0053	1.275
3158	9.36559	25.0293	-0.000148	24.0075	-0.0053	1.274
3160	9.32358	25.0294	-0.000148	24.0067	-0.0053	1.275
3162	9.27922	25.0302	-0.000147	24.0055	-0.0053	1.275
3164	9.23559	25.0289	-0.00015	24.0063	-0.0053	1.275
3166	9.19535	25.0296	-0.000149	24.0068	-0.0053	1.276
3168	9.15938	25.0289	-0.000151	24.0062	-0.0052	1.277
3170	9.12589	25.0282	-0.000153	24.0062	-0.0053	1.277
3172	9.09775	25.0289	-0.000151	24.007	-0.0053	1.277
3174	9.07301	25.0287	-0.000149	24.0045	-0.0053	1.276
3176	9.0558	25.0277	-0.000153	24.0061	-0.0053	1.278
3178	9.05657	25.028	-0.000153	24.0057	-0.0053	1.278
3180	9.07429	25.0277	-0.000156	24.0064	-0.0053	1.278
3182	9.10049	25.0258	-0.000153	24.0113	-0.0053	1.277
3184	9.13141	25.0272	-0.000152	24.0071	-0.0053	1.277
3186	9.16439	25.027	-0.000152	24.0056	-0.0053	1.276
3188	9.19429	25.0311	-0.00015	24.0039	-0.0053	1.277
3190	9.22055	25.0321	-0.000148	24.0026	-0.0053	1.276
3192	9.24431	25.0309	-0.000147	24.0029	-0.0053	1.276
3194	9.26573	25.0306	-0.000148	24.0031	-0.0053	1.275
3196	9.28506	25.0293	-0.000149	24.0036	-0.0053	1.276
3198	9.30277	25.0311	-0.00015	24.0023	-0.0053	1.276
3200	9.31798	25.0304	-0.00015	24.0022	-0.0053	1.275
3202	9.33055	25.0284	-0.000151	24.0049	-0.0053	1.275
3204	9.34032	25.0287	-0.00015	24.0039	-0.0053	1.275
3206	9.34892	25.0288	-0.000152	24.0044	-0.0053	1.275
3208	9.3565	25.026	-0.00015	24.0072	-0.0053	1.275
3210	9.36296	25.027	-0.000149	24.0066	-0.0053	1.275
3212	9.36761	25.0281	-0.000152	24.0061	-0.0053	1.276
3214	9.36919	25.0277	-0.000147	24.0059	-0.0053	1.276
3216	9.37175	25.0277	-0.00015	24.0067	-0.0053	1.275
3218	9.37432	25.0274	-0.000151	24.0059	-0.0053	1.275
3220	9.37666	25.0269	-0.000151	24.0074	-0.0053	1.274
3222	9.37896	25.028	-0.00015	24.0054	-0.0053	1.275
3224	9.38263	25.0308	-0.000148	24.0026	-0.0053	1.275
3226	9.38524	25.0291	-0.00015	24.0016	-0.0053	1.275
3228	9.38722	25.0296	-0.000152	24.0025	-0.0053	1.275
3230	9.38889	25.0291	-0.000152	24.0035	-0.0053	1.275
3232	9.38994	25.0307	-0.00015	24.002	-0.0053	1.275
3234	9.39221	25.0295	-0.00015	24.0018	-0.0053	1.275
3236	9.39314	25.0289	-0.000152	24.0027	-0.0053	1.275
3238	9.39535	25.0303	-0.000151	24.002	-0.0053	1.275
3240	9.39939	25.0304	-0.000149	24.0025	-0.0053	1.275
3242	9.40338	25.0308	-0.000152	24.0026	-0.0053	1.275
3244	9.4056	25.0292	-0.000154	24.004	-0.0053	1.275
3246	9.40442	25.0286	-0.000152	24.0051	-0.0053	1.275
3248	9.40273	25.0282	-0.000152	24.0085	-0.0053	1.276
3250	9.40251	25.0264	-0.00015	24.008	-0.0053	1.276
3252	9.40265	25.0263	-0.000147	24.0081	-0.0053	1.276
3254	9.40315	25.0268	-0.000153	24.0075	-0.0053	1.275
3256	9.40301	25.0271	-0.000155	24.0067	-0.0053	1.276
3258	9.403	25.0267	-0.000151	24.0073	-0.0053	1.276
3260	9.40323	25.0271	-0.000153	24.0053	-0.0053	1.277
3262	9.40314	25.0269	-0.000152	24.005	-0.0053	1.275
3264	9.40275	25.0279	-0.000149	24.0022	-0.0053	1.276
3266	9.40247	25.0298	-0.000153	24.0025	-0.0053	1.276
3268	9.40171	25.0304	-0.000152	24.0027	-0.0053	1.276
3270	9.40159	25.0332	-0.00015	24.0003	-0.0053	1.275
3272	9.40254	25.0294	-0.000149	24.0024	-0.0053	1.275
3274	9.40428	25.0294	-0.000149	24.0026	-0.0053	1.275
3276	9.4046	25.0282	-0.00015	24.004	-0.0053	1.275
3278	9.40475	25.0301	-0.00015	24.001	-0.0053	1.275
3280	9.40438	25.0311	-0.000149	24.0018	-0.0053	1.276
3282	9.40449	25.0304	-0.000151	24.0004	-0.0053	1.275
3284	9.40496	25.0285	-0.00015	24.0034	-0.0053	1.277
3286	9.4053	25.03	-0.00015	24.004	-0.0053	1.276
3288	9.40509	25.03	-0.00015	24.0013	-0.0053	1.276
3290	9.40537	25.0309	-0.000155	24.0026	-0.0053	1.276
3292	9.40584	25.0303	-0.000151	24.0026	-0.0053	1.276
3294	9.4052	25.0328	-0.000152	24.0015	-0.0053	1.276
3296	9.40597	25.031	-0.00015	24.0034	-0.0053	1.276
3298	9.40638	25.0309	-0.00015	24.0031	-0.0053	1.276
3300	9.40681	25.0277	-0.000149	24.0048	-0.0053	1.275
3302	9.40771	25.0281	-0.000148	24.0069	-0.0053	1.275
3304	9.40816	25.0277	-0.000149	24.0082	-0.0052	1.275
3306	9.40756	25.0286	-0.000152	24.006	-0.0053	1.275
3308	9.40659	25.0287	-0.00015	24.0058	-0.0053	1.275
3310	9.40593	25.0281	-0.000149	24.0063	-0.0054	1.276
3312	9.40387	25.0289	-0.000152	24.0048	-0.0053	1.275
3314	9.40099	25.028	-0.000149	24.0067	-0.0053	1.276
3316	9.39786	25.029	-0.000151	24.0082	-0.0053	1.276
3318	9.39571	25.0286	-0.000153	24.0058	-0.0053	1.276
3320	9.39522	25.0282	-0.00015	24.0075	-0.0053	1.275
3322	9.3978	25.0298	-0.000151	24.0047	-0.0053	1.275
3324	9.40057	25.031	-0.00015	24.0044	-0.0053	1.275
3326	9.40302	25.0308	-0.000149	24.0036	-0.0053	1.275
3328	9.40557	25.0312	-0.000149	24.003	-0.0053	1.275
3330	9.40677	25.0316	-0.000149	24.004	-0.0053	1.275
3332	9.40637	25.0307	-0.000149	24.0051	-0.0053	1.274
3334	9.40812	25.0299	-0.000147	24.0035	-0.0053	1.275
3336	9.41206	25.0302	-0.00015	24.0062	-0.0053	1.274
3338	9.41427	25.0296	-0.000151	24.0058	-0.0053	1.275
3340	9.41226	25.0313	-0.000153	24.0055	-0.0053	1.276
3342	9.40849	25.0322	-0.000152	24.003	-0.0053	1.275
3344	9.4057	25.0319	-0.000149	24.0028	-0.0053	1.275
3346	9.40292	25.0306	-0.000151	24.0043	-0.0054	1.276
3348	9.40182	25.0303	-0.000153	24.0018	-0.0053	1.276
3350	9.40113	25.0299	-0.000152	24.0035	-0.0053	1.276
3352	9.40043	25.033	-0.000149	24.0027	-0.0053	1.276
3354	9.40015	25.0332	-0.000149	24.0003	-0.0053	1.276
3356	9.40355	25.0299	-0.00015	24.0023	-0.0053	1.275
3358	9.40805	25.03	-0.000151	24.0038	-0.0053	1.275
3360	9.40914	25.0281	-0.000149	24.0055	-0.0053	1.275
3362	9.40164	25.0271	-0.000152	24.0083	-0.0053	1.275
3364	9.39564	25.0265	-0.000149	24.0074	-0.0053	1.275
3366	9.39614	25.0268	-0.000146	24.0069	-0.0053	1.275
3368	9.39839	25.0278	-0.000148	24.0065	-0.0053	1.276
3370	9.40042	25.0286	-0.000151	24.0056	-0.0053	1.275
3372	9.40116	25.0282	-0.000152	24.0064	-0.0053	1.275
3374	9.40164	25.029	-0.000152	24.0066	-0.0053	1.275
3376	9.40345	25.028	-0.000149	24.0063	-0.0053	1.275
3378	9.40305	25.0294	-0.000147	24.0064	-0.0053	1.275
3380	9.40297	25.0299	-0.00015	24.0037	-0.0053	1.275
3382	9.40203	25.0303	-0.000149	24.0036	-0.0053	1.275
3384	9.3993	25.0323	-0.000153	24.0021	-0.0053	1.275
3386	9.39896	25.0314	-0.000152	24.0021	-0.0053	1.275
3388	9.39993	25.0316	-0.000152	24.0029	-0.0053	1.274
3390	9.4021	25.0306	-0.000151	24.0023	-0.0053	1.275
3392	9.40364	25.0336	-0.000149	24.0022	-0.0053	1.275
@15	10	20
3394	9.40593	25.0323	-0.00015	24.0025	-0.0053	1.275
3396	9.40194	25.0297	-0.000148	24.003	-0.0053	1.274
3398	9.378	25.0272	-0.000147	24.0071	-0.0053	1.275
3400	9.33995	25.0276	-0.000151	24.0043	-0.0053	1.275
3402	9.29796	25.0299	-0.000148	24.003	-0.0053	1.274
3404	9.25649	25.0302	-0.00015	24.0015	-0.0053	1.275
3406	9.2154	25.0304	-0.000151	24.0021	-0.0053	1.276
3408	9.17826	25.0305	-0.00015	24.0026	-0.0053	1.276
3410	9.14607	25.0296	-0.000152	24.0035	-0.0053	1.276
3412	9.11753	25.0278	-0.000149	24.0051	-0.0053	1.277
3414	9.09333	25.0285	-0.000152	24.0035	-0.0053	1.276
3416	9.07952	25.0279	-0.000151	24.0035	-0.0053	1.278
3418	9.08415	25.0266	-0.000153	24.006	-0.0053	1.278
3420	9.10053	25.0258	-0.000154	24.0078	-0.0053	1.278
3422	9.12322	25.0268	-0.000151	24.0063	-0.0053	1.277
3424	9.14935	25.0286	-0.000152	24.0051	-0.0053	1.276
3426	9.17576	25.0283	-0.000155	24.005	-0.0053	1.276
3428	9.2024	25.0267	-0.000149	24.0084	-0.0053	1.276
3430	9.22708	25.029	-0.000152	24.0056	-0.0053	1.276
3432	9.24952	25.0334	-0.000152	24.0019	-0.0053	1.276
3434	9.26858	25.0331	-0.000151	24.0007	-0.0053	1.276
3436	9.28627	25.0307	-0.000153	24.0025	-0.0053	1.276
3438	9.3037	25.0286	-0.000149	24.0033	-0.0053	1.275
3440	9.31861	25.0297	-0.000149	24.0047	-0.0053	1.276
3442	9.3311	25.0307	-0.000147	24.003	-0.0053	1.275
3444	9.34005	25.031	-0.000151	24.0017	-0.0053	1.276
3446	9.3463	25.0308	-0.00015	24.0029	-0.0053	1.275
3448	9.35262	25.0314	-0.000152	24.0019	-0.0053	1.276
3450	9.3593	25.0309	-0.00015	24.0018	-0.0052	1.275
3452	9.36476	25.0314	-0.000149	24.0037	-0.0053	1.275
3454	9.36997	25.0306	-0.000148	24.0043	-0.0053	1.276
3456	9.37343	25.0303	-0.000152	24.0051	-0.0053	1.276
3458	9.37705	25.0286	-0.00015	24.0047	-0.0053	1.276
3460	9.37992	25.0275	-0.000151	24.0062	-0.0053	1.275
3462	9.38217	25.0275	-0.00015	24.005	-0.0053	1.275
3464	9.38333	25.0286	-0.000151	24.0059	-0.0053	1.276
3466	9.3847	25.0284	-0.00015	24.0059	-0.0053	1.275
3468	9.38707	25.0281	-0.000152	24.0044	-0.0053	1.276
3470	9.38847	25.0295	-0.000152	24.0042	-0.0053	1.276
3472	9.39054	25.03	-0.000151	24.003	-0.0053	1.276
3474	9.39288	25.0297	-0.000151	24.0028	-0.0053	1.276
3476	9.39405	25.0301	-0.00015	24.0024	-0.0053	1.276
3478	9.39443	25.0292	-0.000153	24.0031	-0.0053	1.276
3480	9.39621	25.0293	-0.000149	24.0061	-0.0053	1.275
3482	9.39841	25.0305	-0.000147	24.0042	-0.0053	1.275
3484	9.39977	25.0305	-0.000147	24.0028	-0.0053	1.275
3486	9.40046	25.0317	-0.00015	24.0027	-0.0053	1.275
3488	9.39951	25.0326	-0.000149	24.0027	-0.0053	1.275
3490	9.39722	25.0309	-0.00015	24.0033	-0.0053	1.275
3492	9.39527	25.0298	-0.00015	24.0053	-0.0053	1.276
3494	9.39551	25.0284	-0.000149	24.0064	-0.0053	1.276
3496	9.39514	25.0275	-0.000156	24.0075	-0.0053	1.276
3498	9.39543	25.028	-0.00015	24.0082	-0.0053	1.275
3500	9.39694	25.0276	-0.000147	24.0066	-0.0053	1.276
3502	9.3985	25.0298	-0.000149	24.0076	-0.0053	1.275
3504	9.40016	25.0297	-0.000148	24.0058	-0.0053	1.276
3506	9.40064	25.0318	-0.000154	24.0048	-0.0053	1.276
3508	9.40136	25.0315	-0.000153	24.0039	-0.0053	1.275
3510	9.40142	25.0311	-0.000151	24.0045	-0.0053	1.276
3512	9.40237	25.0326	-0.000151	24.0023	-0.0053	1.276
3514	9.40333	25.033	-0.000149	24.002	-0.0053	1.276
3516	9.40346	25.0315	-0.000151	24.0049	-0.0053	1.276
3518	9.40319	25.0306	-0.000151	24.0066	-0.0053	1.276
3520	9.40332	25.0305	-0.000151	24.0072	-0.0053	1.275
3522	9.40352	25.0318	-0.000149	24.0056	-0.0053	1.276
3524	9.40265	25.0306	-0.00015	24.0084	-0.0053	1.276
3526	9.40234	25.0301	-0.000148	24.009	-0.0053	1.276
3528	9.40273	25.0293	-0.000147	24.0068	-0.0053	1.277
3530	9.40321	25.0303	-0.000152	24.007	-0.0053	1.276
3532	9.40267	25.0316	-0.000151	24.004	-0.0053	1.276
3534	9.40291	25.0319	-0.000149	24.0045	-0.0053	1.275
3536	9.40309	25.0316	-0.00015	24.0057	-0.0053	1.275
3538	9.40311	25.0309	-0.000149	24.0066	-0.0053	1.276
3540	9.40419	25.0319	-0.00015	24.0043	-0.0053	1.275
3542	9.40448	25.0309	-0.000149	24.0068	-0.0053	1.275
3544	9.40412	25.0305	-0.000153	24.005	-0.0053	1.276
3546	9.40401	25.0295	-0.000153	24.0071	-0.0053	1.276
3548	9.40507	25.0308	-0.00015	24.0096	-0.0053	1.276
3550	9.40378	25.0318	-0.000148	24.0074	-0.0053	1.275
3552	9.40242	25.0303	-0.00015	24.0085	-0.0053	1.275
3554	9.40105	25.0297	-0.000152	24.0071	-0.0053	1.276
3556	9.40292	25.0322	-0.000151	24.0049	-0.0053	1.275
3558	9.40492	25.0319	-0.000149	24.0044	-0.0053	1.275
3560	9.40753	25.0317	-0.00015	24.0046	-0.0053	1.275
3562	9.4098	25.033	-0.00015	24.0016	-0.0053	1.275
3564	9.41034	25.0335	-0.000153	24.0035	-0.0053	1.275
3566	9.4091	25.0327	-0.000151	24.0032	-0.0053	1.275
3568	9.40702	25.0327	-0.000151	24.0045	-0.0053	1.276
3570	9.40461	25.0345	-0.000148	24.003	-0.0053	1.276
3572	9.40348	25.0338	-0.00015	24.0028	-0.0053	1.276
3574	9.40165	25.0333	-0.00015	24.0022	-0.0053	1.276
3576	9.40013	25.0315	-0.000151	24.0029	-0.0053	1.276
3578	9.39954	25.0323	-0.000152	24.0055	-0.0053	1.276
3580	9.39867	25.032	-0.00015	24.0041	-0.0053	1.276
3582	9.39975	25.0321	-0.000151	24.0068	-0.0053	1.277
3584	9.40128	25.0331	-0.000153	24.008	-0.0053	1.276
3586	9.40162	25.0322	-0.00015	24.0081	-0.0053	1.276
3588	9.40206	25.0334	-0.000149	24.0081	-0.0053	1.275
3590	9.40239	25.0351	-0.000146	24.0067	-0.0053	1.275
3592	9.40364	25.0355	-0.000149	24.0064	-0.0052	1.275
3594	9.40378	25.033	-0.000148	24.0087	-0.0053	1.276
3596	9.40451	25.0336	-0.000147	24.0063	-0.0053	1.277
3598	9.40527	25.0362	-0.00015	24.0041	-0.0053	1.276
3600	9.4041	25.0353	-0.000153	24.0039	-0.0053	1.277
3602	9.40368	25.0349	-0.00015	24.0033	-0.0053	1.276
3604	9.40402	25.0359	-0.000149	24.0024	-0.0053	1.276
3606	9.40482	25.0367	-0.000149	24.0016	-0.0053	1.276
3608	9.40539	25.035	-0.000149	24.0046	-0.0053	1.276
3610	9.40529	25.0324	-0.000149	24.0073	-0.0053	1.276
3612	9.40494	25.0334	-0.00015	24.0065	-0.0053	1.276
3614	9.40485	25.0348	-0.000152	24.0053	-0.0053	1.276
3616	9.40401	25.0342	-0.000149	24.0057	-0.0053	1.276
3618	9.40303	25.0346	-0.00015	24.0079	-0.0053	1.276
3620	9.4038	25.035	-0.000147	24.0079	-0.0053	1.275
3622	9.40339	25.0331	-0.000147	24.0087	-0.0053	1.275
3624	9.40452	25.0328	-0.000148	24.0068	-0.0053	1.275
3626	9.40516	25.0348	-0.000149	24.0055	-0.0053	1.276
3628	9.40492	25.0364	-0.00015	24.0014	-0.0053	1.276
3630	9.40373	25.0356	-0.000154	24.0024	-0.0053	1.276
3632	9.40385	25.0351	-0.000154	24.0024	-0.0053	1.276
@16	10	20
3634	9.40358	25.0348	-0.000153	24.0028	-0.0052	1.276
3636	9.39794	25.0326	-0.000148	24.0043	-0.0053	1.276
3638	9.3761	25.0339	-0.000152	24.003	-0.0053	1.275
3640	9.34262	25.0336	-0.000149	24.004	-0.0053	1.274
3642	9.30587	25.0343	-0.00015	24.0042	-0.0053	1.274
3644	9.26846	25.0326	-0.00015	24.0041	-0.0053	1.275
3646	9.23195	25.0342	-0.000149	24.0036	-0.0052	1.276
3648	9.19843	25.0343	-0.000148	24.0023	-0.0053	1.277
3650	9.16872	25.0353	-0.000151	24.003	-0.0053	1.277
3652	9.14302	25.034	-0.000155	24.0035	-0.0052	1.277
3654	9.12091	25.0336	-0.000153	24.0031	-0.0053	1.277
3656	9.10753	25.0334	-0.000152	24.0021	-0.0053	1.277
3658	9.10897	25.0318	-0.000155	24.0039	-0.0053	1.278
3660	9.12298	25.0308	-0.000154	24.0061	-0.0053	1.278
3662	9.14337	25.0305	-0.000154	24.0069	-0.0053	1.277
3664	9.16804	25.0308	-0.000151	24.0068	-0.0053	1.277
3666	9.19307	25.0316	-0.000152	24.0052	-0.0053	1.277
3668	9.2178	25.031	-0.000154	24.007	-0.0054	1.277
3670	9.24026	25.0311	-0.000153	24.0082	-0.0053	1.276
3672	9.26062	25.0315	-0.00015	24.0057	-0.0053	1.276
3674	9.27866	25.035	-0.000151	24.0024	-0.0053	1.276
3676	9.29484	25.0334	-0.000148	24.0033	-0.0053	1.277
3678	9.30978	25.0317	-0.000151	24.0031	-0.0053	1.276
3680	9.32285	25.0334	-0.000151	24.0028	-0.0053	1.276
3682	9.33346	25.0342	-0.000149	24.0015	-0.0053	1.276
3684	9.34298	25.0322	-0.000153	24.0042	-0.0053	1.275
3686	9.35071	25.033	-0.000155	24.0039	-0.0053	1.276
3688	9.35731	25.0303	-0.00015	24.0082	-0.0053	1.277
3690	9.36346	25.0297	-0.000151	24.0076	-0.0053	1.276
3692	9.36816	25.0298	-0.000151	24.0065	-0.0053	1.276
3694	9.3721	25.03	-0.000149	24.0079	-0.0053	1.275
3696	9.37657	25.0303	-0.00015	24.0047	-0.0053	1.276
3698	9.3802	25.0305	-0.000152	24.0063	-0.0053	1.276
3700	9.38209	25.0317	-0.000152	24.0049	-0.0053	1.276
3702	9.38363	25.0321	-0.000151	24.0044	-0.0053	1.276
3704	9.38548	25.0317	-0.00015	24.006	-0.0053	1.276
3706	9.38677	25.03	-0.000154	24.0075	-0.0053	1.275
3708	9.38832	25.0308	-0.000151	24.0079	-0.0053	1.275
3710	9.39059	25.0313	-0.000153	24.0072	-0.0053	1.276
3712	9.39105	25.0319	-0.00015	24.0059	-0.0053	1.276
3714	9.39227	25.0323	-0.000153	24.0056	-0.0053	1.276
3716	9.39279	25.0322	-0.000151	24.0059	-0.0053	1.275
3718	9.39406	25.0323	-0.00015	24.0072	-0.0053	1.276
3720	9.39563	25.0304	-0.000149	24.0091	-0.0053	1.276
3722	9.39596	25.0307	-0.000146	24.0081	-0.0053	1.275
3724	9.39626	25.0296	-0.000148	24.008	-0.0053	1.276
3726	9.39644	25.0309	-0.000149	24.0078	-0.0053	1.276
3728	9.397	25.0316	-0.00015	24.0068	-0.0053	1.276
3730	9.39916	25.0333	-0.00015	24.0053	-0.0053	1.275
3732	9.4001	25.0335	-0.000149	24.0044	-0.0053	1.275
3734	9.39993	25.0355	-0.00015	24.0043	-0.0053	1.276
3736	9.40031	25.0364	-0.000151	24.0023	-0.0053	1.276
3738	9.4014	25.0355	-0.000148	24.002	-0.0053	1.276
3740	9.40178	25.0349	-0.00015	24.0028	-0.0053	1.276
3742	9.40164	25.0349	-0.000151	24.0035	-0.0053	1.276
3744	9.4016	25.0347	-0.000151	24.0025	-0.0053	1.275
3746	9.40154	25.034	-0.00015	24.0057	-0.0053	1.276
3748	9.40212	25.0331	-0.000149	24.0035	-0.0053	1.276
3750	9.40272	25.0355	-0.000151	24.0029	-0.0053	1.275
3752	9.40205	25.0359	-0.000152	24.0019	-0.0053	1.276
3754	9.40258	25.034	-0.000152	24.0032	-0.0053	1.276
3756	9.40305	25.0341	-0.000152	24.0032	-0.0053	1.276
3758	9.40329	25.0338	-0.000151	24.0027	-0.0053	1.276
3760	9.40325	25.0337	-0.00015	24.002	-0.0053	1.276
3762	9.40296	25.0337	-0.000149	24.0028	-0.0053	1.276
3764	9.40343	25.0344	-0.000149	24.0031	-0.0053	1.276
3766	9.40219	25.0343	-0.000152	24.0041	-0.0053	1.276
3768	9.40182	25.0339	-0.000152	24.0038	-0.0053	1.276
3770	9.40166	25.0346	-0.000151	24.0026	-0.0053	1.276
3772	9.40226	25.0342	-0.00015	24.0021	-0.0053	1.275
3774	9.4024	25.0335	-0.000151	24.0001	-0.0053	1.276
3776	9.40222	25.0328	-0.00015	24.0033	-0.0053	1.275
3778	9.40169	25.0331	-0.000149	24.0023	-0.0053	1.276
3780	9.40215	25.032	-0.00015	24.0039	-0.0053	1.276
3782	9.40228	25.0313	-0.000152	24.0048	-0.0053	1.276
3784	9.40216	25.0301	-0.00015	24.0065	-0.0053	1.276
3786	9.40259	25.0296	-0.000147	24.0069	-0.0053	1.276
3788	9.40329	25.0282	-0.000149	24.0074	-0.0053	1.276
3790	9.40355	25.0304	-0.000151	24.0074	-0.0053	1.276
3792	9.40452	25.0312	-0.000149	24.0057	-0.0054	1.275
3794	9.40429	25.031	-0.00015	24.0065	-0.0053	1.275
3796	9.4038	25.0303	-0.00015	24.005	-0.0053	1.275
3798	9.40362	25.0312	-0.000153	24.0034	-0.0053	1.276
3800	9.404	25.034	-0.000152	24.0034	-0.0053	1.275
3802	9.4025	25.0336	-0.00015	24.0038	-0.0053	1.276
3804	9.40148	25.0336	-0.00015	24.0039	-0.0053	1.275
3806	9.40165	25.0348	-0.000148	24.0028	-0.0053	1.275
3808	9.40151	25.033	-0.000152	24.0028	-0.0052	1.276
3810	9.40229	25.0324	-0.000149	24.0046	-0.0053	1.276
3812	9.40396	25.0311	-0.000151	24.0079	-0.0053	1.276
3814	9.40399	25.031	-0.000149	24.0073	-0.0053	1.276
3816	9.40271	25.0322	-0.000149	24.0071	-0.0053	1.275
3818	9.4034	25.0315	-0.00015	24.0073	-0.0053	1.275
3820	9.40443	25.0326	-0.000148	24.0061	-0.0053	1.275
3822	9.40416	25.0345	-0.00015	24.0045	-0.0053	1.276
3824	9.40297	25.0336	-0.000153	24.0065	-0.0053	1.277
3826	9.40306	25.0345	-0.000151	24.005	-0.0053	1.275
3828	9.40321	25.0343	-0.00015	24.0054	-0.0053	1.276
3830	9.40269	25.0328	-0.000147	24.0081	-0.0053	1.276
3832	9.40243	25.0334	-0.000147	24.0074	-0.0053	1.275
3834	9.40226	25.0334	-0.000149	24.0069	-0.0053	1.276
3836	9.40235	25.033	-0.00015	24.0069	-0.0053	1.276
3838	9.40188	25.0352	-0.00015	24.0064	-0.0053	1.276
3840	9.40206	25.0364	-0.000151	24.003	-0.0053	1.275
3842	9.4025	25.0365	-0.000148	24.0015	-0.0053	1.276
[truncated: 1,346 more rows]

## Sheet: Supplementary_Fig_1a
Supplementary Figure 1a
$ITC
$	28
$NOT
$	25
$	60
$	307
$	10
$	2
$ADCGainCode:	3
$False	TRUE	TRUE
$	2	4	210	2
$	10	20	210	2
$	10	20	210	2
$	10	20	210	2
$	10	20	210	2
$	10	20	210	2
$	10	20	210	2
$	10	20	210	2
$	10	20	210	2
$	10	20	210	2
$	10	20	210	2
$	10	20	210	2
$	10	20	210	2
$	10	20	210	2
$	10	20	210	2
$	10	20	210	2
$	10	20	210	2
$	10	20	210	2
$	10	20	210	2
$	10	20	210	2
$	10	20	210	2
$	10	20	210	2
$	10	20	210	2
$	10	20	210	2
$	10	20	210	2
$	10	20	210	2
$	10	20	210	2
$	10	20	210	2
#	0
#	0.1
#	0.01
#	1.4456
#	25
#	29.2545
#	13.89
?
%	VPITC_MAL1208681
%	1.4456
%	29.2545
-0.00146099	99.7941
%	1.42331	94.0521
%	0.2232
%	124.92	125.32
%	1	80
-0.00061439	0.056188
%	0	8
%	0	18
%	104422	320089
%	101.8
%	200	300	450	550
%	0.08874	-0.00437	8.53698e-05	-1.60372e-06	1.09006e-08
%	VPViewer2000	Ver:	1.40.0
@0
2	9.85299	25.0253	-0.000154	24.0046	-0.0054	1.202
4	9.85322	25.0262	-0.000159	24.0027	-0.0054	1.202
6	9.85491	25.0254	-0.00016	24.0023	-0.0054	1.201
8	9.8547	25.0228	-0.00016	24.0058	-0.0054	1.201
10	9.85392	25.0245	-0.000162	24.0043	-0.0054	1.202
12	9.85396	25.026	-0.000157	24.0027	-0.0055	1.202
14	9.85155	25.0265	-0.000157	24.0022	-0.0054	1.202
16	9.84793	25.0254	-0.000157	24.0051	-0.0054	1.202
18	9.84511	25.0265	-0.000158	24.0013	-0.0055	1.202
20	9.84211	25.0245	-0.000159	24.0032	-0.0055	1.202
22	9.83934	25.0236	-0.000157	24.0039	-0.0054	1.201
24	9.83832	25.025	-0.000155	24.0039	-0.0054	1.201
26	9.83923	25.0273	-0.000158	24.0017	-0.0055	1.202
28	9.83996	25.0269	-0.000161	24.0025	-0.0055	1.202
30	9.83861	25.0258	-0.000159	24.0028	-0.0055	1.201
32	9.83791	25.0241	-0.000159	24.0038	-0.0054	1.201
34	9.84056	25.0253	-0.00016	24.003	-0.0054	1.201
36	9.84257	25.0269	-0.00016	24.0028	-0.0054	1.201
38	9.84213	25.0274	-0.000156	24.0022	-0.0054	1.201
40	9.84195	25.0252	-0.000155	24.0043	-0.0054	1.201
42	9.84187	25.0255	-0.000157	24.0046	-0.0055	1.201
44	9.8428	25.0248	-0.000155	24.0051	-0.0054	1.201
46	9.84361	25.0254	-0.000158	24.0031	-0.0055	1.201
48	9.84562	25.0263	-0.000157	24.0026	-0.0054	1.202
50	9.84672	25.0236	-0.000157	24.0056	-0.0054	1.202
52	9.84583	25.0265	-0.000158	24.0033	-0.0054	1.201
54	9.84394	25.0261	-0.00016	24.0035	-0.0054	1.201
56	9.84108	25.0266	-0.000158	24.0024	-0.0054	1.201
58	9.83646	25.0246	-0.000155	24.0049	-0.0054	1.2
60	9.83407	25.0251	-0.000159	24.0054	-0.0054	1.201
@1	2	4
62	9.83279	25.0279	-0.000158	24.0002	-0.0054	1.2
64	9.8314	25.0258	-0.000157	24.004	-0.0055	1.2
66	9.83125	25.027	-0.000154	24.0016	-0.0054	1.201
68	9.83082	25.025	-0.000155	24.0036	-0.0054	1.201
70	9.83071	25.0251	-0.000158	24.0027	-0.0054	1.201
72	9.83122	25.0259	-0.000158	24.0028	-0.0055	1.201
74	9.83174	25.0272	-0.000156	24.0015	-0.0055	1.201
76	9.83296	25.0257	-0.000158	24.0034	-0.0054	1.201
78	9.83494	25.0244	-0.000161	24.0036	-0.0054	1.201
80	9.83619	25.0237	-0.000157	24.0047	-0.0054	1.2
82	9.83553	25.0242	-0.000159	24.0057	-0.0055	1.199
84	9.83431	25.0247	-0.000159	24.0055	-0.0054	1.2
86	9.8332	25.0253	-0.000159	24.0018	-0.0055	1.2
88	9.83226	25.0243	-0.000157	24.0042	-0.0054	1.201
90	9.83145	25.0243	-0.000158	24.0028	-0.0054	1.201
92	9.83089	25.0238	-0.000158	24.0037	-0.0054	1.2
94	9.83146	25.0236	-0.000155	24.0034	-0.0054	1.2
96	9.83132	25.0234	-0.000157	24.0042	-0.0054	1.2
98	9.83176	25.0247	-0.000156	24.0023	-0.0054	1.2
100	9.83166	25.026	-0.000158	24.003	-0.0054	1.199
102	9.83363	25.0245	-0.000155	24.0023	-0.0055	1.2
104	9.8361	25.0258	-0.000156	24.0001	-0.0054	1.2
106	9.83661	25.0221	-0.000157	24.0038	-0.0055	1.2
108	9.83508	25.0239	-0.000157	24.0025	-0.0055	1.2
110	9.83384	25.0255	-0.000157	24.0027	-0.0054	1.2
112	9.83337	25.0248	-0.000157	24.0032	-0.0054	1.199
114	9.83334	25.0232	-0.000153	24.0048	-0.0054	1.199
116	9.83125	25.023	-0.000156	24.007	-0.0054	1.2
118	9.8283	25.0266	-0.000156	24.0021	-0.0054	1.2
120	9.82659	25.026	-0.000157	24.0038	-0.0054	1.201
122	9.82645	25.0235	-0.000157	24.008	-0.0054	1.2
124	9.82668	25.0235	-0.000155	24.005	-0.0054	1.199
126	9.82592	25.0247	-0.000158	24.0046	-0.0054	1.2
128	9.82486	25.0236	-0.000157	24.0053	-0.0055	1.199
130	9.82559	25.0237	-0.000161	24.0055	-0.0054	1.199
132	9.82622	25.0263	-0.000157	24.0032	-0.0054	1.2
134	9.82557	25.0242	-0.000158	24.0037	-0.0054	1.2
136	9.82463	25.024	-0.000157	24.0035	-0.0054	1.2
138	9.82201	25.0247	-0.000159	24.0041	-0.0054	1.199
140	9.82048	25.0214	-0.000157	24.0049	-0.0054	1.199
142	9.82001	25.0232	-0.000158	24.0034	-0.0055	1.199
144	9.82207	25.0248	-0.000159	24.0017	-0.0055	1.199
146	9.82366	25.0228	-0.000161	24.0043	-0.0054	1.199
148	9.82411	25.0227	-0.000157	24.0034	-0.0054	1.199
150	9.82406	25.0231	-0.000153	24.0033	-0.0055	1.198
152	9.82755	25.024	-0.000159	24.0042	-0.0054	1.199
154	9.83059	25.0229	-0.000158	24.0038	-0.0054	1.2
156	9.83079	25.022	-0.000156	24.006	-0.0055	1.199
158	9.83371	25.0237	-0.000156	24.0051	-0.0054	1.199
160	9.83509	25.0222	-0.000156	24.0045	-0.0054	1.199
162	9.83241	25.0214	-0.000158	24.0053	-0.0054	1.198
164	9.82797	25.0238	-0.000156	24.0042	-0.0054	1.2
166	9.8223	25.0236	-0.000158	24.0036	-0.0054	1.2
168	9.81764	25.0241	-0.000158	24.0029	-0.0054	1.2
170	9.814	25.0219	-0.000155	24.0051	-0.0054	1.199
172	9.81318	25.0237	-0.000155	24.0024	-0.0054	1.199
174	9.81357	25.0219	-0.000158	24.0029	-0.0054	1.2
176	9.81221	25.0225	-0.000155	24.0026	-0.0055	1.199
178	9.81032	25.0213	-0.000156	24.0048	-0.0054	1.199
180	9.81094	25.0234	-0.000158	24.0031	-0.0054	1.199
182	9.81163	25.0231	-0.000159	24.0031	-0.0054	1.199
184	9.8119	25.0241	-0.000158	24.002	-0.0054	1.199
186	9.81148	25.0234	-0.00016	24.0023	-0.0054	1.199
188	9.81096	25.0221	-0.000157	24.003	-0.0055	1.198
190	9.81181	25.0236	-0.000157	24.0021	-0.0055	1.199
192	9.81272	25.0222	-0.000155	24.004	-0.0054	1.199
194	9.81325	25.0226	-0.000156	24.0036	-0.0054	1.199
196	9.81525	25.0229	-0.000159	24.0029	-0.0054	1.198
198	9.8188	25.0235	-0.000159	24.0027	-0.0054	1.198
200	9.8199	25.0231	-0.000157	24.0025	-0.0054	1.198
202	9.8197	25.0227	-0.000154	24.004	-0.0054	1.198
204	9.81909	25.0237	-0.000153	24.0036	-0.0054	1.198
206	9.8189	25.0238	-0.000155	24.0032	-0.0054	1.199
208	9.81745	25.0227	-0.000159	24.0047	-0.0055	1.199
210	9.81438	25.0241	-0.00016	24.0017	-0.0054	1.199
212	9.81142	25.023	-0.000157	24.0032	-0.0054	1.198
214	9.80837	25.0245	-0.000154	24.0015	-0.0054	1.198
216	9.80498	25.0219	-0.000156	24.0043	-0.0054	1.199
218	9.80152	25.0211	-0.000157	24.0046	-0.0054	1.199
220	9.8002	25.0232	-0.000159	24.0015	-0.0054	1.199
222	9.79878	25.0232	-0.000158	24.0028	-0.0054	1.198
224	9.79731	25.0233	-0.000154	24.0032	-0.0054	1.198
226	9.79658	25.0228	-0.000154	24.0029	-0.0054	1.198
228	9.79866	25.022	-0.000156	24.0033	-0.0055	1.198
230	9.80044	25.0226	-0.000156	24.0036	-0.0054	1.198
232	9.80253	25.0231	-0.000156	24.0024	-0.0054	1.199
234	9.80408	25.0229	-0.000157	24.0021	-0.0054	1.198
236	9.80587	25.0221	-0.000158	24.0032	-0.0055	1.198
238	9.80688	25.022	-0.000157	24.0019	-0.0055	1.198
240	9.80636	25.0252	-0.000154	24.0013	-0.0055	1.198
242	9.80444	25.0237	-0.000154	24.0047	-0.0055	1.198
244	9.80354	25.0245	-0.000154	24.0016	-0.0055	1.198
246	9.80352	25.022	-0.000156	24.0029	-0.0054	1.198
248	9.80427	25.0211	-0.000158	24.0052	-0.0055	1.198
250	9.80389	25.0229	-0.000157	24.0055	-0.0054	1.198
252	9.80287	25.0235	-0.000155	24.0047	-0.0054	1.198
254	9.80326	25.0224	-0.000156	24.0054	-0.0054	1.198
256	9.80552	25.023	-0.000155	24.0052	-0.0054	1.198
258	9.80714	25.0239	-0.000157	24.004	-0.0054	1.198
260	9.80746	25.0244	-0.000157	24.0044	-0.0054	1.197
262	9.80665	25.0274	-0.000159	24.0013	-0.0054	1.197
264	9.80757	25.0243	-0.000155	24.0037	-0.0054	1.197
266	9.81003	25.0239	-0.000156	24.0045	-0.0055	1.197
268	9.81057	25.0228	-0.000156	24.0054	-0.0054	1.197
270	9.80905	25.0224	-0.000155	24.0049	-0.0054	1.197
@2	10	20
272	9.80964	25.0237	-0.000157	24.0054	-0.0055	1.197
274	9.81045	25.0269	-0.000155	24.001	-0.0055	1.197
276	9.80387	25.0275	-0.000157	23.9999	-0.0055	1.197
278	9.75516	25.0272	-0.000156	24.0015	-0.0055	1.197
280	9.63738	25.0257	-0.000156	24.0023	-0.0055	1.196
282	9.49067	25.0222	-0.000157	24.0039	-0.0054	1.196
284	9.33451	25.0245	-0.000153	24.0027	-0.0054	1.196
286	9.17751	25.0235	-0.000154	24.0023	-0.0054	1.197
288	9.0316	25.023	-0.000159	24.0044	-0.0054	1.198
290	8.90505	25.024	-0.000159	24.0021	-0.0054	1.198
292	8.79424	25.0236	-0.00016	24.0024	-0.0054	1.198
294	8.69779	25.0226	-0.00016	24.0031	-0.0054	1.199
296	8.64257	25.0224	-0.000161	24.003	-0.0054	1.199
298	8.66223	25.0233	-0.000164	24.004	-0.0054	1.199
300	8.72756	25.0228	-0.000162	24.005	-0.0055	1.198
302	8.81085	25.0262	-0.00016	24.002	-0.0055	1.198
304	8.90465	25.026	-0.00016	24.0032	-0.0055	1.197
306	9.00713	25.0247	-0.00016	24.0043	-0.0054	1.198
308	9.10599	25.0257	-0.000159	24.0046	-0.0054	1.198
310	9.19433	25.0248	-0.000158	24.0049	-0.0054	1.197
312	9.27692	25.0224	-0.000154	24.007	-0.0055	1.196
314	9.35342	25.0253	-0.000154	24.0034	-0.0054	1.198
316	9.41941	25.0248	-0.000159	24.0043	-0.0054	1.197
318	9.47353	25.0268	-0.000156	24.0026	-0.0054	1.197
320	9.52083	25.0253	-0.000156	24.0044	-0.0055	1.196
322	9.562	25.0254	-0.000156	24.0045	-0.0054	1.196
324	9.59326	25.0252	-0.000154	24.0041	-0.0054	1.196
326	9.61905	25.0259	-0.000154	24.0035	-0.0055	1.197
328	9.64204	25.0244	-0.000159	24.0036	-0.0055	1.197
330	9.66034	25.0262	-0.00016	24.0042	-0.0054	1.197
332	9.67307	25.0243	-0.000157	24.0044	-0.0054	1.196
334	9.68349	25.025	-0.000156	24.0035	-0.0055	1.196
336	9.69475	25.0259	-0.000157	24.0029	-0.0054	1.196
338	9.70337	25.0243	-0.000155	24.0041	-0.0055	1.196
340	9.70953	25.0241	-0.000157	24.0044	-0.0055	1.197
342	9.71829	25.0254	-0.000156	24.0033	-0.0055	1.197
344	9.72635	25.0239	-0.000156	24.0044	-0.0054	1.197
346	9.73155	25.0257	-0.000159	24.0011	-0.0054	1.197
348	9.73557	25.0261	-0.00016	24.0003	-0.0054	1.197
350	9.74206	25.0256	-0.000159	24.0043	-0.0054	1.197
352	9.74575	25.0237	-0.000162	24.0064	-0.0054	1.197
354	9.74637	25.0259	-0.000157	24.0028	-0.0054	1.197
356	9.74761	25.0258	-0.000158	24.0024	-0.0055	1.196
358	9.74964	25.0276	-0.000155	24.0027	-0.0054	1.197
360	9.75175	25.0267	-0.000156	24.0043	-0.0055	1.197
362	9.75284	25.0261	-0.000157	24.0017	-0.0055	1.197
364	9.75545	25.0264	-0.000154	24.0029	-0.0055	1.197
366	9.7599	25.0271	-0.000156	24.0023	-0.0054	1.197
368	9.7627	25.0284	-0.000157	24.0004	-0.0055	1.197
370	9.76422	25.0264	-0.000154	24.0046	-0.0054	1.197
372	9.76648	25.0272	-0.000157	24.0039	-0.0055	1.196
374	9.76917	25.0268	-0.000158	24.0026	-0.0055	1.196
376	9.76908	25.0265	-0.000153	24.0056	-0.0055	1.196
378	9.77154	25.0294	-0.000157	24.0023	-0.0054	1.196
380	9.77658	25.0281	-0.000154	24.005	-0.0054	1.197
382	9.77598	25.0273	-0.000158	24.0036	-0.0054	1.198
384	9.77136	25.028	-0.000159	24.0025	-0.0054	1.197
386	9.76822	25.0286	-0.000156	24.0035	-0.0054	1.197
388	9.76634	25.0279	-0.000156	24.0026	-0.0054	1.197
390	9.76354	25.028	-0.000156	24.0035	-0.0054	1.197
392	9.7599	25.0285	-0.000157	24.0019	-0.0054	1.197
394	9.75814	25.0273	-0.000158	24.0046	-0.0054	1.197
396	9.75952	25.027	-0.000159	24.0072	-0.0055	1.197
398	9.76103	25.0293	-0.000154	24.0025	-0.0054	1.197
400	9.76131	25.0279	-0.000154	24.0045	-0.0054	1.196
402	9.76199	25.0283	-0.000153	24.0038	-0.0055	1.197
404	9.76527	25.0294	-0.000155	24.0032	-0.0054	1.196
406	9.76819	25.0298	-0.000156	24.0039	-0.0054	1.197
408	9.77027	25.0305	-0.000155	24.0036	-0.0054	1.198
410	9.77099	25.0285	-0.000156	24.0051	-0.0055	1.196
412	9.77081	25.0312	-0.000155	24.0014	-0.0055	1.197
414	9.76984	25.0295	-0.000158	24.0032	-0.0055	1.197
416	9.76859	25.0306	-0.000157	24.0023	-0.0055	1.197
418	9.76769	25.0295	-0.00016	24.004	-0.0055	1.197
420	9.76808	25.0321	-0.000155	24.0013	-0.0055	1.197
422	9.7691	25.0307	-0.000158	24.0029	-0.0054	1.197
424	9.77005	25.0292	-0.000157	24.0049	-0.0054	1.196
426	9.77216	25.0296	-0.000156	24.0028	-0.0054	1.196
428	9.77266	25.0285	-0.000159	24.0034	-0.0054	1.197
430	9.7738	25.0288	-0.000159	24.004	-0.0055	1.197
432	9.77388	25.0288	-0.000156	24.0037	-0.0054	1.197
434	9.77325	25.0308	-0.000153	24.0001	-0.0054	1.197
436	9.77317	25.0306	-0.000157	24.0013	-0.0054	1.197
438	9.77367	25.0286	-0.000154	24.0044	-0.0055	1.197
440	9.77307	25.0302	-0.000158	24.002	-0.0054	1.197
442	9.77178	25.0292	-0.000161	24.0019	-0.0055	1.197
444	9.77079	25.0263	-0.000157	24.0051	-0.0054	1.197
446	9.76934	25.0269	-0.000157	24.0066	-0.0054	1.197
448	9.76815	25.0292	-0.000158	24.0034	-0.0054	1.196
450	9.76756	25.0293	-0.000154	24.0022	-0.0055	1.198
452	9.76767	25.0273	-0.000155	24.004	-0.0055	1.197
454	9.76836	25.0276	-0.000155	24.0014	-0.0054	1.196
456	9.76922	25.0237	-0.000156	24.0056	-0.0054	1.197
458	9.77056	25.0245	-0.000155	24.0036	-0.0054	1.197
460	9.771	25.0253	-0.000156	24.0027	-0.0054	1.197
462	9.77064	25.0234	-0.000155	24.0058	-0.0054	1.196
464	9.77232	25.0256	-0.000156	24.0029	-0.0054	1.196
466	9.77402	25.0252	-0.000154	24.0036	-0.0055	1.196
468	9.7752	25.0285	-0.000156	24.0006	-0.0054	1.197
470	9.77637	25.0271	-0.000155	24.0035	-0.0054	1.197
472	9.77633	25.0271	-0.000155	24.0043	-0.0054	1.197
474	9.77736	25.0254	-0.000156	24.0046	-0.0055	1.196
476	9.77631	25.0247	-0.000154	24.0059	-0.0054	1.196
478	9.77468	25.0246	-0.000156	24.0071	-0.0054	1.197
480	9.77467	25.0273	-0.000155	24.0037	-0.0054	1.197
@3	10	20
482	9.77608	25.0287	-0.000154	24.0008	-0.0054	1.196
484	9.7751	25.0265	-0.000154	24.0024	-0.0054	1.197
486	9.75047	25.0267	-0.000155	24.0031	-0.0055	1.196
488	9.65803	25.0275	-0.000159	24.0023	-0.0054	1.195
490	9.5196	25.0274	-0.000155	24.0022	-0.0054	1.194
492	9.36273	25.0269	-0.000153	24.0044	-0.0055	1.195
494	9.20154	25.0274	-0.000154	24.0032	-0.0055	1.196
496	9.05002	25.0276	-0.000157	24.0049	-0.0054	1.197
498	8.91119	25.0272	-0.00016	24.0053	-0.0055	1.197
500	8.7888	25.0289	-0.000161	24.0025	-0.0055	1.198
502	8.68232	25.0272	-0.000158	24.0035	-0.0054	1.198
504	8.59418	25.0282	-0.000157	24.0032	-0.0055	1.198
506	8.55171	25.0268	-0.000159	24.0041	-0.0054	1.199
508	8.58137	25.0264	-0.00016	24.0048	-0.0054	1.199
510	8.65592	25.027	-0.000161	24.0057	-0.0054	1.199
512	8.75232	25.0272	-0.00016	24.0034	-0.0055	1.199
514	8.85682	25.0283	-0.000159	24.0001	-0.0054	1.198
516	8.96396	25.0274	-0.000157	24.0038	-0.0054	1.198
518	9.06743	25.0254	-0.000158	24.0051	-0.0054	1.197
520	9.16186	25.0253	-0.000154	24.0056	-0.0054	1.197
522	9.24587	25.0289	-0.000157	24.0031	-0.0054	1.197
524	9.32044	25.0275	-0.000156	24.0028	-0.0054	1.197
526	9.38571	25.0271	-0.000155	24.004	-0.0054	1.197
528	9.44345	25.0272	-0.000154	24.0041	-0.0055	1.197
530	9.49331	25.0277	-0.000155	24.0028	-0.0055	1.197
532	9.53689	25.0259	-0.000155	24.0033	-0.0055	1.196
534	9.57569	25.0258	-0.000158	24.0035	-0.0055	1.196
536	9.60716	25.0276	-0.000156	24.0009	-0.0054	1.197
538	9.63202	25.0254	-0.000155	24.004	-0.0054	1.197
540	9.65256	25.0268	-0.000157	24.0035	-0.0054	1.197
542	9.66844	25.0255	-0.000155	24.0043	-0.0054	1.197
544	9.68088	25.0244	-0.000155	24.0055	-0.0054	1.197
546	9.69229	25.0229	-0.000159	24.004	-0.0054	1.196
548	9.69985	25.0244	-0.000159	24.0037	-0.0055	1.196
550	9.7046	25.0244	-0.000159	24.0025	-0.0054	1.197
552	9.7097	25.0257	-0.000156	24.0008	-0.0054	1.196
554	9.71438	25.0234	-0.000155	24.0048	-0.0054	1.196
556	9.71848	25.0247	-0.000155	24.0043	-0.0054	1.196
558	9.72201	25.0272	-0.000154	24.0001	-0.0054	1.197
560	9.7239	25.024	-0.000155	24.0036	-0.0054	1.196
562	9.72439	25.0248	-0.000157	24.0031	-0.0054	1.197
564	9.72235	25.025	-0.000155	24.0022	-0.0054	1.197
566	9.71933	25.0245	-0.000155	24.0032	-0.0055	1.196
568	9.71591	25.0256	-0.000156	24.003	-0.0055	1.196
570	9.71432	25.0251	-0.000158	24.0035	-0.0054	1.196
572	9.71346	25.0245	-0.000154	24.0054	-0.0054	1.196
574	9.71305	25.0256	-0.000156	24.004	-0.0054	1.197
576	9.71578	25.0265	-0.000158	24.0043	-0.0054	1.197
578	9.7188	25.0263	-0.000159	24.0037	-0.0054	1.197
580	9.72163	25.0262	-0.000159	24.0045	-0.0054	1.197
582	9.72565	25.0267	-0.000156	24.0039	-0.0054	1.196
584	9.72858	25.0261	-0.000155	24.0049	-0.0054	1.196
586	9.73051	25.0257	-0.000157	24.0044	-0.0054	1.196
588	9.73151	25.0279	-0.000152	24.0011	-0.0054	1.196
590	9.7339	25.0268	-0.000155	24.002	-0.0054	1.197
592	9.73706	25.0254	-0.000156	24.0048	-0.0054	1.197
594	9.74093	25.0254	-0.000155	24.0052	-0.0054	1.196
596	9.74288	25.0255	-0.000154	24.0046	-0.0054	1.196
598	9.74357	25.026	-0.000155	24.0034	-0.0054	1.196
600	9.74389	25.0282	-0.000156	24.0006	-0.0054	1.197
602	9.74322	25.0258	-0.000158	24.0035	-0.0054	1.197
604	9.74257	25.0248	-0.000159	24.0045	-0.0055	1.196
606	9.7409	25.0269	-0.000157	24.0025	-0.0054	1.197
608	9.74027	25.0278	-0.000156	24.003	-0.0054	1.197
610	9.74048	25.0261	-0.000155	24.0039	-0.0054	1.196
612	9.74154	25.0239	-0.000155	24.0074	-0.0054	1.197
614	9.74231	25.0271	-0.000153	24.0042	-0.0054	1.196
616	9.74207	25.0281	-0.000156	24.0027	-0.0054	1.196
618	9.74427	25.0281	-0.000157	24.0029	-0.0055	1.196
620	9.74752	25.0272	-0.000156	24.0057	-0.0054	1.196
622	9.74849	25.0293	-0.000156	24.0024	-0.0054	1.196
624	9.74798	25.0295	-0.000158	24.003	-0.0054	1.196
626	9.74705	25.0279	-0.000155	24.0031	-0.0054	1.196
628	9.74668	25.0294	-0.000156	24.003	-0.0054	1.197
630	9.74696	25.0279	-0.000155	24.0055	-0.0054	1.197
632	9.74737	25.0287	-0.000154	24.0047	-0.0054	1.196
634	9.74955	25.0287	-0.000152	24.0059	-0.0054	1.196
636	9.74952	25.0302	-0.000156	24.0027	-0.0054	1.196
638	9.75011	25.031	-0.000154	24.0016	-0.0054	1.196
640	9.75035	25.0322	-0.000158	24.0012	-0.0054	1.197
642	9.74838	25.0328	-0.000159	24.0003	-0.0054	1.197
644	9.74598	25.0341	-0.000155	23.9995	-0.0054	1.197
646	9.74483	25.0311	-0.000156	24.0028	-0.0055	1.196
648	9.74438	25.0297	-0.000155	24.0055	-0.0055	1.196
650	9.74478	25.0297	-0.000151	24.0059	-0.0054	1.196
652	9.74597	25.0298	-0.000155	24.0041	-0.0054	1.197
654	9.74614	25.0298	-0.000159	24.0051	-0.0054	1.197
656	9.74588	25.0297	-0.000158	24.0046	-0.0054	1.197
658	9.7465	25.03	-0.000155	24.0026	-0.0054	1.197
660	9.74682	25.0306	-0.000155	24.0032	-0.0054	1.196
662	9.74625	25.0307	-0.000156	24.0032	-0.0055	1.196
664	9.74559	25.0289	-0.000154	24.0047	-0.0054	1.197
666	9.74413	25.0299	-0.000158	24.0038	-0.0054	1.196
668	9.7423	25.0295	-0.000156	24.0029	-0.0054	1.197
670	9.74029	25.0303	-0.000155	24.0029	-0.0055	1.196
672	9.73918	25.0297	-0.000158	24.0032	-0.0054	1.197
674	9.73784	25.0294	-0.000158	24.0033	-0.0054	1.197
676	9.73761	25.031	-0.000156	24.0017	-0.0054	1.196
678	9.73748	25.0289	-0.000154	24.0041	-0.0054	1.196
680	9.73776	25.0291	-0.000156	24.0031	-0.0055	1.197
682	9.73885	25.0305	-0.000158	24.0016	-0.0055	1.197
684	9.73913	25.0299	-0.000157	24.0008	-0.0055	1.197
686	9.73831	25.0297	-0.000157	24.0004	-0.0054	1.197
688	9.73793	25.0266	-0.000157	24.0017	-0.0054	1.196
690	9.73818	25.0247	-0.000159	24.0051	-0.0054	1.196
@4	10	20
692	9.73849	25.0251	-0.000157	24.006	-0.0054	1.197
694	9.73898	25.0253	-0.000156	24.0048	-0.0054	1.197
696	9.71924	25.0277	-0.000157	24.0034	-0.0054	1.196
698	9.63228	25.0292	-0.000153	24.0017	-0.0054	1.195
700	9.49751	25.0281	-0.000152	24.0017	-0.0054	1.195
702	9.34723	25.0281	-0.000155	24.0034	-0.0055	1.196
704	9.19877	25.0289	-0.000156	24.0032	-0.0054	1.196
706	9.0626	25.0288	-0.000155	24.0018	-0.0054	1.197
708	8.94127	25.0278	-0.000159	24.0047	-0.0054	1.197
710	8.83447	25.0293	-0.000158	24.0031	-0.0054	1.197
712	8.74059	25.0295	-0.000157	24.0045	-0.0054	1.198
714	8.66329	25.0314	-0.00016	24.0027	-0.0054	1.198
716	8.62471	25.0339	-0.000164	24.0006	-0.0054	1.199
718	8.64964	25.0337	-0.00016	24.0019	-0.0054	1.199
720	8.71472	25.0339	-0.000158	24.0012	-0.0054	1.198
722	8.80448	25.0329	-0.000159	24.0016	-0.0054	1.198
724	8.906	25.0328	-0.000161	24.0014	-0.0055	1.198
726	9.00763	25.032	-0.000156	24.0027	-0.0054	1.197
728	9.10342	25.0295	-0.000156	24.004	-0.0054	1.197
730	9.19264	25.0304	-0.000157	24.0038	-0.0054	1.196
732	9.27292	25.0295	-0.000157	24.0042	-0.0054	1.197
734	9.34126	25.0297	-0.000156	24.0048	-0.0055	1.197
736	9.40063	25.0291	-0.000156	24.0057	-0.0055	1.197
738	9.4515	25.0328	-0.000155	24.0004	-0.0054	1.197
740	9.49501	25.0309	-0.000157	24.0023	-0.0054	1.197
742	9.53088	25.0312	-0.000157	24.0039	-0.0054	1.197
744	9.56161	25.0296	-0.000153	24.0057	-0.0054	1.196
746	9.58712	25.0292	-0.000159	24.0054	-0.0054	1.196
748	9.60642	25.0316	-0.000157	24.002	-0.0054	1.197
750	9.6217	25.0324	-0.000157	23.9997	-0.0054	1.197
752	9.63407	25.028	-0.000154	24.0047	-0.0055	1.196
754	9.64268	25.0302	-0.000152	24.0025	-0.0055	1.196
756	9.64999	25.0302	-0.000155	24.001	-0.0054	1.197
758	9.65529	25.0284	-0.000157	24.004	-0.0054	1.197
760	9.65924	25.0276	-0.000158	24.0048	-0.0054	1.197
762	9.6648	25.028	-0.000157	24.0048	-0.0054	1.197
764	9.66995	25.0264	-0.000156	24.0067	-0.0054	1.196
766	9.67461	25.0286	-0.000153	24.003	-0.0054	1.196
768	9.67964	25.0286	-0.000156	24.0046	-0.0055	1.196
770	9.68532	25.0302	-0.000155	24.0022	-0.0054	1.195
772	9.69005	25.0296	-0.000154	24.0031	-0.0054	1.196
774	9.69535	25.0291	-0.000156	24.0025	-0.0054	1.196
776	9.69886	25.0265	-0.000154	24.0057	-0.0054	1.196
778	9.70286	25.0273	-0.000156	24.0045	-0.0054	1.197
780	9.71032	25.0264	-0.000155	24.0044	-0.0054	1.196
782	9.71934	25.0263	-0.000156	24.0047	-0.0054	1.196
784	9.72518	25.0296	-0.000154	23.9998	-0.0054	1.196
786	9.7281	25.0272	-0.000155	24.0038	-0.0054	1.196
788	9.7299	25.0262	-0.000157	24.005	-0.0054	1.196
790	9.73146	25.0255	-0.000154	24.0028	-0.0054	1.196
792	9.73241	25.0253	-0.000156	24.0041	-0.0054	1.196
794	9.73186	25.026	-0.000155	24.0029	-0.0055	1.196
796	9.73095	25.0257	-0.000155	24.0035	-0.0055	1.197
798	9.73082	25.0234	-0.000155	24.0055	-0.0055	1.196
800	9.73072	25.0241	-0.000154	24.0045	-0.0054	1.197
802	9.73094	25.0231	-0.000155	24.0069	-0.0054	1.197
804	9.72962	25.0246	-0.000156	24.0049	-0.0054	1.196
806	9.72831	25.0238	-0.000157	24.0066	-0.0054	1.196
808	9.72866	25.0235	-0.000156	24.0047	-0.0054	1.195
810	9.72865	25.0246	-0.000153	24.002	-0.0054	1.196
812	9.72688	25.0266	-0.000154	23.9998	-0.0054	1.196
814	9.7243	25.0271	-0.000153	24.0009	-0.0054	1.196
816	9.72299	25.0256	-0.000155	24.0024	-0.0054	1.196
818	9.72072	25.0269	-0.000156	23.9997	-0.0054	1.196
820	9.71874	25.0258	-0.000153	24.0015	-0.0054	1.196
822	9.71637	25.027	-0.000155	24.0019	-0.0054	1.196
824	9.71539	25.025	-0.000156	24.003	-0.0054	1.196
826	9.71657	25.0256	-0.000158	24.0035	-0.0055	1.196
828	9.71757	25.0259	-0.000157	24.0029	-0.0055	1.195
830	9.71845	25.0268	-0.000153	24.0014	-0.0054	1.195
832	9.71867	25.0256	-0.000156	24.0032	-0.0054	1.196
834	9.71979	25.026	-0.000156	24.0025	-0.0054	1.196
836	9.72077	25.0248	-0.000158	24.0032	-0.0054	1.195
838	9.7215	25.0252	-0.000157	24.0024	-0.0054	1.195
840	9.72387	25.0268	-0.000159	24.0001	-0.0054	1.196
842	9.72597	25.0245	-0.000157	24.0037	-0.0054	1.196
844	9.72645	25.0267	-0.000157	24.0012	-0.0055	1.196
846	9.72782	25.0258	-0.000156	24.003	-0.0055	1.196
848	9.72887	25.0266	-0.000154	24.0019	-0.0054	1.196
850	9.72824	25.0248	-0.000157	24.0015	-0.0054	1.196
852	9.72678	25.0236	-0.000155	24.0028	-0.0054	1.196
854	9.72517	25.0247	-0.000156	24.0027	-0.0054	1.196
856	9.72523	25.025	-0.000157	24.0037	-0.0054	1.195
858	9.72507	25.0227	-0.000154	24.0038	-0.0055	1.196
860	9.72541	25.0235	-0.000153	24.0026	-0.0054	1.196
862	9.72421	25.0215	-0.000156	24.0049	-0.0054	1.196
864	9.726	25.0222	-0.000156	24.0039	-0.0054	1.196
866	9.73002	25.0203	-0.000158	24.0071	-0.0054	1.195
868	9.73185	25.021	-0.000155	24.0057	-0.0054	1.195
870	9.72986	25.0212	-0.000154	24.0053	-0.0054	1.196
872	9.72868	25.0234	-0.000155	24.0033	-0.0054	1.195
874	9.7278	25.0222	-0.000155	24.0042	-0.0054	1.196
876	9.72654	25.0253	-0.000155	24.0015	-0.0054	1.196
878	9.72425	25.0262	-0.000155	23.9994	-0.0054	1.196
880	9.72148	25.0238	-0.000156	24.0037	-0.0055	1.196
882	9.72122	25.0232	-0.000156	24.005	-0.0055	1.195
884	9.72181	25.0226	-0.000158	24.0057	-0.0054	1.196
886	9.72118	25.0234	-0.000158	24.0053	-0.0054	1.195
888	9.72199	25.026	-0.000155	24.0019	-0.0055	1.195
890	9.7215	25.0262	-0.000153	24.0014	-0.0054	1.195
892	9.72124	25.0253	-0.000154	24.0027	-0.0054	1.195
894	9.72014	25.0238	-0.000156	24.0038	-0.0054	1.195
896	9.71965	25.0237	-0.000156	24.0042	-0.0055	1.195
898	9.71997	25.0254	-0.000157	24.0007	-0.0055	1.195
900	9.72004	25.0235	-0.000158	24.0021	-0.0054	1.195
@5	10	20
902	9.72043	25.0236	-0.000156	24.0034	-0.0055	1.195
904	9.7203	25.0248	-0.000156	24.0024	-0.0054	1.195
906	9.69875	25.0217	-0.00016	24.0049	-0.0055	1.194
908	9.61458	25.0208	-0.000156	24.0059	-0.0055	1.194
910	9.4926	25.022	-0.000152	24.0053	-0.0055	1.194
912	9.35581	25.0233	-0.000153	24.0039	-0.0054	1.195
914	9.21593	25.0248	-0.000152	24.0012	-0.0055	1.195
916	9.08513	25.0239	-0.000154	24.0026	-0.0055	1.196
918	8.96648	25.0252	-0.00016	24.0011	-0.0054	1.197
920	8.86377	25.0251	-0.000158	24.0027	-0.0055	1.197
922	8.77821	25.0223	-0.000156	24.0061	-0.0055	1.196
924	8.7108	25.0245	-0.000158	24.0042	-0.0054	1.197
926	8.68077	25.0235	-0.000162	24.0049	-0.0054	1.197
928	8.70737	25.0251	-0.000159	24.0036	-0.0054	1.198
930	8.77139	25.0252	-0.000162	24.0029	-0.0055	1.198
932	8.85712	25.0248	-0.000162	24.0037	-0.0054	1.198
934	8.95139	25.0253	-0.00016	24.0034	-0.0054	1.197
936	9.04388	25.0268	-0.000158	24.0017	-0.0055	1.197
938	9.12901	25.0257	-0.000156	24.0014	-0.0054	1.196
940	9.20683	25.0242	-0.000156	24.0029	-0.0054	1.196
942	9.27734	25.0239	-0.000156	24.0048	-0.0054	1.196
944	9.3396	25.0234	-0.000156	24.0039	-0.0054	1.196
946	9.39365	25.0221	-0.000153	24.0045	-0.0054	1.196
948	9.4395	25.022	-0.000154	24.0039	-0.0054	1.196
950	9.47808	25.0221	-0.000155	24.0032	-0.0054	1.196
952	9.51037	25.0217	-0.000157	24.0022	-0.0054	1.196
954	9.53685	25.0212	-0.000157	24.0053	-0.0054	1.196
956	9.55883	25.0227	-0.000152	24.0015	-0.0054	1.196
958	9.5783	25.0216	-0.000154	24.0038	-0.0054	1.196
960	9.59473	25.0225	-0.000157	24.0035	-0.0054	1.195
962	9.60741	25.021	-0.000156	24.0052	-0.0055	1.195
964	9.61657	25.0198	-0.000157	24.0067	-0.0054	1.196
966	9.6262	25.0207	-0.000155	24.0057	-0.0054	1.196
968	9.63628	25.0221	-0.000156	24.0042	-0.0054	1.195
970	9.6435	25.0229	-0.000154	24.0021	-0.0054	1.196
972	9.64653	25.0252	-0.000153	24.0023	-0.0054	1.196
974	9.65032	25.0237	-0.000152	24.0049	-0.0054	1.196
976	9.65313	25.0263	-0.000157	24.0014	-0.0054	1.196
978	9.65621	25.0262	-0.000157	24.0021	-0.0054	1.195
980	9.66053	25.0266	-0.000154	24.001	-0.0054	1.195
982	9.66427	25.0257	-0.000153	24.0035	-0.0054	1.195
984	9.66597	25.0262	-0.000152	24.0042	-0.0054	1.195
986	9.66834	25.0257	-0.000159	24.0035	-0.0054	1.196
988	9.67038	25.0252	-0.000155	24.0041	-0.0054	1.196
990	9.67399	25.025	-0.000155	24.0042	-0.0055	1.196
992	9.67771	25.0284	-0.000156	24.0008	-0.0055	1.196
994	9.68158	25.0267	-0.000157	24.0019	-0.0054	1.196
996	9.68415	25.0274	-0.000155	24.0029	-0.0054	1.195
998	9.68684	25.0265	-0.000153	24.0035	-0.0054	1.196
1000	9.69007	25.0277	-0.000156	24.0041	-0.0054	1.196
1002	9.69275	25.0294	-0.000156	24.0002	-0.0054	1.196
1004	9.69461	25.0246	-0.000155	24.006	-0.0054	1.196
1006	9.69765	25.0274	-0.000157	24.0033	-0.0054	1.195
1008	9.70138	25.0261	-0.000153	24.0024	-0.0055	1.196
1010	9.70217	25.0281	-0.000154	24.0021	-0.0054	1.196
1012	9.70186	25.0288	-0.000158	24.0029	-0.0054	1.196
1014	9.7029	25.0285	-0.000155	24.0032	-0.0054	1.196
1016	9.70164	25.0277	-0.000156	24.0035	-0.0054	1.196
1018	9.69817	25.0272	-0.000154	24.0056	-0.0054	1.196
1020	9.69489	25.0273	-0.000152	24.0041	-0.0054	1.196
1022	9.69342	25.0271	-0.000153	24.0048	-0.0055	1.196
1024	9.69251	25.0295	-0.000156	24.0033	-0.0054	1.196
1026	9.69	25.0299	-0.000156	24.0015	-0.0054	1.195
1028	9.6917	25.0273	-0.000157	24.005	-0.0055	1.196
1030	9.69506	25.0258	-0.000156	24.0061	-0.0054	1.196
1032	9.6968	25.0273	-0.000155	24.0024	-0.0054	1.197
1034	9.69492	25.0258	-0.000156	24.003	-0.0054	1.196
1036	9.69212	25.0249	-0.000157	24.0059	-0.0054	1.196
1038	9.68973	25.0261	-0.000156	24.0043	-0.0054	1.195
1040	9.68899	25.0277	-0.000152	24.0055	-0.0054	1.196
1042	9.68928	25.0269	-0.000155	24.0042	-0.0054	1.196
1044	9.68959	25.0278	-0.000157	24.0021	-0.0054	1.196
1046	9.68957	25.0286	-0.000156	24.0021	-0.0055	1.197
1048	9.6895	25.0264	-0.000158	24.0046	-0.0054	1.196
1050	9.68899	25.0246	-0.000156	24.0061	-0.0054	1.195
1052	9.68876	25.027	-0.000155	24.0041	-0.0054	1.196
1054	9.68961	25.0267	-0.000155	24.0055	-0.0054	1.196
1056	9.69376	25.0283	-0.000155	24.0033	-0.0054	1.196
1058	9.69648	25.0287	-0.000153	24.0018	-0.0054	1.196
1060	9.69663	25.0271	-0.000153	24.0053	-0.0055	1.196
1062	9.6971	25.0268	-0.000155	24.0028	-0.0055	1.196
1064	9.69711	25.0253	-0.000157	24.004	-0.0055	1.196
1066	9.69662	25.0277	-0.000156	24.0019	-0.0054	1.196
1068	9.69766	25.0257	-0.000155	24.0034	-0.0054	1.195
1070	9.69837	25.0251	-0.000155	24.0055	-0.0054	1.196
1072	9.69823	25.0255	-0.000153	24.0051	-0.0054	1.196
1074	9.69954	25.0261	-0.000156	24.0045	-0.0054	1.196
1076	9.70026	25.0296	-0.000154	24.0016	-0.0054	1.196
1078	9.70107	25.0269	-0.000152	24.0054	-0.0054	1.195
1080	9.70085	25.0268	-0.000153	24.003	-0.0055	1.195
1082	9.70122	25.0289	-0.000153	24.0004	-0.0055	1.196
1084	9.70229	25.0278	-0.000155	24.0019	-0.0054	1.196
1086	9.70172	25.0268	-0.000154	24.0043	-0.0054	1.196
1088	9.7027	25.026	-0.000154	24.0051	-0.0054	1.196
1090	9.70314	25.0254	-0.000157	24.0046	-0.0054	1.195
1092	9.70479	25.0257	-0.000157	24.005	-0.0054	1.196
1094	9.70676	25.0267	-0.000153	24.0052	-0.0054	1.196
1096	9.70667	25.0264	-0.000155	24.0053	-0.0055	1.196
1098	9.70605	25.0282	-0.000156	24.0021	-0.0054	1.196
1100	9.70333	25.0268	-0.000156	24.0049	-0.0054	1.196
1102	9.70209	25.026	-0.00015	24.0045	-0.0055	1.196
1104	9.70138	25.025	-0.000156	24.0052	-0.0055	1.195
1106	9.70177	25.0252	-0.000155	24.0042	-0.0054	1.196
1108	9.7014	25.0253	-0.000155	24.0038	-0.0054	1.196
1110	9.70036	25.0256	-0.000155	24.0035	-0.0054	1.197
@6	10	20
1112	9.69867	25.0231	-0.000154	24.0051	-0.0054	1.196
1114	9.69652	25.0242	-0.000154	24.0039	-0.0054	1.196
1116	9.68109	25.0255	-0.000157	24.0019	-0.0054	1.195
1118	9.61244	25.026	-0.000154	24.0019	-0.0054	1.195
1120	9.50435	25.0239	-0.000151	24.0037	-0.0054	1.194
1122	9.38146	25.0232	-0.000154	24.0042	-0.0054	1.195
1124	9.25782	25.0229	-0.000155	24.0042	-0.0054	1.196
1126	9.14327	25.0236	-0.00016	24.0034	-0.0054	1.197
1128	9.04063	25.0237	-0.000158	24.0022	-0.0054	1.197
1130	8.95179	25.0227	-0.000157	24.0035	-0.0054	1.196
1132	8.8784	25.0244	-0.000158	24.0022	-0.0054	1.197
1134	8.81983	25.0208	-0.000157	24.0041	-0.0054	1.197
1136	8.79003	25.0219	-0.000158	24.0037	-0.0054	1.198
1138	8.80694	25.0231	-0.00016	24.0016	-0.0054	1.198
1140	8.85586	25.0217	-0.000159	24.0021	-0.0054	1.198
1142	8.92495	25.018	-0.00016	24.0047	-0.0055	1.198
1144	9.00232	25.0195	-0.000159	24.002	-0.0054	1.197
1146	9.07967	25.0186	-0.000158	24.0043	-0.0054	1.196
1148	9.15391	25.0197	-0.000157	24.003	-0.0054	1.196
1150	9.22313	25.0186	-0.000159	24.0055	-0.0054	1.195
1152	9.28642	25.0208	-0.000157	24.0034	-0.0054	1.195
1154	9.34252	25.0219	-0.000156	24.0013	-0.0054	1.195
1156	9.39268	25.0217	-0.000154	24.0029	-0.0054	1.195
1158	9.43761	25.0197	-0.000153	24.0045	-0.0054	1.196
1160	9.47601	25.0183	-0.000154	24.0061	-0.0054	1.196
1162	9.50796	25.0213	-0.000152	24.0025	-0.0054	1.196
1164	9.53613	25.0206	-0.000153	24.003	-0.0054	1.196
1166	9.55861	25.0214	-0.000156	24.0011	-0.0054	1.195
1168	9.57813	25.0208	-0.000155	24.003	-0.0055	1.195
1170	9.59311	25.0184	-0.000157	24.0065	-0.0054	1.195
1172	9.60578	25.0193	-0.000156	24.0045	-0.0055	1.195
1174	9.61579	25.0203	-0.000156	24.0023	-0.0055	1.195
1176	9.62407	25.0187	-0.000154	24.0031	-0.0055	1.195
1178	9.62963	25.0163	-0.000155	24.0053	-0.0055	1.195
1180	9.6328	25.0186	-0.000153	24.0026	-0.0054	1.195
1182	9.63508	25.0166	-0.000153	24.0042	-0.0054	1.195
1184	9.63784	25.017	-0.000155	24.0041	-0.0055	1.195
1186	9.64041	25.0204	-0.000154	24.0025	-0.0054	1.195
1188	9.64293	25.0205	-0.000156	24.001	-0.0054	1.195
1190	9.64574	25.0175	-0.000154	24.0045	-0.0054	1.195
1192	9.64823	25.0183	-0.000154	24.0046	-0.0054	1.195
1194	9.65095	25.02	-0.000152	24.0012	-0.0054	1.195
1196	9.65479	25.0183	-0.000151	24.005	-0.0054	1.195
1198	9.65783	25.018	-0.000154	24.005	-0.0054	1.195
1200	9.65887	25.0191	-0.000157	24.0023	-0.0054	1.196
1202	9.65686	25.0185	-0.000158	24.006	-0.0054	1.196
1204	9.65479	25.0188	-0.000156	24.005	-0.0054	1.195
1206	9.65298	25.0184	-0.000153	24.005	-0.0054	1.195
1208	9.65239	25.0194	-0.000151	24.0035	-0.0054	1.195
1210	9.65282	25.0192	-0.000152	24.0036	-0.0055	1.195
1212	9.65452	25.0179	-0.000156	24.0058	-0.0054	1.195
1214	9.65663	25.018	-0.000154	24.0053	-0.0054	1.195
1216	9.65998	25.0192	-0.000156	24.0034	-0.0054	1.195
1218	9.66398	25.0195	-0.000154	24.0023	-0.0054	1.195
1220	9.66806	25.0196	-0.000156	24.0018	-0.0054	1.195
1222	9.67155	25.0179	-0.000157	24.0051	-0.0054	1.196
1224	9.67544	25.0153	-0.000157	24.0058	-0.0054	1.195
1226	9.67715	25.0155	-0.000157	24.005	-0.0054	1.195
1228	9.6798	25.0169	-0.000154	24.0051	-0.0054	1.196
1230	9.68032	25.0197	-0.000157	24.0023	-0.0054	1.195
1232	9.68036	25.0185	-0.000154	24.0045	-0.0055	1.195
1234	9.6803	25.0222	-0.000154	24.0024	-0.0054	1.195
1236	9.68115	25.023	-0.000153	24.0005	-0.0054	1.195
1238	9.68132	25.0202	-0.000155	24.0048	-0.0054	1.195
1240	9.68149	25.0214	-0.000154	24.0026	-0.0054	1.196
1242	9.68274	25.0196	-0.000154	24.0035	-0.0054	1.195
1244	9.68206	25.0187	-0.000153	24.0048	-0.0054	1.195
1246	9.6796	25.0209	-0.000155	24.0022	-0.0054	1.195
1248	9.67899	25.0194	-0.000156	24.0034	-0.0054	1.195
1250	9.67934	25.0189	-0.000156	24.003	-0.0054	1.195
1252	9.6785	25.0204	-0.000155	24.002	-0.0054	1.195
1254	9.6781	25.0203	-0.000153	24.0014	-0.0054	1.195
1256	9.67798	25.0179	-0.000156	24.0032	-0.0054	1.195
1258	9.67915	25.0177	-0.000155	24.004	-0.0054	1.196
1260	9.67926	25.0198	-0.000156	24.0031	-0.0054	1.196
1262	9.67966	25.0206	-0.000155	24.0025	-0.0054	1.196
1264	9.68057	25.0203	-0.000154	24.0009	-0.0054	1.195
1266	9.68091	25.0216	-0.000154	24	-0.0054	1.195
1268	9.68102	25.0187	-0.000154	24.0044	-0.0055	1.195
1270	9.68183	25.0185	-0.000158	24.0037	-0.0054	1.196
1272	9.6829	25.0185	-0.000153	24.0032	-0.0054	1.196
1274	9.68451	25.0176	-0.000153	24.0038	-0.0054	1.195
1276	9.68472	25.0164	-0.000153	24.0054	-0.0055	1.195
1278	9.68487	25.0181	-0.000153	24.002	-0.0054	1.195
1280	9.68381	25.0171	-0.000157	24.0036	-0.0054	1.195
1282	9.68183	25.0176	-0.000156	24.0022	-0.0054	1.195
1284	9.68067	25.0183	-0.000157	24.0017	-0.0055	1.195
1286	9.68054	25.018	-0.000157	24.0038	-0.0055	1.195
1288	9.68168	25.0162	-0.000159	24.0031	-0.0054	1.194
1290	9.68198	25.0171	-0.000153	24.0033	-0.0054	1.194
1292	9.68316	25.0149	-0.000154	24.0049	-0.0054	1.195
1294	9.68342	25.0155	-0.000155	24.0032	-0.0054	1.196
1296	9.68626	25.0156	-0.000156	24.0036	-0.0054	1.195
1298	9.68811	25.0147	-0.000156	24.0034	-0.0055	1.194
1300	9.68949	25.0163	-0.000154	24.0024	-0.0055	1.194
1302	9.69038	25.0144	-0.000154	24.0047	-0.0054	1.195
1304	9.69123	25.0149	-0.000152	24.0028	-0.0054	1.194
1306	9.6924	25.0165	-0.000152	24.002	-0.0054	1.195
1308	9.69408	25.0165	-0.000153	24.0024	-0.0054	1.194
1310	9.69484	25.0148	-0.000152	24.0044	-0.0054	1.194
1312	9.69265	25.0127	-0.000155	24.0067	-0.0054	1.195
1314	9.69212	25.0171	-0.000154	24.0031	-0.0055	1.194
1316	9.69304	25.0144	-0.000155	24.0035	-0.0054	1.195
1318	9.69393	25.014	-0.000153	24.0035	-0.0055	1.195
1320	9.69254	25.0117	-0.000152	24.0039	-0.0055	1.194
@7	10	20
1322	9.69116	25.0128	-0.000155	24.0032	-0.0054	1.194
1324	9.68964	25.0151	-0.000153	24.0002	-0.0055	1.194
1326	9.67268	25.0118	-0.000158	24.0055	-0.0055	1.194
1328	9.60435	25.0145	-0.000151	24.0025	-0.0054	1.193
1330	9.50116	25.0134	-0.000151	24.004	-0.0054	1.194
1332	9.38766	25.0136	-0.000151	24.005	-0.0055	1.194
1334	9.27728	25.0128	-0.000154	24.0048	-0.0054	1.195
1336	9.17547	25.0134	-0.000157	24.004	-0.0054	1.195
1338	9.08324	25.0155	-0.000157	24.0036	-0.0054	1.195
1340	9.00549	25.014	-0.000155	24.0047	-0.0054	1.195
1342	8.94482	25.0129	-0.000156	24.0028	-0.0054	1.196
1344	8.89729	25.0142	-0.000158	24.0032	-0.0054	1.196
1346	8.87382	25.0154	-0.000157	24.0027	-0.0054	1.196
1348	8.89203	25.0173	-0.000158	24.0012	-0.0054	1.196
1350	8.94028	25.0173	-0.000158	24.0016	-0.0055	1.197
1352	9.00583	25.0163	-0.000157	24.0017	-0.0055	1.196
1354	9.07714	25.0132	-0.000154	24.0041	-0.0055	1.196
1356	9.14474	25.0138	-0.000155	24.0044	-0.0055	1.196
1358	9.20796	25.0127	-0.000156	24.0038	-0.0055	1.194
1360	9.26757	25.0131	-0.000156	24.0046	-0.0055	1.194
1362	9.32028	25.0135	-0.000152	24.0026	-0.0054	1.195
1364	9.36558	25.0128	-0.000153	24.0041	-0.0054	1.194
1366	9.40469	25.0148	-0.000154	24.0037	-0.0055	1.194
1368	9.43973	25.0126	-0.000156	24.0053	-0.0055	1.194
1370	9.46975	25.0144	-0.000154	24.004	-0.0055	1.194
1372	9.49631	25.0145	-0.000149	24.0032	-0.0054	1.195
1374	9.51793	25.0129	-0.000156	24.0033	-0.0054	1.194
1376	9.53663	25.0163	-0.000156	24.0027	-0.0054	1.194
1378	9.55282	25.0184	-0.000153	24	-0.0054	1.194
1380	9.56645	25.0163	-0.000153	24.0028	-0.0054	1.194
1382	9.58056	25.0171	-0.000156	24.0028	-0.0054	1.194
1384	9.59321	25.0173	-0.000155	24.0001	-0.0054	1.194
1386	9.60346	25.0135	-0.000153	24.0053	-0.0054	1.195
1388	9.61052	25.0166	-0.000156	24.0029	-0.0054	1.194
1390	9.6164	25.0163	-0.000157	24.0029	-0.0055	1.194
1392	9.6212	25.0165	-0.000155	24.0038	-0.0055	1.194
1394	9.62518	25.0182	-0.000157	24.0009	-0.0054	1.195
1396	9.62775	25.0162	-0.000155	24.0045	-0.0054	1.194
1398	9.63047	25.0182	-0.000156	24.0031	-0.0054	1.194
1400	9.63392	25.0195	-0.000154	24.0005	-0.0054	1.194
1402	9.63836	25.0177	-0.000154	24.003	-0.0055	1.195
1404	9.64412	25.0185	-0.000155	24.0037	-0.0054	1.194
1406	9.65035	25.0176	-0.000154	24.0037	-0.0054	1.193
1408	9.65761	25.0198	-0.000152	24.0021	-0.0055	1.194
1410	9.66641	25.0184	-0.000151	24.0038	-0.0054	1.194
1412	9.67281	25.0177	-0.000151	24.0039	-0.0054	1.194
1414	9.67753	25.0207	-0.000153	24.0009	-0.0054	1.194
1416	9.68095	25.0178	-0.000156	24.003	-0.0054	1.195
1418	9.6844	25.018	-0.000158	24.0036	-0.0054	1.194
1420	9.68472	25.0192	-0.000155	24.0013	-0.0055	1.194
1422	9.68409	25.0175	-0.000154	24.0057	-0.0054	1.194
1424	9.68279	25.0201	-0.000154	24.0046	-0.0054	1.194
1426	9.6812	25.0191	-0.000152	24.0044	-0.0054	1.194
1428	9.6771	25.0186	-0.000154	24.0028	-0.0055	1.194
1430	9.67365	25.0183	-0.000154	24.0024	-0.0054	1.195
1432	9.67134	25.018	-0.000154	24.004	-0.0055	1.194
1434	9.67075	25.0205	-0.000151	24.0009	-0.0054	1.194
1436	9.67011	25.019	-0.000155	24.0036	-0.0054	1.194
1438	9.67063	25.0169	-0.000153	24.0046	-0.0054	1.194
1440	9.67017	25.0199	-0.000154	24.0019	-0.0054	1.195
1442	9.66893	25.0187	-0.000158	24.0032	-0.0054	1.194
1444	9.66786	25.0187	-0.000155	24.0033	-0.0054	1.193
1446	9.66855	25.0188	-0.000154	24.0037	-0.0055	1.194
1448	9.66956	25.0197	-0.000152	24.0026	-0.0055	1.194
1450	9.67002	25.0198	-0.000156	24.0025	-0.0055	1.194
1452	9.66947	25.0182	-0.000154	24.0046	-0.0054	1.195
1454	9.66956	25.0202	-0.000157	24.0043	-0.0054	1.194
1456	9.67142	25.019	-0.000157	24.003	-0.0054	1.194
1458	9.67367	25.018	-0.000158	24.0039	-0.0054	1.194
1460	9.67425	25.0193	-0.000154	24.0045	-0.0054	1.194
1462	9.67313	25.0178	-0.000156	24.0053	-0.0054	1.195
1464	9.67324	25.0193	-0.000156	24.005	-0.0054	1.194
1466	9.67404	25.0194	-0.000155	24.0044	-0.0054	1.194
1468	9.67374	25.0211	-0.000153	24.0022	-0.0054	1.194
1470	9.6728	25.0191	-0.000152	24.0053	-0.0054	1.193
1472	9.67302	25.0214	-0.000152	24.0035	-0.0054	1.194
1474	9.67517	25.0203	-0.000152	24.0037	-0.0055	1.194
1476	9.6762	25.0209	-0.000153	24.0052	-0.0054	1.194
1478	9.67405	25.0199	-0.000152	24.0037	-0.0054	1.194
1480	9.67183	25.0207	-0.000157	24.0028	-0.0055	1.194
1482	9.66972	25.0207	-0.000153	24.0032	-0.0055	1.196
1484	9.668	25.0199	-0.000157	24.0045	-0.0054	1.195
1486	9.66658	25.0227	-0.000156	24.0014	-0.0054	1.195
1488	9.66541	25.0226	-0.000155	24.0004	-0.0054	1.194
1490	9.66702	25.0178	-0.000157	24.0069	-0.0054	1.194
1492	9.66991	25.0195	-0.000154	24.0063	-0.0054	1.194
1494	9.67044	25.0226	-0.000156	24.0035	-0.0054	1.195
1496	9.67181	25.02	-0.000154	24.0047	-0.0055	1.194
1498	9.67344	25.0204	-0.000154	24.0041	-0.0054	1.195
1500	9.67398	25.0208	-0.000156	24.0033	-0.0055	1.195
1502	9.67466	25.0227	-0.000155	24.0025	-0.0054	1.194
1504	9.67447	25.0204	-0.000152	24.0062	-0.0054	1.194
1506	9.67444	25.0228	-0.000155	24.0034	-0.0054	1.194
1508	9.6753	25.0223	-0.000156	24.0033	-0.0054	1.194
1510	9.67487	25.0224	-0.000152	24.0022	-0.0054	1.194
1512	9.67493	25.0212	-0.000153	24.0038	-0.0054	1.194
1514	9.67548	25.0216	-0.000152	24.0049	-0.0054	1.194
1516	9.6764	25.0226	-0.000156	24.0032	-0.0055	1.195
1518	9.67544	25.0245	-0.000153	24.0019	-0.0054	1.194
1520	9.67504	25.023	-0.000153	24.0048	-0.0055	1.194
1522	9.67565	25.024	-0.000153	24.0045	-0.0054	1.195
1524	9.67525	25.0246	-0.000156	24.0027	-0.0054	1.195
1526	9.67147	25.023	-0.000155	24.0044	-0.0054	1.195
1528	9.66737	25.0242	-0.000153	24.0036	-0.0054	1.194
1530	9.6651	25.0252	-0.000152	24.0027	-0.0055	1.195
@8	10	20
1532	9.66291	25.0247	-0.000155	24.0017	-0.0054	1.196
1534	9.6595	25.0254	-0.000157	24.0031	-0.0054	1.195
1536	9.64641	25.0265	-0.000158	24.0025	-0.0054	1.194
1538	9.59358	25.0256	-0.000154	24.0033	-0.0054	1.194
1540	9.51172	25.0262	-0.000153	24.0032	-0.0054	1.194
1542	9.42	25.0259	-0.000153	24.0022	-0.0054	1.194
1544	9.32705	25.0232	-0.000155	24.0046	-0.0054	1.194
1546	9.241	25.0256	-0.000157	24.0027	-0.0054	1.195
1548	9.16642	25.0254	-0.000155	24.0031	-0.0055	1.195
1550	9.10097	25.0261	-0.000158	24.0039	-0.0055	1.196
1552	9.04188	25.0265	-0.000157	24.0029	-0.0054	1.196
1554	8.99534	25.0259	-0.000156	24.0025	-0.0054	1.197
1556	8.97274	25.0247	-0.000161	24.003	-0.0055	1.198
1558	8.98431	25.0243	-0.000159	24.0038	-0.0054	1.197
1560	9.01876	25.0272	-0.000161	24.0009	-0.0055	1.197
1562	9.06685	25.0265	-0.000157	24.0005	-0.0054	1.197
1564	9.12659	25.0259	-0.000159	24.0023	-0.0054	1.196
1566	9.18559	25.0276	-0.000157	24.0018	-0.0055	1.196
1568	9.23817	25.0263	-0.000158	24.0038	-0.0054	1.195
1570	9.28819	25.0265	-0.000154	24.002	-0.0054	1.195
1572	9.33648	25.0273	-0.000152	24.0012	-0.0054	1.194
1574	9.37727	25.0269	-0.000155	24.0027	-0.0054	1.195
1576	9.41094	25.0256	-0.000159	24.0065	-0.0054	1.195
1578	9.44343	25.026	-0.000156	24.0041	-0.0055	1.195
1580	9.47417	25.0276	-0.000155	24.0028	-0.0054	1.195
1582	9.49836	25.0267	-0.000155	24.0033	-0.0054	1.195
1584	9.51681	25.0292	-0.000153	24.0003	-0.0055	1.195
1586	9.53425	25.0272	-0.000157	24.0018	-0.0054	1.195
1588	9.54957	25.027	-0.000155	24.0041	-0.0055	1.194
1590	9.56145	25.0261	-0.000156	24.006	-0.0054	1.195
1592	9.56946	25.0272	-0.000157	24.0047	-0.0054	1.195
1594	9.57915	25.0276	-0.000154	24.0039	-0.0054	1.196
1596	9.58875	25.0283	-0.000156	24.0015	-0.0054	1.196
1598	9.59372	25.0273	-0.000153	24.0042	-0.0054	1.195
1600	9.59763	25.0266	-0.000152	24.0056	-0.0054	1.195
1602	9.60307	25.0285	-0.000155	24.0037	-0.0054	1.196
1604	9.60965	25.0293	-0.000152	24.0013	-0.0055	1.195
1606	9.61294	25.0252	-0.000152	24.0056	-0.0055	1.195
1608	9.61605	25.0276	-0.000156	24.003	-0.0055	1.195
1610	9.6205	25.0269	-0.000155	24.0037	-0.0054	1.195
1612	9.62407	25.0284	-0.000153	24.0025	-0.0055	1.195
1614	9.6257	25.0265	-0.000155	24.0054	-0.0054	1.195
1616	9.62677	25.0272	-0.000155	24.0053	-0.0054	1.195
1618	9.63031	25.0274	-0.000152	24.0043	-0.0054	1.195
1620	9.63469	25.028	-0.000154	24.002	-0.0054	1.196
1622	9.6355	25.0276	-0.000155	24.002	-0.0054	1.195
1624	9.63602	25.0276	-0.000152	24.0024	-0.0055	1.195
1626	9.63861	25.027	-0.000156	24.0041	-0.0054	1.196
1628	9.64065	25.0286	-0.000156	24.002	-0.0054	1.196
1630	9.6424	25.0286	-0.000157	24.0026	-0.0055	1.196
1632	9.64519	25.0291	-0.000158	24.0014	-0.0055	1.195
1634	9.64927	25.0288	-0.000155	24.0029	-0.0055	1.195
1636	9.65356	25.0279	-0.000155	24.0035	-0.0054	1.196
1638	9.65541	25.0273	-0.000156	24.0042	-0.0054	1.196
1640	9.65651	25.0281	-0.000152	24.005	-0.0054	1.196
1642	9.66003	25.0268	-0.000153	24.0066	-0.0054	1.195
1644	9.66269	25.0286	-0.000154	24.0036	-0.0054	1.195
1646	9.66281	25.0319	-0.000152	23.9998	-0.0054	1.195
1648	9.66195	25.0292	-0.000155	24.0022	-0.0054	1.196
1650	9.6637	25.0275	-0.000155	24.0047	-0.0054	1.196
1652	9.66518	25.0306	-0.000153	24.0011	-0.0055	1.196
1654	9.66319	25.0306	-0.000155	24.0015	-0.0054	1.196
1656	9.65969	25.0302	-0.000154	24.0027	-0.0054	1.196
1658	9.65937	25.0316	-0.000155	24.0022	-0.0054	1.196
1660	9.65993	25.0309	-0.000154	24.0049	-0.0054	1.195
1662	9.65747	25.0311	-0.000153	24.0039	-0.0055	1.196
1664	9.65477	25.031	-0.000155	24.0044	-0.0055	1.196
1666	9.65605	25.0325	-0.000158	24.0028	-0.0054	1.196
1668	9.65861	25.0321	-0.000155	24.0015	-0.0055	1.196
1670	9.65729	25.0307	-0.000154	24.0041	-0.0055	1.196
1672	9.65608	25.032	-0.000155	24.0045	-0.0055	1.196
1674	9.65714	25.033	-0.000157	24.0023	-0.0054	1.196
1676	9.65765	25.0325	-0.000151	24.0036	-0.0054	1.196
1678	9.65651	25.0301	-0.000153	24.0047	-0.0054	1.196
1680	9.6556	25.0319	-0.000156	24.0022	-0.0054	1.195
1682	9.65683	25.0309	-0.000156	24.0055	-0.0055	1.196
1684	9.65742	25.03	-0.000155	24.0052	-0.0055	1.196
1686	9.65698	25.031	-0.000153	24.0052	-0.0055	1.196
1688	9.65804	25.0327	-0.000153	24.0035	-0.0055	1.196
1690	9.65969	25.0327	-0.000156	24.0035	-0.0054	1.196
1692	9.65913	25.0314	-0.000154	24.0044	-0.0055	1.196
1694	9.65794	25.0312	-0.000156	24.0037	-0.0054	1.196
1696	9.66033	25.0331	-0.000157	24.0035	-0.0054	1.196
1698	9.66162	25.0316	-0.000155	24.0037	-0.0054	1.196
1700	9.66059	25.0313	-0.000153	24.0025	-0.0054	1.196
1702	9.66035	25.0323	-0.000154	24.0017	-0.0054	1.197
1704	9.66145	25.03	-0.000154	24.0051	-0.0055	1.196
1706	9.66039	25.0314	-0.000158	24.0032	-0.0055	1.196
1708	9.65936	25.0303	-0.000156	24.0038	-0.0054	1.196
1710	9.66164	25.0303	-0.000157	24.0046	-0.0054	1.196
1712	9.66462	25.0291	-0.000158	24.0027	-0.0054	1.196
1714	9.66472	25.0303	-0.000153	24.0041	-0.0055	1.196
1716	9.66417	25.0317	-0.000156	24.0013	-0.0054	1.196
1718	9.66508	25.0298	-0.000153	24.0031	-0.0054	1.196
1720	9.66621	25.0307	-0.000155	24.0041	-0.0054	1.196
1722	9.66567	25.0324	-0.000153	24.0006	-0.0054	1.196
1724	9.66727	25.0306	-0.000157	24.0018	-0.0054	1.196
1726	9.67004	25.0292	-0.000155	24.0049	-0.0054	1.196
1728	9.66948	25.0291	-0.000155	24.0051	-0.0054	1.196
1730	9.66757	25.0279	-0.000157	24.0064	-0.0054	1.197
1732	9.66785	25.0304	-0.000156	24.0047	-0.0054	1.196
1734	9.66909	25.0323	-0.000153	24.0038	-0.0054	1.196
1736	9.66641	25.0318	-0.000156	24.0017	-0.0054	1.197
1738	9.66436	25.0332	-0.000155	23.9993	-0.0054	1.196
1740	9.66551	25.0319	-0.000157	24.0033	-0.0054	1.196
@9	10	20
1742	9.66663	25.0324	-0.000153	24.0018	-0.0054	1.196
1744	9.66519	25.031	-0.000151	24.0032	-0.0054	1.196
1746	9.65296	25.0321	-0.000154	24.0032	-0.0054	1.197
1748	9.60629	25.0332	-0.000155	24.0014	-0.0055	1.195
1750	9.52977	25.0313	-0.000155	24.0042	-0.0055	1.196
1752	9.44216	25.0304	-0.000155	24.0039	-0.0054	1.196
1754	9.35347	25.0314	-0.000155	24.0031	-0.0054	1.197
1756	9.27178	25.0304	-0.000154	24.0049	-0.0054	1.197
1758	9.20101	25.0326	-0.000156	24.0027	-0.0054	1.197
1760	9.14108	25.0329	-0.000157	24.0025	-0.0054	1.198
1762	9.09292	25.0325	-0.000156	24.0038	-0.0054	1.198
1764	9.05675	25.0315	-0.000157	24.0038	-0.0054	1.198
1766	9.03882	25.0293	-0.000156	24.0056	-0.0054	1.199
1768	9.05097	25.0315	-0.000156	24.0035	-0.0054	1.199
1770	9.08629	25.033	-0.000155	24.0022	-0.0054	1.2
1772	9.13365	25.0339	-0.000158	24.0029	-0.0054	1.199
1774	9.18681	25.0343	-0.000158	24.003	-0.0054	1.199
1776	9.24129	25.0335	-0.000155	24.0022	-0.0054	1.197
1778	9.29226	25.0322	-0.000158	24.0029	-0.0054	1.197
1780	9.33916	25.0324	-0.000157	24.0017	-0.0054	1.198
1782	9.38131	25.0311	-0.000153	24.0021	-0.0054	1.197
1784	9.41815	25.0297	-0.000153	24.0047	-0.0054	1.197
1786	9.44901	25.0273	-0.000151	24.005	-0.0054	1.197
1788	9.47551	25.0298	-0.000152	24.0005	-0.0054	1.197
1790	9.50045	25.0288	-0.000154	24.0019	-0.0054	1.197
1792	9.52226	25.0264	-0.000155	24.0052	-0.0054	1.197
1794	9.53785	25.0287	-0.000157	24.0019	-0.0054	1.197
1796	9.55127	25.0272	-0.000155	24.0046	-0.0054	1.197
1798	9.56483	25.0262	-0.000157	24.0041	-0.0054	1.196
1800	9.5741	25.0258	-0.000153	24.0024	-0.0054	1.197
1802	9.5793	25.0254	-0.000153	24.0038	-0.0055	1.196
1804	9.58396	25.0276	-0.000152	24.0005	-0.0054	1.196
1806	9.59036	25.025	-0.00015	24.0057	-0.0054	1.196
1808	9.59703	25.0249	-0.00015	24.0062	-0.0055	1.197
1810	9.6016	25.0253	-0.000155	24.0047	-0.0054	1.198
1812	9.60399	25.0253	-0.000154	24.0036	-0.0054	1.197
1814	9.60604	25.0268	-0.000155	24.0035	-0.0054	1.197
1816	9.60663	25.0246	-0.000158	24.0043	-0.0054	1.197
1818	9.60567	25.026	-0.000155	24.0021	-0.0054	1.197
1820	9.60526	25.0236	-0.000153	24.0061	-0.0054	1.197
1822	9.60449	25.0235	-0.000152	24.0054	-0.0054	1.196
1824	9.60527	25.026	-0.000154	24.0021	-0.0054	1.196
1826	9.60865	25.0264	-0.000153	24.0016	-0.0054	1.196
1828	9.61194	25.0254	-0.000152	24.0032	-0.0054	1.197
1830	9.61666	25.0255	-0.000151	24.0035	-0.0054	1.197
1832	9.62087	25.025	-0.000154	24.0045	-0.0055	1.196
1834	9.62463	25.0231	-0.000155	24.0071	-0.0054	1.196
1836	9.62841	25.0255	-0.000151	24.0039	-0.0054	1.196
1838	9.63287	25.0248	-0.000155	24.0049	-0.0054	1.197
1840	9.63678	25.0243	-0.000154	24.0082	-0.0054	1.197
1842	9.63753	25.0268	-0.000156	24.0052	-0.0054	1.197
1844	9.63811	25.0276	-0.000155	24.0039	-0.0054	1.197
1846	9.63765	25.0281	-0.00015	24.0054	-0.0054	1.197
1848	9.63802	25.0293	-0.000153	24.003	-0.0054	1.196
1850	9.63825	25.0283	-0.000158	24.003	-0.0055	1.196
1852	9.63892	25.0272	-0.000154	24.0029	-0.0055	1.196
1854	9.64068	25.0267	-0.000148	24.0059	-0.0055	1.197
1856	9.64178	25.0295	-0.000153	24.003	-0.0055	1.197
1858	9.64277	25.0275	-0.000156	24.0043	-0.0054	1.196
1860	9.64432	25.0279	-0.000155	24.0027	-0.0054	1.196
1862	9.64727	25.0301	-0.000154	24.0026	-0.0054	1.197
1864	9.64818	25.0284	-0.000153	24.0038	-0.0055	1.197
1866	9.64787	25.0268	-0.000153	24.0034	-0.0054	1.197
1868	9.64718	25.0269	-0.000153	24.0016	-0.0054	1.197
1870	9.64668	25.0257	-0.000156	24.0042	-0.0054	1.198
1872	9.64518	25.0253	-0.000158	24.0048	-0.0054	1.198
1874	9.64351	25.0275	-0.000155	24.0027	-0.0055	1.197
1876	9.64129	25.0272	-0.000154	24.0038	-0.0055	1.197
1878	9.64128	25.0296	-0.000153	24.0018	-0.0054	1.197
1880	9.64154	25.0278	-0.000153	24.0033	-0.0054	1.197
1882	9.64231	25.0268	-0.000154	24.0046	-0.0054	1.197
1884	9.64176	25.0268	-0.000153	24.0036	-0.0055	1.196
1886	9.64275	25.0265	-0.000157	24.0038	-0.0054	1.197
1888	9.64461	25.027	-0.000157	24.0027	-0.0054	1.197
1890	9.64638	25.0253	-0.000155	24.0029	-0.0054	1.197
1892	9.64752	25.0275	-0.000157	24.0014	-0.0054	1.198
1894	9.64879	25.0263	-0.000156	24.0031	-0.0055	1.197
1896	9.64959	25.0273	-0.000156	24.0017	-0.0054	1.197
1898	9.65003	25.0267	-0.000155	24.0027	-0.0054	1.196
1900	9.64909	25.0251	-0.000152	24.0051	-0.0054	1.196
1902	9.65038	25.027	-0.000152	24.0033	-0.0054	1.196
1904	9.65383	25.0265	-0.000151	24.0036	-0.0054	1.197
1906	9.65579	25.0263	-0.000153	24.0051	-0.0055	1.197
1908	9.65331	25.0282	-0.000153	24.0029	-0.0054	1.196
1910	9.65304	25.0271	-0.000155	24.0039	-0.0055	1.196
1912	9.65562	25.0289	-0.000157	24.0031	-0.0054	1.196
1914	9.6548	25.0295	-0.000155	24.0011	-0.0054	1.197
1916	9.65239	25.0281	-0.000154	24.0023	-0.0054	1.197
1918	9.65245	25.027	-0.000153	24.0024	-0.0054	1.197
1920	9.652	25.0267	-0.000154	24.0046	-0.0054	1.196
1922	9.64966	25.0273	-0.000152	24.0028	-0.0054	1.196
1924	9.64874	25.0276	-0.000153	24.0013	-0.0055	1.196
1926	9.64933	25.0273	-0.000151	24.0025	-0.0054	1.197
1928	9.64955	25.0247	-0.000155	24.0017	-0.0055	1.197
1930	9.64804	25.0238	-0.000153	24.0042	-0.0054	1.196
1932	9.6478	25.0251	-0.000155	24.0041	-0.0054	1.197
1934	9.65104	25.0229	-0.000152	24.0052	-0.0055	1.197
1936	9.65264	25.0243	-0.000153	24.004	-0.0055	1.197
1938	9.64965	25.0232	-0.000153	24.0035	-0.0054	1.196
1940	9.6453	25.0236	-0.000152	24.0042	-0.0054	1.196
1942	9.64224	25.0246	-0.000152	24.0027	-0.0054	1.197
1944	9.64022	25.0243	-0.000154	24.0043	-0.0054	1.197
1946	9.63763	25.0242	-0.000154	24.0024	-0.0054	1.198
1948	9.63604	25.022	-0.000152	24.0059	-0.0054	1.198
1950	9.63501	25.0235	-0.000156	24.0047	-0.0055	1.198
@10	10	20
1952	9.63537	25.0249	-0.000157	24.0018	-0.0054	1.197
1954	9.63539	25.0263	-0.000154	24.0022	-0.0055	1.197
1956	9.62577	25.0233	-0.000157	24.0059	-0.0055	1.196
1958	9.58782	25.0246	-0.000155	24.0047	-0.0055	1.195
1960	9.52829	25.0272	-0.000152	24.0001	-0.0054	1.195
1962	9.46377	25.0268	-0.000152	24.0001	-0.0054	1.196
1964	9.39994	25.0266	-0.000152	24.0005	-0.0055	1.196
1966	9.33924	25.0239	-0.000155	24.0049	-0.0054	1.198
1968	9.28316	25.0252	-0.000155	24.0043	-0.0054	1.198
1970	9.23495	25.0267	-0.000156	24.0028	-0.0055	1.198
1972	9.19643	25.0258	-0.000156	24.0042	-0.0054	1.198
1974	9.16627	25.0258	-0.000155	24.0049	-0.0054	1.198
1976	9.1499	25.0257	-0.000158	24.0043	-0.0054	1.198
1978	9.15935	25.0251	-0.000157	24.0053	-0.0054	1.198
1980	9.18716	25.0265	-0.000155	24.0038	-0.0054	1.199
1982	9.22439	25.0279	-0.000156	24.0034	-0.0054	1.199
1984	9.26425	25.0307	-0.000154	23.9995	-0.0055	1.199
1986	9.30386	25.0303	-0.000152	24.0003	-0.0054	1.198
1988	9.34172	25.0312	-0.000158	24	-0.0055	1.197
1990	9.37315	25.0291	-0.000157	24.0013	-0.0054	1.198
1992	9.39926	25.0262	-0.000154	24.0027	-0.0054	1.198
1994	9.42431	25.0262	-0.000155	24.0048	-0.0055	1.198
1996	9.44815	25.0278	-0.000156	24.0027	-0.0054	1.198
1998	9.46891	25.0247	-0.000152	24.0057	-0.0054	1.197
2000	9.488	25.0257	-0.000153	24.0043	-0.0054	1.197
2002	9.50458	25.0256	-0.000153	24.0051	-0.0055	1.197
2004	9.52036	25.0247	-0.000155	24.0045	-0.0054	1.198
2006	9.53572	25.0262	-0.000154	24.0023	-0.0054	1.198
2008	9.54817	25.0273	-0.000153	24.0028	-0.0054	1.198
2010	9.55785	25.0267	-0.000155	24.0026	-0.0054	1.198
2012	9.56583	25.0279	-0.000156	24.0019	-0.0055	1.197
2014	9.57365	25.0278	-0.000154	24.0027	-0.0054	1.196
2016	9.57778	25.0244	-0.000154	24.0041	-0.0054	1.196
2018	9.58112	25.0261	-0.000152	24.0033	-0.0054	1.197
2020	9.58349	25.0264	-0.000154	24.0003	-0.0054	1.198
2022	9.58708	25.0266	-0.000157	23.9997	-0.0054	1.198
2024	9.59219	25.025	-0.000155	24.0027	-0.0054	1.197
2026	9.59639	25.0245	-0.000153	24.0031	-0.0054	1.197
2028	9.59888	25.0234	-0.000152	24.005	-0.0054	1.197
2030	9.60175	25.024	-0.000155	24.0038	-0.0054	1.196
2032	9.60585	25.0224	-0.000149	24.0029	-0.0054	1.197
2034	9.61008	25.0208	-0.00015	24.0036	-0.0054	1.197
2036	9.61306	25.0214	-0.000149	24.0022	-0.0054	1.197
2038	9.61627	25.0219	-0.00015	24.0022	-0.0054	1.197
2040	9.61946	25.0221	-0.000155	24.0033	-0.0054	1.197
2042	9.6242	25.024	-0.000153	24.003	-0.0054	1.197
2044	9.62779	25.024	-0.000154	24.0043	-0.0054	1.197
2046	9.63098	25.0238	-0.000152	24.0036	-0.0054	1.197
2048	9.63317	25.0237	-0.000152	24.0043	-0.0054	1.198
2050	9.63514	25.024	-0.000153	24.0044	-0.0054	1.197
2052	9.63886	25.0236	-0.000152	24.0041	-0.0054	1.196
2054	9.64057	25.0245	-0.000155	24.0043	-0.0054	1.197
2056	9.64025	25.0253	-0.000152	24.0036	-0.0054	1.197
2058	9.63894	25.0258	-0.000153	24.002	-0.0054	1.196
2060	9.63658	25.0245	-0.000153	24.0044	-0.0054	1.197
2062	9.63527	25.026	-0.000154	24.0026	-0.0054	1.197
2064	9.6352	25.0265	-0.000153	24.0017	-0.0054	1.197
2066	9.63701	25.0248	-0.000155	24.0032	-0.0054	1.197
2068	9.63606	25.0235	-0.000154	24.0064	-0.0054	1.197
2070	9.63626	25.0244	-0.000156	24.0054	-0.0054	1.197
2072	9.63902	25.0264	-0.000158	24.0009	-0.0054	1.197
2074	9.6397	25.0286	-0.000153	24	-0.0054	1.197
2076	9.64049	25.0273	-0.000157	24.0022	-0.0054	1.197
2078	9.64152	25.0238	-0.000154	24.0058	-0.0054	1.196
2080	9.6419	25.0243	-0.000153	24.0068	-0.0054	1.196
2082	9.64366	25.0296	-0.000154	24	-0.0054	1.197
2084	9.64543	25.0282	-0.000153	24.0023	-0.0054	1.197
2086	9.64412	25.0254	-0.000152	24.0059	-0.0054	1.197
2088	9.64338	25.0278	-0.000155	24.0019	-0.0054	1.197
2090	9.64206	25.0293	-0.000155	24.0015	-0.0054	1.197
2092	9.6394	25.0276	-0.000157	24.0025	-0.0054	1.197
2094	9.63657	25.028	-0.000157	24.0027	-0.0054	1.197
2096	9.63374	25.0267	-0.000155	24.0065	-0.0054	1.197
2098	9.63201	25.0283	-0.000151	24.0015	-0.0054	1.198
2100	9.63282	25.0266	-0.000155	24.0025	-0.0055	1.197
2102	9.63527	25.0273	-0.000156	24.0035	-0.0054	1.197
2104	9.63547	25.0284	-0.000152	24.0024	-0.0054	1.197
2106	9.63557	25.0296	-0.000153	24.0016	-0.0054	1.198
2108	9.63667	25.0297	-0.000153	24.0014	-0.0054	1.198
2110	9.63791	25.0279	-0.000153	24.0036	-0.0054	1.197
2112	9.63857	25.0307	-0.000154	24.0009	-0.0054	1.197
2114	9.64047	25.0295	-0.000152	24.0016	-0.0054	1.197
2116	9.64248	25.0291	-0.000154	24.004	-0.0054	1.197
2118	9.64408	25.0281	-0.000155	24.0051	-0.0054	1.197
2120	9.64457	25.0302	-0.000154	24.0033	-0.0054	1.197
2122	9.64598	25.0294	-0.000152	24.0028	-0.0054	1.197
2124	9.64781	25.0282	-0.000153	24.0048	-0.0054	1.197
2126	9.64779	25.0282	-0.000154	24.0047	-0.0054	1.197
2128	9.64811	25.0299	-0.000153	24.0041	-0.0054	1.198
2130	9.64826	25.0318	-0.000154	24.0013	-0.0054	1.197
2132	9.64761	25.0291	-0.000154	24.0042	-0.0054	1.197
2134	9.64589	25.031	-0.000153	24.0023	-0.0054	1.197
2136	9.64473	25.0315	-0.000154	24.0013	-0.0054	1.197
2138	9.64342	25.031	-0.000155	24.0036	-0.0054	1.197
2140	9.63983	25.0301	-0.000155	24.0042	-0.0054	1.197
2142	9.63675	25.0315	-0.000151	24.0042	-0.0054	1.197
2144	9.63705	25.0323	-0.000149	24.0024	-0.0054	1.197
2146	9.63729	25.0278	-0.000154	24.0059	-0.0054	1.196
2148	9.63703	25.0301	-0.000154	24.0037	-0.0055	1.197
2150	9.63674	25.0293	-0.000155	24.0043	-0.0054	1.197
2152	9.63926	25.0311	-0.000151	24.0003	-0.0054	1.197
2154	9.64088	25.0298	-0.000151	24.0022	-0.0054	1.197
2156	9.63981	25.0296	-0.000152	24.0042	-0.0054	1.197
2158	9.64044	25.0279	-0.000153	24.0053	-0.0054	1.196
2160	9.64255	25.0291	-0.000157	24.005	-0.0054	1.198
2162	9.64143	25.03	-0.000154	24.0027	-0.0054	1.197
@11	10	20
2164	9.63829	25.0302	-0.000152	24.0006	-0.0054	1.198
2166	9.63067	25.0315	-0.000152	24.0005	-0.0054	1.197
2168	9.59945	25.0311	-0.000155	24.0024	-0.0054	1.196
2170	9.54752	25.03	-0.000153	24.0039	-0.0054	1.196
2172	9.49252	25.0288	-0.000153	24.0046	-0.0054	1.197
2174	9.43913	25.0301	-0.000152	24.0033	-0.0054	1.197
2176	9.38665	25.0297	-0.000156	24.0023	-0.0055	1.197
2178	9.33865	25.0301	-0.000154	24.0012	-0.0055	1.198
2180	9.29967	25.0295	-0.000154	24.0034	-0.0054	1.198
2182	9.26632	25.0306	-0.000158	24.0024	-0.0054	1.198
2184	9.23598	25.0289	-0.000155	24.0037	-0.0054	1.198
2186	9.21916	25.0299	-0.000156	24.0027	-0.0054	1.199
2188	9.22651	25.0275	-0.000159	24.003	-0.0054	1.2
2190	9.24549	25.0273	-0.000157	24.0034	-0.0055	1.201
2192	9.2657	25.0285	-0.000156	24.0019	-0.0055	1.2
2194	9.28983	25.029	-0.000157	24.0012	-0.0054	1.2
2196	9.31811	25.026	-0.000156	24.0033	-0.0054	1.199
2198	9.34683	25.0269	-0.000158	24.0025	-0.0054	1.198
2200	9.37604	25.0284	-0.000156	24.0012	-0.0054	1.197
2202	9.40361	25.0291	-0.000152	24.0015	-0.0054	1.197
2204	9.42975	25.0297	-0.000154	23.9991	-0.0054	1.197
2206	9.45436	25.0302	-0.000153	24	-0.0054	1.198
2208	9.47896	25.0287	-0.000152	24.001	-0.0054	1.198
2210	9.50148	25.029	-0.000153	24.0008	-0.0054	1.198
2212	9.51884	25.0277	-0.000155	24.0031	-0.0055	1.198
2214	9.53323	25.0266	-0.000155	24.0045	-0.0055	1.197
2216	9.54757	25.0281	-0.000154	24.0021	-0.0055	1.197
2218	9.55829	25.0269	-0.000151	24.0043	-0.0054	1.198
2220	9.56441	25.0263	-0.000151	24.0048	-0.0054	1.197
2222	9.56954	25.0273	-0.000151	24.0045	-0.0055	1.197
2224	9.58094	25.0306	-0.000154	24.001	-0.0054	1.197
2226	9.59042	25.0286	-0.000154	24.0037	-0.0054	1.197
2228	9.59333	25.0281	-0.000153	24.0033	-0.0055	1.197
2230	9.5955	25.0275	-0.000152	24.0045	-0.0054	1.198
2232	9.5995	25.0288	-0.000152	24.0047	-0.0054	1.197
2234	9.60342	25.0312	-0.000153	24.0007	-0.0055	1.197
2236	9.60496	25.0281	-0.000155	24.0054	-0.0054	1.197
2238	9.60659	25.0293	-0.000153	24.0048	-0.0054	1.197
2240	9.61115	25.0303	-0.000152	24.0026	-0.0054	1.197
2242	9.61473	25.029	-0.000152	24.0035	-0.0054	1.197
2244	9.61586	25.0287	-0.000151	24.0032	-0.0054	1.198
2246	9.61672	25.0306	-0.000153	24.0007	-0.0054	1.197
2248	9.61866	25.0313	-0.000153	24.0007	-0.0054	1.197
2250	9.6198	25.0321	-0.000153	24.0014	-0.0054	1.197
2252	9.61756	25.0311	-0.000157	24.0023	-0.0055	1.198
2254	9.61712	25.0323	-0.000155	24.0014	-0.0054	1.197
2256	9.61808	25.0306	-0.000154	24.003	-0.0054	1.197
2258	9.61804	25.0327	-0.000153	24.0009	-0.0055	1.197
2260	9.61629	25.0302	-0.000155	24.002	-0.0054	1.197
2262	9.61608	25.031	-0.000152	24.0042	-0.0055	1.196
2264	9.61765	25.0297	-0.000152	24.0031	-0.0055	1.197
2266	9.61797	25.0269	-0.000155	24.0068	-0.0055	1.197
2268	9.61786	25.0279	-0.000157	24.0058	-0.0054	1.198
2270	9.61952	25.0291	-0.000154	24.0026	-0.0054	1.198
2272	9.61813	25.0287	-0.000156	24.0036	-0.0054	1.198
2274	9.61483	25.0294	-0.000155	24.0036	-0.0054	1.199
2276	9.61008	25.0321	-0.000156	24.0018	-0.0054	1.199
2278	9.60661	25.0285	-0.000157	24.0053	-0.0054	1.198
2280	9.60395	25.0316	-0.000158	24.002	-0.0054	1.198
2282	9.60241	25.0311	-0.000155	24.0029	-0.0054	1.198
2284	9.6021	25.0308	-0.000152	24.0021	-0.0054	1.197
2286	9.60258	25.0319	-0.000155	24.0018	-0.0054	1.197
2288	9.6045	25.0316	-0.000155	24.0015	-0.0054	1.197
2290	9.60721	25.0306	-0.000154	24.0027	-0.0054	1.198
2292	9.61015	25.0295	-0.000155	24.0035	-0.0054	1.198
2294	9.61315	25.0292	-0.000153	24.005	-0.0054	1.198
2296	9.61478	25.0299	-0.000156	24.0054	-0.0054	1.198
2298	9.61723	25.032	-0.000153	24.0038	-0.0054	1.198
2300	9.62139	25.032	-0.000154	24.0022	-0.0054	1.198
2302	9.62579	25.0311	-0.000156	24.0046	-0.0055	1.197
2304	9.62777	25.0317	-0.000154	24.0031	-0.0054	1.197
2306	9.6288	25.0307	-0.000153	24.0029	-0.0054	1.197
2308	9.63165	25.0312	-0.000152	24.0025	-0.0054	1.198
2310	9.63344	25.034	-0.000153	23.9997	-0.0054	1.198
2312	9.63293	25.0342	-0.000155	24.001	-0.0055	1.199
2314	9.6316	25.0343	-0.000157	24.0031	-0.0055	1.198
2316	9.63104	25.034	-0.000156	24.0035	-0.0055	1.197
2318	9.63296	25.0328	-0.000154	24.0056	-0.0055	1.197
2320	9.63391	25.0315	-0.000156	24.0057	-0.0054	1.198
2322	9.63369	25.0356	-0.000154	24.0024	-0.0054	1.197
2324	9.6344	25.0354	-0.000155	24.0027	-0.0054	1.198
2326	9.63714	25.0351	-0.000157	24.004	-0.0054	1.198
2328	9.63809	25.0358	-0.000156	24.0031	-0.0054	1.198
2330	9.63744	25.0367	-0.000157	24.0033	-0.0054	1.198
2332	9.63824	25.0347	-0.000156	24.0055	-0.0054	1.198
2334	9.63953	25.0325	-0.000152	24.0082	-0.0054	1.198
2336	9.63911	25.0368	-0.000152	24.0039	-0.0054	1.198
2338	9.63589	25.0373	-0.000153	24.0038	-0.0054	1.198
2340	9.63403	25.0352	-0.000155	24.0042	-0.0054	1.197
2342	9.63561	25.0336	-0.000156	24.0054	-0.0054	1.197
2344	9.63544	25.0378	-0.000155	24.0026	-0.0054	1.198
2346	9.63229	25.0373	-0.000155	24.0038	-0.0054	1.198
2348	9.63162	25.0354	-0.00015	24.0042	-0.0054	1.198
2350	9.63138	25.035	-0.00015	24.0046	-0.0055	1.198
2352	9.62712	25.0367	-0.00015	24.0042	-0.0054	1.198
2354	9.62113	25.0356	-0.000151	24.0045	-0.0055	1.198
2356	9.61621	25.036	-0.000153	24.0027	-0.0055	1.199
2358	9.61199	25.0347	-0.000155	24.0043	-0.0055	1.199
2360	9.61019	25.0356	-0.000154	24.0044	-0.0054	1.198
2362	9.61094	25.0363	-0.000154	24.0023	-0.0054	1.198
2364	9.61237	25.0374	-0.000153	24.0011	-0.0054	1.199
2366	9.61204	25.0371	-0.000157	24.0021	-0.0054	1.199
2368	9.61314	25.0349	-0.000155	24.0038	-0.0054	1.198
2370	9.61571	25.0349	-0.000158	24.004	-0.0054	1.199
2372	9.61812	25.0355	-0.000156	24.0042	-0.0054	1.198
@12	10	20
2374	9.61912	25.0374	-0.000158	24.001	-0.0055	1.198
2376	9.61363	25.0341	-0.000154	24.0038	-0.0055	1.198
2378	9.59108	25.0343	-0.000154	24.0052	-0.0054	1.197
2380	9.55292	25.0365	-0.000151	24.0008	-0.0054	1.197
2382	9.50877	25.0333	-0.000151	24.0025	-0.0055	1.197
2384	9.46428	25.0339	-0.000154	24.0029	-0.0055	1.198
2386	9.42512	25.033	-0.000154	24.0039	-0.0054	1.199
2388	9.38942	25.0329	-0.000154	24.0035	-0.0054	1.199
2390	9.35449	25.0327	-0.000154	24.0023	-0.0054	1.199
2392	9.32177	25.0311	-0.000157	24.004	-0.0054	1.2
2394	9.29716	25.0336	-0.000153	24.0024	-0.0054	1.199
2396	9.28492	25.0315	-0.000155	24.0032	-0.0054	1.2
2398	9.2871	25.0312	-0.000155	24.0063	-0.0054	1.201
2400	9.29953	25.0338	-0.000157	24.0029	-0.0054	1.201
2402	9.32228	25.0354	-0.000156	24.0025	-0.0054	1.201
2404	9.35117	25.0365	-0.000157	24.0001	-0.0054	1.199
2406	9.3791	25.036	-0.000158	23.9994	-0.0054	1.199
2408	9.40319	25.0329	-0.000156	24.0033	-0.0054	1.199
2410	9.4288	25.0335	-0.000154	24.0027	-0.0054	1.199
2412	9.45375	25.0324	-0.000153	24.0024	-0.0054	1.198
2414	9.47488	25.0327	-0.000155	24.0035	-0.0054	1.199
2416	9.49111	25.0326	-0.000153	24.0027	-0.0054	1.199
2418	9.50644	25.0314	-0.000152	24.0032	-0.0054	1.198
2420	9.52321	25.0314	-0.000153	24.0037	-0.0054	1.198
2422	9.53645	25.0343	-0.000153	24.0015	-0.0054	1.197
2424	9.54431	25.0327	-0.000151	24.0048	-0.0055	1.199
2426	9.55232	25.0352	-0.000153	24.002	-0.0054	1.199
2428	9.56115	25.0363	-0.000153	24.0012	-0.0054	1.198
2430	9.56552	25.0356	-0.00015	24.0017	-0.0054	1.199
2432	9.56674	25.0354	-0.000156	24.001	-0.0054	1.2
2434	9.56733	25.0344	-0.000153	24.0035	-0.0054	1.198
2436	9.56635	25.0332	-0.000155	24.0043	-0.0054	1.199
2438	9.56791	25.0338	-0.000153	24.0045	-0.0054	1.199
2440	9.57061	25.0335	-0.000155	24.0047	-0.0055	1.199
2442	9.5727	25.0353	-0.000154	24.0022	-0.0055	1.199
2444	9.57584	25.0352	-0.000154	24.0026	-0.0054	1.199
2446	9.58057	25.0355	-0.000154	24.0026	-0.0054	1.198
2448	9.58494	25.0358	-0.000154	23.9995	-0.0054	1.199
2450	9.58826	25.0343	-0.000155	24.0029	-0.0055	1.198
2452	9.59295	25.0354	-0.000155	24.0025	-0.0055	1.199
2454	9.59781	25.0358	-0.000155	24.0015	-0.0055	1.199
2456	9.60154	25.0345	-0.000153	24.0042	-0.0055	1.198
2458	9.60521	25.0364	-0.000153	24.0008	-0.0054	1.199
2460	9.60877	25.0357	-0.000155	24.0017	-0.0054	1.198
2462	9.61164	25.0347	-0.00015	24.0034	-0.0054	1.198
2464	9.61391	25.0336	-0.000152	24.0048	-0.0054	1.198
2466	9.61557	25.0344	-0.000151	24.0026	-0.0054	1.198
2468	9.61785	25.0356	-0.000155	24.0013	-0.0054	1.198
2470	9.61998	25.0343	-0.000154	24.0028	-0.0055	1.198
2472	9.62096	25.0327	-0.000155	24.0037	-0.0054	1.199
2474	9.62029	25.0362	-0.000151	24.002	-0.0054	1.198
2476	9.62203	25.0356	-0.000154	24.0024	-0.0054	1.199
2478	9.62464	25.0359	-0.000153	24.001	-0.0054	1.198
2480	9.62641	25.0341	-0.000151	24.0034	-0.0054	1.199
2482	9.6256	25.0358	-0.000152	24.0015	-0.0054	1.199
2484	9.62415	25.0337	-0.000154	24.0056	-0.0054	1.198
2486	9.62706	25.0338	-0.000157	24.0037	-0.0054	1.198
2488	9.62907	25.0323	-0.000154	24.005	-0.0054	1.198
2490	9.6264	25.0324	-0.000155	24.006	-0.0054	1.198
2492	9.62266	25.0345	-0.000152	24.0037	-0.0054	1.199
2494	9.61866	25.0339	-0.000154	24.0026	-0.0054	1.199
2496	9.61512	25.0337	-0.000151	24.0026	-0.0054	1.199
2498	9.61069	25.0349	-0.000154	24.0029	-0.0054	1.199
2500	9.60469	25.0358	-0.000152	24.0021	-0.0054	1.199
2502	9.60087	25.0354	-0.000152	24.0032	-0.0054	1.2
2504	9.59818	25.0337	-0.000155	24.0052	-0.0054	1.199
2506	9.59563	25.0322	-0.000154	24.0063	-0.0054	1.199
2508	9.59515	25.0335	-0.000154	24.0039	-0.0054	1.199
2510	9.59579	25.0346	-0.000152	24.0043	-0.0054	1.2
2512	9.59691	25.0359	-0.000152	24.0013	-0.0054	1.2
2514	9.59873	25.0376	-0.000153	24.0002	-0.0054	1.199
2516	9.60119	25.0352	-0.000151	24.0037	-0.0054	1.199
2518	9.60386	25.0344	-0.000152	24.0045	-0.0054	1.198
2520	9.60609	25.0348	-0.000151	24.0037	-0.0054	1.198
2522	9.609	25.0337	-0.000152	24.0052	-0.0054	1.199
2524	9.61276	25.0344	-0.000154	24.0053	-0.0054	1.199
2526	9.6155	25.0354	-0.000154	24.0051	-0.0054	1.199
2528	9.6186	25.0362	-0.000154	24.0031	-0.0054	1.2
2530	9.62015	25.0373	-0.000158	24.0021	-0.0054	1.2
2532	9.62025	25.0363	-0.000156	24.0048	-0.0054	1.2
2534	9.61988	25.0361	-0.000154	24.0038	-0.0054	1.2
2536	9.61986	25.0342	-0.000155	24.004	-0.0055	1.199
2538	9.61907	25.0338	-0.000152	24.0058	-0.0054	1.199
2540	9.61914	25.0354	-0.00015	24.0033	-0.0054	1.199
2542	9.62046	25.0343	-0.000152	24.0048	-0.0054	1.2
2544	9.62125	25.0364	-0.000153	24.0033	-0.0054	1.2
2546	9.62134	25.0362	-0.000154	24.0027	-0.0055	1.199
2548	9.62263	25.0366	-0.000154	24.0018	-0.0054	1.199
2550	9.6236	25.037	-0.000154	24.003	-0.0054	1.199
2552	9.62316	25.0367	-0.000156	24.0034	-0.0054	1.2
2554	9.62293	25.0359	-0.000154	24.0054	-0.0054	1.2
2556	9.62467	25.0384	-0.000157	24.0002	-0.0054	1.199
2558	9.62643	25.0358	-0.000154	24.0017	-0.0054	1.199
2560	9.62634	25.0354	-0.000153	24.003	-0.0054	1.199
2562	9.62559	25.035	-0.000153	24.003	-0.0054	1.199
2564	9.62636	25.0363	-0.000155	24.0027	-0.0055	1.2
2566	9.62891	25.0343	-0.000156	24.0051	-0.0054	1.2
2568	9.62888	25.035	-0.000153	24.0047	-0.0054	1.2
2570	9.62707	25.0356	-0.000153	24.0043	-0.0054	1.2
2572	9.62716	25.0369	-0.000151	24.0028	-0.0054	1.2
2574	9.62846	25.0373	-0.000154	24.0025	-0.0054	1.199
2576	9.62794	25.038	-0.000154	24.002	-0.0054	1.199
2578	9.62485	25.0367	-0.000155	24.0031	-0.0054	1.199
2580	9.62523	25.0358	-0.000154	24.0037	-0.0054	1.199
2582	9.62797	25.0352	-0.000151	24.0048	-0.0054	1.199
@13	10	20
2584	9.62525	25.0358	-0.000152	24.0026	-0.0054	1.2
2586	9.61407	25.0378	-0.000154	24.0026	-0.0054	1.2
2588	9.5869	25.0371	-0.000153	24.0038	-0.0054	1.199
2590	9.54814	25.0376	-0.000151	24.0028	-0.0054	1.199
2592	9.5073	25.0371	-0.000153	24.003	-0.0054	1.199
2594	9.46651	25.0386	-0.000153	24.002	-0.0054	1.199
2596	9.42877	25.038	-0.000147	24.0027	-0.0054	1.2
2598	9.3965	25.037	-0.000154	24.0043	-0.0054	1.2
2600	9.36936	25.0364	-0.000155	24.0037	-0.0054	1.201
2602	9.34762	25.0384	-0.000156	24.0014	-0.0054	1.201
2604	9.33143	25.0354	-0.000154	24.0046	-0.0054	1.201
2606	9.32406	25.0348	-0.000159	24.0067	-0.0054	1.201
2608	9.33077	25.035	-0.000155	24.0065	-0.0055	1.202
2610	9.34792	25.0346	-0.000153	24.0059	-0.0054	1.203
2612	9.36985	25.0353	-0.000155	24.0045	-0.0054	1.202
2614	9.39305	25.0364	-0.000155	24.0039	-0.0054	1.202
2616	9.41601	25.0367	-0.000156	24.0043	-0.0054	1.203
2618	9.43973	25.0338	-0.000159	24.0066	-0.0054	1.2
2620	9.4627	25.0347	-0.000156	24.0073	-0.0054	1.201
2622	9.48114	25.0378	-0.000152	24.0034	-0.0054	1.2
2624	9.49539	25.0368	-0.000152	24.003	-0.0054	1.2
2626	9.51028	25.0363	-0.000154	24.0059	-0.0054	1.201
2628	9.52469	25.0369	-0.000151	24.0048	-0.0054	1.2
2630	9.53449	25.0395	-0.000153	24.0012	-0.0054	1.2
2632	9.54223	25.036	-0.000155	24.0061	-0.0055	1.2
2634	9.54874	25.0364	-0.000154	24.0045	-0.0054	1.2
2636	9.55466	25.0371	-0.000153	24.0039	-0.0054	1.201
2638	9.55864	25.0386	-0.000151	24.0013	-0.0054	1.201
2640	9.56025	25.0397	-0.000153	24.0018	-0.0054	1.201
2642	9.56284	25.0373	-0.000155	24.0046	-0.0054	1.201
2644	9.56658	25.0349	-0.000151	24.0075	-0.0054	1.2
2646	9.56979	25.0358	-0.00015	24.0065	-0.0054	1.201
2648	9.57323	25.0385	-0.000152	24.0026	-0.0054	1.2
2650	9.57756	25.0389	-0.000151	24.0011	-0.0054	1.2
2652	9.58081	25.0368	-0.000152	24.0014	-0.0054	1.201
2654	9.5838	25.0363	-0.000153	24.0036	-0.0054	1.201
2656	9.587	25.0385	-0.000154	24.0028	-0.0054	1.201
2658	9.58988	25.0355	-0.000154	24.0033	-0.0054	1.2
2660	9.59243	25.0355	-0.000157	24.0033	-0.0054	1.2
2662	9.59638	25.0342	-0.000155	24.0051	-0.0054	1.2
2664	9.60011	25.0343	-0.000154	24.0059	-0.0054	1.2
2666	9.60233	25.0353	-0.000154	24.0045	-0.0054	1.2
2668	9.60309	25.0362	-0.000152	24.0036	-0.0054	1.2
2670	9.60509	25.038	-0.000153	24.0024	-0.0054	1.2
2672	9.60711	25.0375	-0.000156	24.0025	-0.0054	1.2
2674	9.60901	25.0372	-0.000155	24.0039	-0.0054	1.2
2676	9.61001	25.0364	-0.000155	24.0036	-0.0054	1.201
2678	9.61078	25.0359	-0.000152	24.0044	-0.0054	1.201
2680	9.61416	25.0362	-0.000153	24.0035	-0.0054	1.2
2682	9.61974	25.0352	-0.000151	24.0047	-0.0054	1.2
2684	9.61895	25.0364	-0.000153	24.0038	-0.0054	1.2
2686	9.6173	25.0345	-0.00015	24.0043	-0.0054	1.2
2688	9.61748	25.0349	-0.000154	24.0043	-0.0054	1.2
2690	9.61641	25.0342	-0.000155	24.0079	-0.0054	1.2
2692	9.61324	25.0355	-0.000155	24.0032	-0.0054	1.2
2694	9.611	25.0339	-0.00015	24.0036	-0.0054	1.2
2696	9.61104	25.0327	-0.000151	24.0065	-0.0055	1.2
2698	9.61143	25.0335	-0.000151	24.0047	-0.0054	1.2
2700	9.6097	25.0339	-0.000155	24.0038	-0.0054	1.2
2702	9.60865	25.0369	-0.000153	24.0002	-0.0054	1.201
2704	9.60984	25.0346	-0.000153	24.0037	-0.0054	1.201
2706	9.61046	25.0337	-0.000151	24.0031	-0.0054	1.2
2708	9.60912	25.0329	-0.000153	24.0046	-0.0054	1.201
2710	9.60895	25.0322	-0.000152	24.0044	-0.0054	1.2
2712	9.61184	25.0316	-0.000153	24.0053	-0.0054	1.199
2714	9.61116	25.0327	-0.000154	24.0046	-0.0054	1.199
2716	9.61027	25.0318	-0.000153	24.006	-0.0054	1.2
2718	9.61174	25.0323	-0.000152	24.0054	-0.0055	1.2
2720	9.61494	25.0352	-0.000154	24.0034	-0.0054	1.2
2722	9.61482	25.0335	-0.000155	24.0041	-0.0054	1.2
2724	9.61246	25.0326	-0.000153	24.0053	-0.0055	1.2
2726	9.61356	25.0347	-0.000153	24.0024	-0.0055	1.2
2728	9.61617	25.0327	-0.000156	24.0043	-0.0054	1.2
2730	9.61513	25.0316	-0.000151	24.0061	-0.0054	1.199
2732	9.61361	25.0329	-0.000154	24.0051	-0.0054	1.2
2734	9.61527	25.0343	-0.000151	24.003	-0.0054	1.2
2736	9.61624	25.0361	-0.000153	24.0016	-0.0054	1.2
2738	9.61541	25.0336	-0.000154	24.0065	-0.0054	1.201
2740	9.61582	25.0344	-0.000154	24.004	-0.0054	1.201
2742	9.61816	25.0351	-0.000153	24.0014	-0.0054	1.2
2744	9.61798	25.0329	-0.000155	24.0042	-0.0055	1.2
2746	9.61659	25.0316	-0.000151	24.0038	-0.0054	1.2
2748	9.61806	25.0335	-0.00015	24.0029	-0.0054	1.201
2750	9.61909	25.0355	-0.00015	24.0027	-0.0054	1.201
2752	9.61553	25.0345	-0.000153	24.0026	-0.0054	1.201
2754	9.60846	25.0348	-0.000155	24.001	-0.0054	1.201
2756	9.60293	25.0335	-0.000155	24.0059	-0.0054	1.202
2758	9.59988	25.033	-0.000158	24.0052	-0.0054	1.201
2760	9.59758	25.0358	-0.000154	24.0033	-0.0054	1.201
2762	9.59586	25.0366	-0.000152	24.0036	-0.0054	1.201
2764	9.59477	25.0344	-0.000154	24.0059	-0.0054	1.201
2766	9.59486	25.0349	-0.000154	24.0044	-0.0054	1.201
2768	9.59647	25.0355	-0.000153	24.0044	-0.0054	1.2
2770	9.59929	25.0369	-0.000155	24.0039	-0.0054	1.201
2772	9.60142	25.0367	-0.000155	24.006	-0.0054	1.201
2774	9.60339	25.0389	-0.000152	24.0024	-0.0054	1.201
2776	9.6045	25.0398	-0.000153	24.0018	-0.0054	1.201
2778	9.60668	25.0384	-0.000153	24.0036	-0.0054	1.2
2780	9.6105	25.0388	-0.000154	24.0026	-0.0054	1.2
2782	9.61408	25.0363	-0.000151	24.0054	-0.0054	1.2
2784	9.61392	25.0363	-0.000153	24.0052	-0.0054	1.201
2786	9.61425	25.038	-0.000152	24.0028	-0.0054	1.2
2788	9.61658	25.0353	-0.000154	24.0037	-0.0054	1.2
2790	9.61969	25.0344	-0.000153	24.004	-0.0054	1.2
2792	9.61995	25.035	-0.000155	24.0034	-0.0054	1.201
@14	10	20
2794	9.61668	25.0373	-0.000151	24.0018	-0.0054	1.2
2796	9.61027	25.0362	-0.000152	24.0043	-0.0054	1.2
2798	9.59485	25.0349	-0.000154	24.0052	-0.0054	1.199
2800	9.56447	25.0366	-0.00015	24.0042	-0.0055	1.199
2802	9.52981	25.0387	-0.000154	24.0015	-0.0054	1.199
2804	9.49804	25.0374	-0.000152	24.0027	-0.0054	1.2
2806	9.4706	25.0398	-0.000154	23.9997	-0.0054	1.201
2808	9.44335	25.0395	-0.000153	24	-0.0054	1.201
2810	9.41848	25.0386	-0.000154	23.9998	-0.0054	1.201
2812	9.39748	25.0364	-0.000155	24.0023	-0.0055	1.202
2814	9.38052	25.0388	-0.000155	24.0009	-0.0054	1.202
2816	9.37073	25.0397	-0.000154	24.0014	-0.0054	1.203
2818	9.3707	25.0362	-0.000157	24.0046	-0.0054	1.203
2820	9.38175	25.0369	-0.00016	24.0026	-0.0054	1.204
2822	9.39557	25.0363	-0.000156	24.0035	-0.0054	1.203
2824	9.40965	25.035	-0.000155	24.0038	-0.0054	1.203
2826	9.42571	25.0342	-0.00016	24.0051	-0.0054	1.202
2828	9.44176	25.0342	-0.000155	24.006	-0.0055	1.201
2830	9.45911	25.0345	-0.000155	24.0059	-0.0055	1.201
2832	9.47537	25.0369	-0.000152	24.0041	-0.0054	1.201
2834	9.49224	25.0364	-0.000154	24.004	-0.0054	1.201
2836	9.50898	25.0364	-0.000153	24.0041	-0.0055	1.201
2838	9.52453	25.0368	-0.000153	24.004	-0.0054	1.201
2840	9.53647	25.0369	-0.000151	24.0056	-0.0054	1.201
2842	9.5447	25.0371	-0.000151	24.0035	-0.0054	1.201
2844	9.55257	25.0359	-0.000151	24.0042	-0.0054	1.2
2846	9.56083	25.036	-0.000155	24.0047	-0.0054	1.201
2848	9.56831	25.038	-0.000153	24.0022	-0.0054	1.201
2850	9.57583	25.0373	-0.000153	24.004	-0.0055	1.201
2852	9.59813	25.0364	-0.000153	24.0042	-0.0054	1.201
2854	9.61485	25.0354	-0.000152	24.0044	-0.0054	1.201
2856	9.6167	25.0326	-0.000152	24.0063	-0.0054	1.201
2858	9.61346	25.0347	-0.000154	24.0068	-0.0054	1.201
2860	9.60763	25.0362	-0.000152	24.0039	-0.0055	1.201
2862	9.60435	25.0346	-0.000152	24.0045	-0.0055	1.201
2864	9.60395	25.0357	-0.000158	24.0041	-0.0054	1.201
2866	9.60239	25.0365	-0.000154	24.0023	-0.0054	1.201
2868	9.59992	25.0369	-0.000154	24.002	-0.0055	1.202
2870	9.59997	25.0341	-0.000153	24.0052	-0.0054	1.202
2872	9.60196	25.0344	-0.000155	24.0056	-0.0054	1.2
2874	9.60299	25.0358	-0.000153	24.0032	-0.0054	1.2
2876	9.60199	25.0372	-0.000152	24.0004	-0.0054	1.201
2878	9.60344	25.0366	-0.000151	24.0014	-0.0055	1.201
2880	9.60567	25.0378	-0.000154	24.0013	-0.0055	1.201
2882	9.60562	25.0353	-0.000154	24.003	-0.0054	1.201
2884	9.60504	25.035	-0.000153	24.0029	-0.0054	1.201
2886	9.60793	25.0327	-0.000155	24.0058	-0.0054	1.2
2888	9.61066	25.0341	-0.000154	24.0037	-0.0054	1.2
2890	9.61012	25.0363	-0.000155	24.0008	-0.0054	1.201
2892	9.61074	25.0355	-0.000155	24.0012	-0.0054	1.201
2894	9.61227	25.0336	-0.000152	24.0024	-0.0054	1.201
2896	9.61125	25.0325	-0.000152	24.0032	-0.0054	1.201
2898	9.6091	25.0346	-0.000155	24.0019	-0.0054	1.201
2900	9.60995	25.0368	-0.000152	24.0011	-0.0054	1.2
2902	9.61185	25.0355	-0.000152	24.0009	-0.0054	1.2
2904	9.6115	25.0348	-0.000154	24.0025	-0.0054	1.2
2906	9.61002	25.0321	-0.000151	24.0062	-0.0054	1.2
2908	9.61121	25.0318	-0.000152	24.0049	-0.0054	1.2
2910	9.61176	25.0334	-0.00015	24.005	-0.0054	1.201
2912	9.60829	25.0338	-0.000152	24.0042	-0.0054	1.201
2914	9.6008	25.0353	-0.000152	24.0026	-0.0054	1.201
2916	9.59772	25.0335	-0.000152	24.0053	-0.0054	1.201
2918	9.59679	25.0327	-0.000152	24.0062	-0.0055	1.201
2920	9.59527	25.0341	-0.000153	24.0064	-0.0054	1.201
2922	9.59291	25.0349	-0.000151	24.0032	-0.0054	1.201
2924	9.59002	25.0353	-0.000151	24.0031	-0.0054	1.201
2926	9.58783	25.0367	-0.000155	24.0011	-0.0054	1.202
2928	9.58557	25.0359	-0.000152	24.0032	-0.0055	1.201
2930	9.58446	25.0338	-0.000151	24.0056	-0.0054	1.201
2932	9.58473	25.0357	-0.000152	24.0032	-0.0054	1.202
2934	9.58579	25.0367	-0.000153	24.001	-0.0055	1.202
2936	9.58728	25.0339	-0.000155	24.0047	-0.0054	1.202
2938	9.58949	25.0339	-0.000156	24.0039	-0.0054	1.201
2940	9.59265	25.0357	-0.000154	24.003	-0.0055	1.201
2942	9.59753	25.0365	-0.000153	24.0025	-0.0054	1.201
2944	9.60183	25.0367	-0.000152	24.0016	-0.0054	1.201
2946	9.60537	25.0368	-0.000153	24.0005	-0.0054	1.2
2948	9.60802	25.0355	-0.000155	24.0025	-0.0054	1.201
2950	9.6116	25.0343	-0.000156	24.0024	-0.0054	1.202
2952	9.6155	25.0352	-0.000153	24.0031	-0.0054	1.201
2954	9.6176	25.0361	-0.000154	24.0031	-0.0054	1.201
2956	9.61944	25.0361	-0.000152	24.003	-0.0054	1.201
2958	9.62143	25.0343	-0.00015	24.0042	-0.0054	1.201
2960	9.62317	25.0368	-0.000152	24.0014	-0.0054	1.2
2962	9.62295	25.0349	-0.000158	24.0031	-0.0054	1.201
2964	9.61955	25.0361	-0.000155	24.0041	-0.0054	1.201
2966	9.61645	25.0376	-0.000153	24.0015	-0.0054	1.201
2968	9.61669	25.0355	-0.000153	24.0021	-0.0055	1.201
2970	9.61625	25.0343	-0.000153	24.0025	-0.0054	1.202
2972	9.61338	25.0339	-0.000154	24.003	-0.0054	1.201
2974	9.61007	25.0365	-0.000156	24.0009	-0.0054	1.201
2976	9.60949	25.0339	-0.000151	24.0031	-0.0054	1.202
2978	9.60939	25.0356	-0.000152	24.0007	-0.0054	1.201
2980	9.60712	25.0343	-0.000155	24.0018	-0.0054	1.201
2982	9.60436	25.0327	-0.000155	24.0037	-0.0054	1.201
2984	9.60299	25.031	-0.000154	24.0074	-0.0054	1.201
2986	9.60484	25.0342	-0.000153	24.003	-0.0054	1.201
2988	9.60454	25.0347	-0.000155	24.0018	-0.0054	1.201
2990	9.60211	25.0342	-0.000154	24.0032	-0.0054	1.201
2992	9.60096	25.0323	-0.000153	24.0062	-0.0054	1.201
2994	9.60267	25.0361	-0.000151	24.0033	-0.0054	1.201
2996	9.60499	25.0362	-0.000156	24.0013	-0.0054	1.201
2998	9.60392	25.0366	-0.000156	24.0018	-0.0054	1.201
3000	9.60287	25.0357	-0.000152	24.0012	-0.0054	1.201
3002	9.60442	25.0324	-0.000152	24.0048	-0.0054	1.201
@15	10	20
3004	9.60596	25.0347	-0.000153	24.0033	-0.0055	1.201
3006	9.60039	25.035	-0.000153	24.0031	-0.0054	1.201
3008	9.58532	25.0351	-0.000152	24.0026	-0.0054	1.199
3010	9.56213	25.0331	-0.000151	24.0033	-0.0054	1.199
3012	9.53287	25.0329	-0.000153	24.0051	-0.0054	1.199
3014	9.50343	25.0336	-0.000151	24.003	-0.0054	1.2
3016	9.47875	25.0348	-0.000154	24.0018	-0.0054	1.201
3018	9.45828	25.0337	-0.000153	24.0031	-0.0054	1.201
3020	9.43769	25.0335	-0.000153	24.0047	-0.0054	1.202
3022	9.4206	25.0339	-0.000157	24.0029	-0.0054	1.202
3024	9.41008	25.0336	-0.000155	24.0053	-0.0054	1.202
3026	9.40608	25.0328	-0.000155	24.0054	-0.0054	1.203
3028	9.40874	25.0369	-0.000156	23.9998	-0.0054	1.203
3030	9.41829	25.0378	-0.000157	24.0004	-0.0054	1.203
3032	9.43445	25.0352	-0.000155	24.0023	-0.0054	1.202
3034	9.45065	25.0343	-0.000155	24.0035	-0.0054	1.203
3036	9.46577	25.0354	-0.000154	24.0036	-0.0055	1.202
3038	9.48172	25.0357	-0.000154	24.0045	-0.0055	1.202
3040	9.49847	25.0336	-0.000152	24.0046	-0.0054	1.201
3042	9.51104	25.0338	-0.000155	24.0036	-0.0054	1.2
3044	9.52076	25.0343	-0.000158	24.0032	-0.0054	1.2
3046	9.5323	25.0356	-0.000154	24.0032	-0.0054	1.201
3048	9.54366	25.0355	-0.000153	24.0031	-0.0054	1.201
3050	9.55073	25.0358	-0.000154	24.002	-0.0054	1.201
3052	9.55618	25.0346	-0.000152	24.003	-0.0054	1.201
3054	9.56349	25.0332	-0.000156	24.0066	-0.0054	1.201
3056	9.56958	25.0347	-0.000154	24.0051	-0.0054	1.201
3058	9.57195	25.0355	-0.00015	24.002	-0.0054	1.201
3060	9.57494	25.0356	-0.000154	24.0014	-0.0054	1.2
3062	9.58038	25.0341	-0.000154	24.0017	-0.0054	1.202
3064	9.58293	25.0314	-0.000152	24.0037	-0.0054	1.201
3066	9.58421	25.0306	-0.000151	24.0041	-0.0054	1.201
3068	9.58737	25.0307	-0.000154	24.0043	-0.0054	1.201
3070	9.59057	25.0296	-0.000155	24.007	-0.0054	1.201
3072	9.59161	25.0312	-0.000152	24.0028	-0.0054	1.201
3074	9.59232	25.0327	-0.000154	24.0021	-0.0054	1.201
3076	9.59487	25.0312	-0.000154	24.0056	-0.0054	1.201
3078	9.59504	25.0323	-0.000153	24.0047	-0.0055	1.201
3080	9.59302	25.0343	-0.000152	24	-0.0054	1.201
3082	9.5889	25.0328	-0.000152	24.0014	-0.0055	1.201
3084	9.58435	25.0317	-0.000154	24.0024	-0.0054	1.202
3086	9.58018	25.0312	-0.000156	24.0029	-0.0054	1.202
3088	9.57643	25.031	-0.000153	24.0043	-0.0055	1.202
3090	9.57373	25.0318	-0.000154	24.0016	-0.0055	1.202
3092	9.57221	25.0323	-0.000155	24.0007	-0.0055	1.202
3094	9.57175	25.0305	-0.000155	24.0032	-0.0055	1.202
3096	9.57258	25.0302	-0.000155	24.0046	-0.0054	1.201
3098	9.57482	25.0322	-0.000156	24.0032	-0.0055	1.201
3100	9.57717	25.0301	-0.000152	24.0062	-0.0055	1.201
3102	9.58047	25.0308	-0.000152	24.0066	-0.0054	1.201
3104	9.58277	25.0335	-0.000153	24.0018	-0.0054	1.201
3106	9.58661	25.0335	-0.000151	24.0032	-0.0054	1.201
3108	9.59043	25.0317	-0.000152	24.003	-0.0055	1.201
3110	9.59322	25.0335	-0.000153	24.0027	-0.0054	1.201
3112	9.59657	25.0342	-0.000155	24.0022	-0.0054	1.203
3114	9.59741	25.0346	-0.000153	24.002	-0.0054	1.201
3116	9.59828	25.0332	-0.000157	24.0041	-0.0055	1.201
3118	9.60013	25.0324	-0.000154	24.0044	-0.0054	1.201
3120	9.60226	25.0342	-0.000155	24.0027	-0.0054	1.2
3122	9.60429	25.0358	-0.00015	24.0009	-0.0054	1.202
3124	9.60473	25.0346	-0.000151	24.0013	-0.0054	1.201
3126	9.60667	25.0357	-0.000152	24.0003	-0.0054	1.202
3128	9.61044	25.035	-0.000152	24.0019	-0.0054	1.202
3130	9.61201	25.034	-0.000149	24.0035	-0.0054	1.202
3132	9.61097	25.0336	-0.000152	24.0027	-0.0054	1.201
3134	9.61068	25.0357	-0.000153	24.0002	-0.0054	1.201
3136	9.6125	25.0354	-0.00015	23.9991	-0.0054	1.201
3138	9.6121	25.0355	-0.00015	24.0004	-0.0054	1.201
3140	9.60816	25.0342	-0.000151	24.0032	-0.0054	1.201
3142	9.60446	25.0327	-0.000151	24.0043	-0.0054	1.201
3144	9.60418	25.0329	-0.00015	24.0032	-0.0054	1.201
3146	9.60304	25.0363	-0.000151	24.0001	-0.0054	1.201
3148	9.59912	25.0349	-0.00015	24.0015	-0.0054	1.201
3150	9.59749	25.0332	-0.000149	24.0035	-0.0054	1.202
3152	9.60005	25.0337	-0.000151	24.0023	-0.0054	1.201
3154	9.60085	25.0323	-0.000152	24.0016	-0.0055	1.201
3156	9.59928	25.0291	-0.000154	24.0074	-0.0054	1.201
3158	9.59784	25.0324	-0.000155	24.0044	-0.0054	1.202
3160	9.59893	25.0334	-0.000156	24.0021	-0.0055	1.201
3162	9.59869	25.0334	-0.000151	24.0009	-0.0055	1.201
3164	9.59692	25.0315	-0.000151	24.0036	-0.0054	1.2
3166	9.59827	25.0318	-0.000154	24.0039	-0.0054	1.201
3168	9.60041	25.0299	-0.000154	24.005	-0.0055	1.201
3170	9.60009	25.0312	-0.000153	24.0043	-0.0054	1.202
3172	9.60089	25.031	-0.000157	24.0023	-0.0054	1.201
3174	9.6036	25.0308	-0.000153	24.0041	-0.0054	1.201
3176	9.60324	25.0309	-0.000153	24.0053	-0.0055	1.201
3178	9.59969	25.0317	-0.000152	24.0038	-0.0055	1.201
3180	9.59906	25.0321	-0.000155	24.0032	-0.0054	1.201
3182	9.60404	25.0332	-0.000155	24.0027	-0.0054	1.202
3184	9.6049	25.0312	-0.000151	24.0051	-0.0054	1.201
3186	9.60168	25.031	-0.000154	24.0041	-0.0054	1.201
3188	9.59856	25.0314	-0.000153	24.0046	-0.0054	1.201
3190	9.59451	25.0329	-0.000151	24.0032	-0.0054	1.201
3192	9.58982	25.0318	-0.000155	24.0048	-0.0054	1.202
3194	9.5861	25.0351	-0.000154	24.0022	-0.0054	1.201
3196	9.58387	25.0356	-0.000154	24.0011	-0.0054	1.201
3198	9.58398	25.0358	-0.000158	24.0011	-0.0054	1.202
3200	9.58411	25.0333	-0.000156	24.003	-0.0054	1.201
3202	9.5853	25.0335	-0.000156	24.0033	-0.0054	1.201
3204	9.58817	25.0326	-0.000153	24.0054	-0.0054	1.202
3206	9.59246	25.0332	-0.000152	24.0036	-0.0054	1.201
3208	9.59554	25.0332	-0.000154	24.0042	-0.0054	1.201
3210	9.59886	25.0347	-0.000149	24.0021	-0.0054	1.201
3212	9.6014	25.0354	-0.000151	24.0017	-0.0054	1.201
@16	10	20
3214	9.60339	25.0345	-0.000153	24.0023	-0.0054	1.201
3216	9.60103	25.0328	-0.000156	24.0046	-0.0054	1.201
3218	9.58755	25.0339	-0.000154	24.0029	-0.0054	1.201
3220	9.56498	25.0317	-0.000152	24.0059	-0.0054	1.2
3222	9.54188	25.0337	-0.000151	24.0043	-0.0054	1.2
3224	9.52153	25.0322	-0.000152	24.0053	-0.0054	1.201
3226	9.50227	25.0322	-0.000152	24.0052	-0.0055	1.201
3228	9.48372	25.0326	-0.000154	24.005	-0.0054	1.202
3230	9.46809	25.0349	-0.000156	24.0014	-0.0054	1.202
3232	9.45543	25.0329	-0.000152	24.0039	-0.0055	1.203
3234	9.44288	25.0342	-0.000155	24.0017	-0.0054	1.203
3236	9.43536	25.0351	-0.000155	24.0007	-0.0054	1.204
3238	9.43972	25.0339	-0.000154	24.0022	-0.0054	1.204
3240	9.45155	25.0345	-0.000153	24.0022	-0.0054	1.204
3242	9.46434	25.0328	-0.000154	24.0049	-0.0054	1.203
3244	9.47608	25.0332	-0.000154	24.0033	-0.0054	1.203
3246	9.49021	25.0341	-0.000154	24.0022	-0.0054	1.203
3248	9.50563	25.0318	-0.000153	24.0046	-0.0054	1.202
3250	9.5164	25.0329	-0.000151	24.0026	-0.0054	1.203
3252	9.52614	25.0342	-0.000151	24.0032	-0.0054	1.202
3254	9.53819	25.0343	-0.000153	24.0041	-0.0055	1.202
3256	9.54753	25.0354	-0.000152	24.0031	-0.0055	1.202
3258	9.55393	25.0355	-0.000151	24.0031	-0.0054	1.202
3260	9.55974	25.0353	-0.000152	24.0049	-0.0054	1.202
3262	9.56747	25.0333	-0.000154	24.0066	-0.0054	1.202
3264	9.57165	25.0355	-0.000154	24.0027	-0.0055	1.202
3266	9.57303	25.0358	-0.000152	24.0021	-0.0055	1.202
3268	9.57498	25.0346	-0.000155	24.0044	-0.0055	1.201
3270	9.57775	25.0359	-0.000154	24.0025	-0.0055	1.201
3272	9.57874	25.0354	-0.00015	24.0052	-0.0055	1.202
3274	9.57967	25.0357	-0.00015	24.0035	-0.0055	1.202
3276	9.58222	25.0373	-0.000151	24.0014	-0.0054	1.202
3278	9.58332	25.0366	-0.000155	24.0022	-0.0055	1.202
3280	9.58247	25.035	-0.000153	24.0038	-0.0054	1.202
3282	9.58388	25.0336	-0.000152	24.0073	-0.0054	1.202
3284	9.58672	25.0354	-0.000155	24.0052	-0.0054	1.202
3286	9.58779	25.037	-0.000152	24.0033	-0.0054	1.202
3288	9.58768	25.0337	-0.000151	24.0069	-0.0054	1.201
3290	9.5913	25.0348	-0.000151	24.0038	-0.0054	1.201
3292	9.59225	25.0358	-0.000152	24.0021	-0.0055	1.202
3294	9.59226	25.0368	-0.000153	24.0022	-0.0055	1.203
3296	9.59134	25.0359	-0.000153	24.0041	-0.0055	1.202
3298	9.59	25.0349	-0.000153	24.0057	-0.0054	1.203
3300	9.58594	25.0363	-0.000157	24.0024	-0.0054	1.203
3302	9.58088	25.0362	-0.000157	24.003	-0.0055	1.202
3304	9.57498	25.0342	-0.000156	24.0063	-0.0054	1.202
3306	9.57123	25.0365	-0.000155	24.0034	-0.0055	1.203
3308	9.56941	25.0376	-0.000154	24.0028	-0.0054	1.202
3310	9.56883	25.0353	-0.000155	24.0038	-0.0054	1.202
3312	9.57051	25.0338	-0.000156	24.0028	-0.0054	1.203
3314	9.57235	25.0323	-0.000153	24.0031	-0.0055	1.203
3316	9.57493	25.0337	-0.000154	24.0026	-0.0055	1.202
3318	9.57891	25.0325	-0.000155	24.0048	-0.0054	1.202
3320	9.58333	25.0315	-0.000154	24.0053	-0.0054	1.202
3322	9.58745	25.0335	-0.000152	24.0033	-0.0054	1.202
3324	9.59023	25.0346	-0.000156	24.0025	-0.0055	1.202
3326	9.59067	25.0359	-0.000151	24.0013	-0.0055	1.202
3328	9.59323	25.0372	-0.00015	24.0008	-0.0055	1.203
3330	9.59694	25.0377	-0.000151	24.0004	-0.0055	1.203
3332	9.59869	25.0377	-0.000155	24.0024	-0.0055	1.202
3334	9.59893	25.0371	-0.000149	24.0027	-0.0055	1.203
3336	9.59971	25.0389	-0.000154	24	-0.0055	1.203
3338	9.60439	25.0391	-0.000155	24.0008	-0.0055	1.202
3340	9.60844	25.0382	-0.000156	24.0025	-0.0054	1.202
3342	9.60952	25.0382	-0.000152	24.0035	-0.0054	1.202
3344	9.60761	25.0384	-0.000152	24.0036	-0.0055	1.203
3346	9.60581	25.0387	-0.00015	24.004	-0.0054	1.202
3348	9.60775	25.0387	-0.000151	24.0032	-0.0054	1.202
3350	9.60705	25.0376	-0.000155	24.0036	-0.0054	1.202
3352	9.6031	25.0384	-0.000152	24.0025	-0.0054	1.203
3354	9.60138	25.0376	-0.000155	24.0025	-0.0054	1.202
3356	9.60341	25.0366	-0.000154	24.0052	-0.0054	1.201
3358	9.60379	25.0365	-0.00015	24.0039	-0.0054	1.202
3360	9.60254	25.0355	-0.000154	24.0062	-0.0054	1.202
3362	9.60263	25.0355	-0.000155	24.0063	-0.0054	1.202
3364	9.60543	25.0374	-0.000154	24.0028	-0.0054	1.203
3366	9.6059	25.0365	-0.000154	24.0042	-0.0055	1.201
3368	9.60493	25.0373	-0.000151	24.0022	-0.0054	1.202
3370	9.60576	25.0375	-0.000151	24.0026	-0.0054	1.201
3372	9.60673	25.0359	-0.000154	24.0043	-0.0054	1.202
3374	9.603	25.0367	-0.000154	24.0029	-0.0055	1.201
3376	9.59875	25.038	-0.000152	24.0015	-0.0055	1.202
3378	9.59757	25.035	-0.00015	24.0041	-0.0054	1.202
3380	9.59662	25.035	-0.000149	24.0028	-0.0054	1.202
3382	9.59305	25.036	-0.00015	24.0021	-0.0054	1.202
3384	9.58908	25.0333	-0.000153	24.0047	-0.0054	1.202
3386	9.58889	25.0349	-0.000156	24.0044	-0.0054	1.202
3388	9.58956	25.0349	-0.000153	24.0032	-0.0054	1.202
3390	9.58908	25.034	-0.000157	24.0031	-0.0054	1.202
3392	9.59148	25.0333	-0.000157	24.005	-0.0054	1.202
3394	9.59468	25.0352	-0.000155	24.0033	-0.0055	1.202
3396	9.59518	25.0363	-0.000157	24.0021	-0.0055	1.202
3398	9.59373	25.0353	-0.000152	24.005	-0.0054	1.203
3400	9.58934	25.0353	-0.000155	24.0038	-0.0054	1.203
3402	9.58444	25.0374	-0.000152	24.0025	-0.0054	1.203
3404	9.58143	25.0397	-0.000154	24.0013	-0.0054	1.203
3406	9.57975	25.0357	-0.000153	24.0053	-0.0054	1.203
3408	9.5792	25.0356	-0.000157	24.0034	-0.0054	1.203
3410	9.57988	25.0353	-0.000154	24.0051	-0.0054	1.203
3412	9.58168	25.0366	-0.00015	24.0025	-0.0054	1.202
3414	9.58468	25.0372	-0.000152	24.0027	-0.0054	1.203
3416	9.58691	25.0363	-0.000151	24.004	-0.0055	1.202
3418	9.58876	25.0387	-0.00015	24.0022	-0.0054	1.203
3420	9.59059	25.0389	-0.000153	24.001	-0.0054	1.203
3422	9.59387	25.0378	-0.000154	24.0023	-0.0054	1.202
@17	10	20
3424	9.59639	25.0373	-0.000153	24.0039	-0.0054	1.202
3426	9.5921	25.0377	-0.000152	24.0048	-0.0054	1.202
3428	9.57781	25.0391	-0.000155	24.0038	-0.0055	1.202
3430	9.55616	25.0414	-0.000152	24.0011	-0.0054	1.202
3432	9.53311	25.0406	-0.000149	24.0026	-0.0054	1.202
3434	9.51186	25.0385	-0.00015	24.0038	-0.0054	1.202
[truncated: 1,265 more rows]

[truncated: 22 more sheets: Supplementary_Fig_1b, Supplementary_Fig_3a_panel1, Supplementary_Fig_3a_panel2, Supplementary_Fig_3a_panel3, Supplementary_Fig_3a_panel4, Supplementary_Fig_3b_panel1, Supplementary_Fig_3b_panel2, Supplementary_Fig_3b_panel3, Supplementary_Fig_3b_panel4, Supplementary_Fig_6a, Supplementary_Fig_6b, Supplementary_Fig_6c, Supplementary_Fig_6d_panel1, Supplementary_Fig_6d_panel2, Supplementary_Fig_6e_panel1, Supplementary_Fig_6e_panel2, Supplementary_Fig_6e_panel3, Supplementary_Fig_6e_panel4, Supplementary_Fig_6f_panel1, Supplementary_Fig_6f_panel2 …]
